# Supplementary material for: Nitrogen Fertilizer Induced Alterations in The Root Proteome of Two Rice Cultivars
Source: Int J Mol Sci. 2019 Jul 26;20(15):3674. doi: 10.3390/ijms20153674 (PMC6695714; doi:10.3390/ijms20153674)
Supplement: Supplementary file 1 [file ijms-20-03674-s001.zip]

Archive with 9 entries (8 files):
- ijms-531068-for proofreading  sup/
- ijms-531068-for proofreading  sup/Figure S1.tif
- ijms-531068-for proofreading  sup/Figure S2.tif
- ijms-531068-for proofreading  sup/Figure S3.docx
- ijms-531068-for proofreading  sup/Table S1.xlsx
- ijms-531068-for proofreading  sup/Table S2.xlsx
- ijms-531068-for proofreading  sup/Table S3.docx
- ijms-531068-for proofreading  sup/Table S4.docx
- ijms-531068-for proofreading  sup/Table S5.docx
