# Supplementary material for: Nitrogen Fertilizer Induced Alterations in The Root Proteome of Two Rice Cultivars
Source: Int J Mol Sci. 2019 Jul 26;20(15):3674. doi: 10.3390/ijms20153674 (PMC6695714; doi:10.3390/ijms20153674)
Supplement: Supplementary file 1 [file ijms-20-03674-s001.zip › ijms-531068-for proofreading sup/Table S1.xlsx]

## Sheet: Sheet1
Protein information				681_CK			681_N15			H_CK			H_N15			681_N15/681_CK			H_CK/681_CK			H_N15/681_N15			H_N15/H_CK
Protein accession	Protein description	Gene name	MW [kDa]	681_CK_1	681_CK_2	681_CK_3	681_N15_1	681_N15_2	681_N15_3	H_CK_1	H_CK_2	H_CK_3	H_N15_1	H_N15_2	H_N15_3	Ratio	P value	FDR	Ratio	P value	FDR	Ratio	P value	FDR	Ratio	P value	FDR
A2YPP1	momilactone A synthase-like [Oryza sativa Japonica Group]	OsI_27242	32.962	0.849	0.608	0.657	1.1	0.829	0.918	0.658	0.618	0.662	1.491	1.913	1.673	1.347	0.082142	0.149047	0.917	0.49734	0.554725	1.783	0.006123	0.0186019	2.62	0.00021976	0.00140721
B8BAF4	actin-related protein 3 [Oryza sativa Japonica Group]	OsI_27678	50.618	0.969	1.073	1.034	1.083	1.023	1.082	0.873	1.123	0.978	1.12	0.814	0.955	1.036	0.36144	0.465491	0.967	0.65304	0.702025	0.906	0.32028	0.399035	0.971	0.7978	0.830312
A2X8Q3	Soluble inorganic pyrophosphatase OS=Oryza sativa subsp. indica GN=IPP PE=2 SV=1	IPP	24.16	1.112			0.982			0.908			1.023			0.883			0.817			1.042			1.127
A2XG45	octanoyltransferase [Oryza sativa Japonica Group]	OsI_11351	26.242	0.945	0.981	0.978	0.997	1.054	1.025	0.972	0.956	1.063	1.11	1.046	0.967	1.059	0.045604	0.0962036	1.03	0.46094	0.520246	1.015	0.76404	0.811093	1.044	0.45596	0.522293
A2WS44	F-box/FBD/LRR-repeat protein At1g13570 [Oryza sativa Japonica Group]	OsI_02685	50.576		1.192			1.041			0.907			0.902		0.873			0.761			0.866			0.994
A2YRF1	stomatin-like protein 2, mitochondrial [Oryza sativa Japonica Group]	OsI_27889	41.899	0.942	0.975	0.908	0.959	0.928	0.894	1.117	1.099	1.165	0.992	1.022	1.019	0.984	0.61578	0.701221	1.197	0.002616	0.00911789	1.091	0.0176951	0.0411883	0.897	0.0054155	0.0144443
A2XLX6	protein ECERIFERUM 26-like [Oryza sativa Japonica Group]	OsI_13481	48.383	1.091	1.092	1.077	0.567	0.681	0.669	1.774	1.479	1.61	0.493	0.696	0.597	0.588	0.011779	0.0361584	1.492	0.0171762	0.0360127	0.932	0.5401	0.61456	0.367	0.00086144	0.00365094
A2Y138	FACT complex subunit SSRP1 OS=Oryza sativa subsp. indica GN=OsI_18726 PE=3 SV=1	OsI_00684	71.047		0.901			0.889			1.09			1.113		0.987			1.21			1.252			1.021
B8ALI0	ABC transporter G family member 5 OS=Oryza sativa subsp. indica GN=OsI_11044 PE=3 SV=1	OsI_04343	86.999	1.295	1.341	1.262	1.09	1.036	1	0.934	0.94	1.007	0.737	0.729	0.771	0.802	0.00194166	0.00984813	0.739	0.00053582	0.00296808	0.716	0.00038241	0.00279301	0.776	0.00102428	0.0041113
A2Y7A6	60S ribosomal protein L35a-2 [Oryza sativa Japonica Group]	OsI_20933	12.661	0.981	1.009	1.007	1.038	0.945	0.992	1.001	1.009	0.989	0.998	1.045	1.026	0.993	0.79292	0.848328	1.001	0.95026	0.958425	1.032	0.35392	0.434685	1.023	0.191078	0.250917
A2XDX6	digalactosyldiacylglycerol synthase 2, chloroplastic [Oryza sativa Japonica Group]	OsI_10900	52.194
B8BHL9	putative receptor-like protein kinase At4g00960 [Setaria italica]	OsI_34133	23.395	0.74	0.722	0.71	1.086	1.112	1.074	0.4	0.431	0.38	1.861	1.77	1.914	1.506	1.65607e-05	0.000612705	0.558	0.000104471	0.00107485	1.695	3.5122e-05	0.000655848	4.579	1.9228e-06	6.91895e-05
B8BHP6	probable prolyl 4-hydroxylase 3 [Oryza sativa Japonica Group]	OsI_34188	34.262	0.926	0.899	0.925	0.893	0.851	1.016	1.084	1.245	1.085	1.096	0.988	1.002	1.004	0.98756	0.990714	1.241	0.0103629	0.0244212	1.118	0.141762	0.205434	0.904	0.150699	0.206677
B8BCB1	beta-glucosidase 28 isoform X1 [Oryza sativa Japonica Group]	OsI_29822	56.558
B8ANN2	switch-associated protein 70 [Oryza sativa Japonica Group]	OsI_12909	54.56	1.131	1.094	1.089	1.066	1.08	1.037	0.95	0.952	0.973	0.921	0.966	0.973	0.96	0.075457	0.140326	0.868	0.00055825	0.00305048	0.899	0.0069557	0.0203874	0.995	0.7862	0.820491
B8BH17	probable NAD(P)H dehydrogenase (quinone) FQR1-like 2 [Oryza sativa Japonica Group]	OsI_33738	25.949	0.991	0.982	1.008	1.153	1.095	1.103	0.86	0.832	0.84	1.117	1.119	1.102	1.124	0.002821	0.0125342	0.849	0.000198004	0.00160553	0.996	0.83904	0.87637	1.318	1.73292e-05	0.000311229
A2XPK1	membrane protein [Zea mays]	OsI_14563	38.268
A2WUJ7	probable serine acetyltransferase 1 [Oryza sativa Japonica Group]	OsI_03548	31.851	1.289	1.367	1.282	0.868	0.732	0.836	1.077	1.167	1.255	0.746	0.654	0.657	0.619	0.00097609	0.00617018	0.889	0.069897	0.110164	0.844	0.066715	0.111872	0.588	0.00100146	0.00406091
B8APV3	branched-chain-amino-acid aminotransferase-like protein 1 isoform X1 [Oryza sativa Japonica Group]	OsI_11647	63.008	0.981	0.988	0.999	0.964	1.009	0.975	1.006	1.007	0.995	1.07	1.018	1.032	0.993	0.66222	0.739723	1.013	0.109722	0.157659	1.058	0.048685	0.0880797	1.037	0.076984	0.118321
A2XHM2	uncharacterized LOC100274068 [Zea mays]	OsI_11910	245.5	0.783	0.872		1.22	1.255		0.958	0.908		1.112	1.049		1.495	0.0184766	0.0499669	1.127	0.181658	0.237301	0.873	0.052377	0.0931189	1.158	0.065778	0.104184
A2WPV7	uncharacterized N-acetyltransferase p20 [Oryza sativa Japonica Group]	OsI_13873	15.676			1.099			1.03			0.929			0.981	0.937			0.845			0.952			1.056
B8BIW4	alpha-L-arabinofuranosidase 1 isoform X2 [Oryza sativa Japonica Group]	OsI_34967	72.526	0.98	0.98	0.957	1.102	1.113	1.108	1.161	1.132	1.173	0.809	0.828	0.835	1.139	0.000100809	0.00148898	1.188	0.000199398	0.00160889	0.744	3.7076e-06	0.000154902	0.713	1.92032e-05	0.000311229
B8AZ05	ras-related protein RABE1c isoform X1 [Oryza sativa Japonica Group]	OsI_25471	23.917	1.041	1.066	1.057	0.844	0.908	0.933	1.149	1.081	1.047	0.957	0.949	0.975	0.849	0.0058152	0.0214427	1.036	0.28872	0.351715	1.073	0.082878	0.133047	0.879	0.0107563	0.0242928
B8A800	nucleotidyltransferase [Medicago truncatula]	OsI_03345	42.33		1.09			0.905			0.961			1.047		0.83			0.882			1.157			1.089
B8ARF1	protein BPS1, chloroplastic [Oryza sativa Japonica Group]	OsI_17890	32.968	1.036			1.118			0.84			1.062			1.079			0.811			0.95			1.264
A2YBZ1	transmembrane protein20 [Zea mays]	OsI_22624	89.964		0.974			1.018			1.066			0.97		1.045			1.094			0.953			0.91
A2XLK9	Tubulin alpha chain OS=Oryza sativa subsp. indica GN=OsI_13361 PE=3 SV=1	OsI_13361	49.819
A2X443	putative DUF594 domain containing family protein isoform X1 [Zea mays]	OsI_06975	87.347
B8AUI9	aminomethyltransferase, mitochondrial [Oryza sativa Japonica Group]	OsI_17482	26.778	1.007	0.985	0.973	0.88	0.875	0.907	1.084	1.107	1.107	1.002	1.03	1.004	0.898	0.00198392	0.00996001	1.112	0.00096144	0.00446681	1.14	0.00076269	0.00443404	0.921	0.00184317	0.00634857
B8BEU8	pollen-specific protein C13 [Oryza sativa Japonica Group]	OsI_32490	17.791			0.936			0.957			1.12			1.001	1.022			1.197			1.046			0.894
B8BN43	extensin [Oryza sativa Japonica Group]	OsI_39182	15.24	0.99			0.78			1.065			1.138			0.788			1.076			1.459			1.069
B8AFU0	glycolipid transfer protein 1 [Oryza sativa Japonica Group]	OsI_08122	28.107	0.991	1.041	0.99	0.893	0.901	0.895	1.167	1.075	1.145	1.002	0.972	0.974	0.89	0.0022644	0.0108912	1.121	0.0189442	0.039061	1.096	0.00083553	0.00464982	0.87	0.0065962	0.0167932
A2ZF20	Xyloglucan endotransglucosylase/hydrolase OS=Oryza sativa subsp. indica GN=OsI_36383 PE=3 SV=1	OsI_36383	33.828	1.307	1.392	1.404	0.791	0.784	0.846	1.312	1.215	1.223	0.575	0.595	0.537	0.59	8.4545e-05	0.00131901	0.914	0.054159	0.0894186	0.705	0.00081912	0.0046164	0.455	3.7594e-05	0.000462097
A2XMQ3	LOW QUALITY PROTEIN: nuclear pore complex protein NUP1 [Oryza sativa Japonica Group]	OsI_13819	79.98	0.912	0.967	0.985	1.049	1.044	1.037	1.062	1.057	1.026	1.013	1.002	1.011	1.093	0.062516	0.122986	1.098	0.021342	0.0427187	0.967	0.0020393	0.00839828	0.962	0.027217	0.0511271
A2YGK9	Xyloglucan endotransglucosylase/hydrolase OS=Oryza sativa subsp. indica GN=OsI_24315 PE=3 SV=1	OsI_24317	32.667	1.057	1.129	1.09	1.112	1.077	1.123	1.093	1.063	1.058	0.793	0.78	0.793	1.011	0.6515	0.732075	0.981	0.43168	0.492772	0.714	1.83579e-05	0.000466487	0.736	1.6019e-05	0.000311229
A2ZMR6	p21-activated protein kinase-interacting protein 1-like isoform X1 [Oryza sativa Japonica Group]	OsI_39122	35.181	1.059		0.979	0.978		0.929	1.129		1.149	0.857		0.952	0.936	0.29492	0.396389	1.118	0.1084	0.156215	0.949	0.45484	0.534023	0.794	0.048979	0.0819754
B8BMI5	probable prefoldin subunit 3 [Oryza sativa Japonica Group]	OsI_38735	14.879	1.046	1.056	1.046	1.046	0.974	0.951	0.956	0.984	1.027	1.004	1.006	0.996	0.944	0.178257	0.268338	0.943	0.105275	0.152685	1.012	0.7057	0.764155	1.013	0.58712	0.646252
B8ADM6	glutamine--tRNA ligase [Oryza sativa Japonica Group]	OsI_00686	89.906	1.07	1.055	1.068	0.966	1.003	0.982	1.075	1.057	1.08	0.896	0.906	0.88	0.924	0.0025575	0.0117837	1.006	0.4959	0.553495	0.909	0.0022814	0.009072	0.835	7.6476e-05	0.000718
A6N028	Eukaryotic translation initiation factor 5A OS=Oryza sativa subsp. indica GN=OsI_38459 PE=2 SV=1	OsI_24652	17.557	0.962		0.946	0.867		0.804	0.967		1.092	1.14		1.158	0.876	0.074721	0.139325	1.079	0.34934	0.414201	1.375	0.0142435	0.0350401	1.116	0.21012	0.271619
B8ADH0	protein NSP-INTERACTING KINASE 3 [Oryza sativa Japonica Group]	OsI_00578	68.913
B8AK55	mediator of RNA polymerase II transcription subunit 8 isoform X2 [Oryza sativa Japonica Group]	OsI_12113	48.988	1.021			1.08			0.981			0.964			1.058			0.961			0.893			0.983
B8A926	putative ABC transporter B family member 8 [Oryza sativa Japonica Group]	OsI_03576	134.56	1.164	1.101	1.326	0.944	0.988	0.894	0.989	0.933	0.941	0.92	1.003	0.853	0.787	0.0188643	0.0506266	0.797	0.0181824	0.0376635	0.982	0.7445	0.794972	0.97	0.55012	0.612086
B8AKK9	erythronate-4-phosphate dehydrogenase famil...	OsI_13714	33.789			1.152			1.322			0.675			0.965	1.148			0.586			0.73			1.43
B8BEZ4	THO complex subunit 6 [Oryza sativa Japonica Group]	OsI_31063	33.111	1.007		1.124	1.14		1.065	0.947		0.887	0.965		0.973	1.035	0.64184	0.723924	0.861	0.145021	0.197392	0.879	0.064359	0.108773	1.057	0.23344	0.296629
B8BMI2	Glycosyltransferase OS=Oryza sativa subsp. indica GN=OsI_38729 PE=3 SV=1	OsI_38729	43.377	0.521	0.538	0.684	0.734	0.624	0.73	1.149	1.149	1.073	1.546	1.601	1.455	1.198	0.140476	0.224518	1.934	0.00168463	0.00672488	2.204	0.000195736	0.00180245	1.365	0.00099698	0.00406091
B8AFL4	NADPH:adrenodoxin oxidoreductase, mitochondrial OS=Oryza sativa subsp. indica GN=OsI_06742 PE=3 SV=1	OsI_06742	56.049	0.977			1.205			1.011			0.881			1.233			1.035			0.731			0.871
B8BPQ2	ubiquitin carboxyl-terminal hydrolase 12 isoform X1 [Oryza sativa Japonica Group]	OsI_38365	126	0.981	1.028	1.021	1.009	0.993	0.957	1.01	1.002	1.032	1.012	0.985	1.006	0.977	0.32966	0.432638	1.005	0.7946	0.827499	1.015	0.44588	0.524925	0.987	0.32338	0.390289
B8ABZ9	cytochrome P450 72A13 isoform X1 [Oryza sativa Japonica Group]	OsI_02933	59.65		1.037	1.129		1.196	1.17		0.806	0.847		1.036	0.93	1.092	0.179338	0.269636	0.763	0.03172	0.0579471	0.831	0.077176	0.12557	1.189	0.101176	0.148731
A2Y6T4	non-classical arabinogalactan protein 31 [Oryza sativa Japonica Group]	OsI_20737	21.23		0.945	0.927		1.069	0.966		1.097	1.212		0.929	0.937	1.087	0.25172	0.351254	1.233	0.054424	0.0896459	0.917	0.23492	0.309171	0.808	0.051535	0.0853262
B8ATH5	SAM domain family protein [Zea mays]	OsI_15770	27.703	0.995	1.023	0.995	1.035	1.02	1.021	0.979	0.948	0.911	1.06	1.045	1.1	1.021	0.116182	0.192914	0.942	0.057481	0.0936798	1.042	0.062976	0.106985	1.129	0.0091995	0.0215413
A2Z330	protein farnesyltransferase/geranylgeranyltransferase type-1 subunit alpha [Oryza sativa Japonica Group]	OsI_32029	38.758		1.057	0.937		0.988	1.076		1.018	1.035		0.961	0.996	1.035	0.67884	0.753315	1.03	0.66152	0.709594	0.948	0.37424	0.455404	0.953	0.135175	0.188055
A2YZ57	protein NEDD1 [Oryza sativa Japonica Group]	OsI_30625	106.82	0.828			0.921			1.159			1.096			1.112			1.4			1.19			0.946
A2YSU3	4'-phosphopantetheinyl transferase HetI isoform X2 [Oryza sativa Japonica Group]	OsI_28390	32.157		1.096	1.062		1.113	1.137		0.846	0.863		1.001	1.003	1.043	0.159079	0.246158	0.792	0.0063222	0.017088	0.891	0.0084608	0.0237465	1.173	0.0039182	0.0111589
A2XBQ0	heat shock 70 kDa protein, mitochondrial [Oryza sativa Japonica Group]	OsI_09713	72.548	1.004	0.984	0.991	0.898	0.873	0.893	1.185	1.2	1.171	0.956	0.944	0.933	0.894	0.00043641	0.00376038	1.194	4.1475e-05	0.000655358	1.063	0.0052383	0.0166504	0.797	2.0948e-05	0.000311229
A2YMG6	G-type lectin S-receptor-like serine/threonine-protein kinase B120 [Oryza sativa Japonica Group]	OsI_26419	94.15		1.171	1.195		1.074	1.069		0.827	0.844		0.977	0.945	0.906	0.0108832	0.0341529	0.706	0.00170111	0.00676013	0.897	0.022983	0.0495824	1.15	0.0189178	0.0382626
B8AQT3	GDP-mannose transporter GONST3 isoform X1 [Oryza sativa Japonica Group]	OsI_10524	41.628	0.974			1.159			0.88			1.051			1.19			0.903			0.907			1.194
A2XEJ5	ACT domain-containing protein ACR8 [Oryza sativa Japonica Group]	OsI_10752	43.322	1.266			0.999			0.729			1.039			0.789			0.576			1.04			1.425
B8B1N0	syntaxin-43 [Oryza sativa Japonica Group]	OsI_21388	36.574	0.982	0.99	0.983	1.189	1.061	1.087	0.927	1.001	1.047	0.974	0.988	0.932	1.129	0.074142	0.138665	1.007	0.89158	0.910416	0.867	0.021896	0.0479127	0.973	0.53818	0.600292
A2YNU0	Phospho-2-dehydro-3-deoxyheptonate aldolase OS=Oryza sativa subsp. indica GN=OsI_26913 PE=3 SV=1	OsI_26913	56.663	0.968	0.949	0.931	1.039	1.01	0.995	0.873	0.9	0.908	1.158	1.181	1.192	1.069	0.0172041	0.0474098	0.941	0.021021	0.0422133	1.16	0.00062458	0.00389277	1.317	4.3534e-05	0.000487905
B8A930	protein farnesyltransferase subunit beta isoform X1 [Oryza sativa Japonica Group]	OsI_03661	49.058	1.049	1.02	1.021	1.002	0.96	0.962	0.969	0.996	1.048	1.008	1.039	0.987	0.946	0.029538	0.0699099	0.975	0.3577	0.42269	1.038	0.1448	0.208727	1.007	0.80414	0.835354
A2XTA9	protein YLS9 [Oryza sativa Japonica Group]	OsI_15845	23.558			0.872			0.871			0.794			1.446	0.999			0.911			1.66			1.821
B8BN16	Serine/threonine-protein phosphatase OS=Oryza sativa subsp. indica GN=OsI_39138 PE=3 SV=1	OsI_39138	106.42	1.083	1.029	1.011	1.145	1.008	1.164	0.907	0.97	0.913	0.928	1.02	0.983	1.062	0.30524	0.407559	0.893	0.0191559	0.0393968	0.884	0.082581	0.13283	1.051	0.23216	0.295689
B8B6W2	pathogenesis-related protein PRB1-3 [Oryza sativa Japonica Group]	OsI_24745	16.791	0.653	0.806	0.679	1.293	1.135	1.226	0.792	0.768	0.852	1.349	1.34	1.311	1.709	0.00197993	0.00996001	1.128	0.15866	0.211977	1.095	0.077139	0.125551	1.658	9.628e-05	0.000830732
A2YAP2	Glycosyltransferase OS=Oryza sativa subsp. indica GN=OsI_22159 PE=3 SV=1	OsI_22159	52.218			1.299			1.704			0.582			0.635	1.312			0.448			0.373			1.091
A2WSV5	Carboxypeptidase OS=Oryza sativa subsp. indica GN=OsI_02946 PE=3 SV=1	OsI_02946	48.076	0.828		0.829	1.027		1.129	0.674		0.826	1.5		1.266	1.301	0.113764	0.189607	0.905	0.49068	0.548414	1.283	0.126305	0.186824	1.844	0.043558	0.0744443
B8B5F8	F-actin-capping protein subunit alpha [Oryza sativa Japonica Group]	OsI_25742	33.113			1.128			1.097			0.909			0.923	0.973			0.806			0.841			1.015
A2WKD7	16.9 kDa class I heat shock protein 2 [Oryza sativa Japonica Group]	OsI_00285	16.957	0.573	0.589	0.608	0.522	0.528	0.475	2.325	2.28	2.423	0.48	0.495	0.383	0.862	0.0164028	0.0457645	3.971	3.1312e-07	5.91783e-05	0.89	0.23832	0.312978	0.193	3.8741e-05	0.000466881
A2YJX8	protein YLS9-like [Zea mays]	OsI_25534	13.599	1.036		1.057	0.966		1.016	0.983		0.804	1.034		1.155	0.947	0.18126	0.271724	0.854	0.24782	0.310405	1.104	0.24796	0.323141	1.225	0.2138	0.275725
A2XA20	Proteasome subunit beta type OS=Oryza sativa subsp. indica GN=OsI_09094 PE=3 SV=1	OsI_09094	26.273	0.957	0.871	0.932	0.902	0.951	0.844	1.108	1.305	1.149	0.979	1.073	1.08	0.977	0.62524	0.709421	1.291	0.01128	0.0259983	1.161	0.033082	0.0654734	0.879	0.096925	0.143466
B8AM21	U2 small nuclear ribonucleoprotein B'' OS=Oryza sativa subsp. indica GN=OsI_11177 PE=3 SV=1	OsI_11177	26.073	0.914	0.87	0.92	1.074	1.013	0.918	1.089	1.133	1.114	0.984	1.017	1.074	1.111	0.10196	0.175083	1.234	0.00056204	0.00305048	1.023	0.66512	0.728152	0.922	0.0428	0.0733523
B8B5L2	momilactone A synthase-like [Oryza sativa Japonica Group]	OsI_27228	31.383	0.323	0.324	0.298	0.484	0.386	0.407	0.35	0.308	0.359	2.732	2.831	2.769	1.351	0.0156562	0.0443338	1.076	0.25908	0.321561	6.525	0.00134402	0.00640195	8.193	8.4431e-07	4.91026e-05
A2XUH5	ras-related protein Rab-2-B [Oryza sativa Japonica Group]	OsI_16256	23.084	1.044	1.088	1.11	0.991	1.109	1.095	0.98	0.895	0.868	1.01	0.963	0.983	0.986	0.71688	0.787657	0.846	0.0144353	0.0314776	0.925	0.114801	0.173026	1.078	0.123119	0.174383
A2XBC6	homoserine kinase [Oryza sativa Japonica Group]	OsI_09571	36.646	1.047	1.072	1.06	1.158	1.068	1.024	0.924	0.944	0.952	0.977	0.959	1.035	1.022	0.60098	0.689031	0.887	0.00043576	0.00259538	0.914	0.105981	0.162112	1.054	0.103598	0.151569
B8AX49	plant/K24A2-2 protein [Medicago truncatula]	OsI_21112	47.519		1.051	1.057		1.094	0.922		0.965	0.992		0.94	1.039	0.956	0.67302	0.747969	0.928	0.03402	0.0612955	0.982	0.8857	0.914834	1.011	0.8648	0.887117
A2WXH9	serine hydroxymethyltransferase 7 [Oryza sativa Japonica Group]	OsI_04630	64.793		1.055	1.019		0.99	0.915		0.837	0.953		1.142	1.118	0.919	0.184999	0.276101	0.863	0.156459	0.209832	1.186	0.05214	0.0928314	1.263	0.070058	0.109416
B8ALA8	putative nuclease HARBI1 isoform X1 [Oryza sativa Japonica Group]	OsI_13895	42.397	0.509		0.541	0.486		0.372	1.189		1.353	1.707		1.578	0.817	0.26464	0.364536	2.421	0.0064842	0.0173923	3.829	0.010476	0.0278719	1.292	0.076345	0.117577
B8BP16	ABC transporter G family member 49 isoform X1 [Oryza sativa Japonica Group]	OsI_37924	145.95
A2Z2Q9	probable sarcosine oxidase [Oryza sativa Japonica Group]	OsI_31904	44.322	1.219	1.283	1.19	1.105	1.129	1.12	0.994	0.957	0.965	0.783	0.739	0.871	0.908	0.0143203	0.0417252	0.79	0.00070315	0.00357511	0.713	0.0197841	0.0445786	0.821	0.0156206	0.0328613
A2WUV3	pentatricopeptide repeat-containing protein At4g32450, mitochondrial [Oryza sativa Japonica Group]	OsI_03662	87.878	1.033	1.118		1.008	0.977		0.966	0.94		1.021	0.988		0.923	0.20182	0.295419	0.886	0.102698	0.149705	1.012	0.64928	0.71402	1.054	0.132804	0.185384
A2Z670	probable mixed-linked glucan synthase 7 [Oryza sativa Japonica Group]	OsI_33148	89.409			0.84			0.927			0.488			1.739	1.104			0.581			1.876			3.564
A2XKH0	nuclear autoantigenic sperm protein [Ananas comosus]	OsI_12947	65.493	1.018			0.889			1.071			1.022			0.873			1.052			1.15			0.954
A2X904	BAG family molecular chaperone regulator 5, mitochondrial [Oryza sativa Japonica Group]	OsI_08718	23.083
A2XXN8	ABC transporter C family member 2 [Oryza sativa Japonica Group]	OsI_17449	185.47	0.947	0.941	0.932	0.936	0.956	0.936	0.916	0.882	0.914	1.203	1.241	1.213	1.003	0.7563	0.819283	0.962	0.040395	0.070147	1.293	2.2565e-05	0.000466487	1.348	4.0672e-05	0.000478454
A2YH08	endoplasmin homolog [Oryza sativa Japonica Group]	OsI_24473	95.31	0.97	0.986	0.963	0.996	1.039	1.031	0.988	0.994	0.953	1.072	1.023	1.052	1.05	0.0293	0.0695469	1.005	0.7378	0.777046	1.026	0.23804	0.312693	1.072	0.021064	0.0416464
B8AU25	zinc finger CCCH domain-containing protein 28 isoform X1 [Oryza sativa Japonica Group]	OsI_15998	35.303		1.015			0.932			1.059			1.003		0.918			1.043			1.076			0.947
A2WS65	Glycosyltransferase OS=Oryza sativa subsp. indica GN=OsI_02703 PE=3 SV=1	OsI_02703	53.441	0.922	0.914	0.909	1.211	1.173	1.211	0.924	0.936	0.949	1.045	1.054	1.007	1.31	1.94788e-05	0.000612705	1.023	0.05818	0.0945689	0.864	0.00113898	0.00577422	1.106	0.00328	0.0097451
A2YMU6	fatty-acid-binding protein 1 [Oryza sativa Japonica Group]	OsI_26551	29.545	1.018			0.977			0.944			1.082			0.96			0.927			1.107			1.146
B8AXE5	mitochondrial zinc maintenance protein 1, mitochondrial [Oryza sativa Japonica Group]	OsI_19655	11.678	0.93	0.948	0.952	0.915	0.996	0.915	1.237	1.235	1.227	0.922	0.843	0.912	0.999	0.9443	0.962257	1.307	1.9455e-06	0.000124563	0.947	0.24674	0.322062	0.724	0.0075552	0.0185901
B8BGG4	---	OsI_33241	31.257
A2YND5	pentatricopeptide repeat-containing protein At1g26460, mitochondrial [Oryza sativa Japonica Group]	OsI_26746	104.46	0.918	0.92	0.903	0.883	0.947	0.889	1.148	1.127	1.171	1.048	1.029	1.042	0.992	0.73024	0.799308	1.257	5.6435e-05	0.000815843	1.147	0.0038633	0.0133003	0.905	0.00126334	0.00483688
A2XG17	aspartic proteinase nepenthesin-1-like [Oryza sativa Japonica Group]	OsI_11320	41.381	1.428	1.533	1.447	1.325	1.373	1.35	0.713	0.698	0.703	0.618	0.58	0.637	0.918	0.024417	0.0610116	0.48	2.7031e-06	0.000146443	0.453	1.57032e-05	0.000466487	0.868	0.0073633	0.0182289
B8B4T6	ras-related protein RABE1c [Oryza sativa Japonica Group]	OsI_25471	23.967	1.185	1.144		1.265	1.321		0.775	0.763		0.87	0.883		1.11	0.064405	0.125423	0.66	0.002144	0.00801967	0.678	0.0034565	0.0122055	1.14	0.0067	0.0169791
A2YN12	geranylgeranyl pyrophosphate synthase 7, chloroplastic [Oryza sativa Japonica Group]	OsI_26621	38.694	0.646	0.651	0.597	0.788	0.819	0.761	0.655	0.623	0.638	1.871	1.829	1.945	1.25	0.0030371	0.0132269	1.012	0.71814	0.760075	2.384	3.1183e-06	0.000144274	2.946	6.2018e-07	4.24565e-05
B8BED3	protein indeterminate-domain 5, chloroplastic [Oryza sativa Japonica Group]	OsI_33602	55.155		1.045			0.917			1.213			0.83		0.878			1.161			0.905			0.684
A2WYR9	glutathione S-transferase 3 [Oryza sativa Japonica Group]	OsI_05077	25.33			0.914			1.433			0.648			1.136	1.568			0.709			0.793			1.753
B8AWQ3	3-deoxy-manno-octulosonate cytidylyltransferase, mitochondrial [Oryza sativa Japonica Group]	OsI_20971	32.321	0.902	0.998	1.045	1.059	1.061	1.016	0.849	0.928	0.912	1.229	1.053	1.058	1.065	0.23094	0.328771	0.913	0.154835	0.208164	1.065	0.31408	0.393348	1.242	0.020262	0.0403907
A2Y2K9	50S ribosomal protein L25 [Oryza sativa Japonica Group]	OsI_02667	29.34		1.041	1.101		0.976	0.911		1.127	1.071		0.875	0.927	0.881	0.103699	0.177143	1.026	0.565	0.619677	0.955	0.4145	0.49527	0.82	0.035543	0.0632689
B8BF84	alpha,alpha-trehalose-phosphate synthase [UDP-forming] 6 [Oryza sativa Japonica Group]	OsI_31278	99.472	1.015	0.991	0.959	1.182	1.179	1.094	0.876	0.79	0.966	0.997	1.135	1.029	1.165	0.0072575	0.0252502	0.888	0.112824	0.161224	0.915	0.125857	0.186441	1.201	0.057357	0.0929364
B8B0R3	lysosomal Pro-X carboxypeptidase [Oryza sativa Japonica Group]	OsI_23902	58.996			1.1			1.564			0.601			0.908	1.422			0.546			0.581			1.511
A2YES1	protein MKS1 [Oryza sativa Japonica Group]	OsI_23617	20.488
A2Y653	metacaspase-5 [Oryza sativa Japonica Group]	OsI_20477	46.019	1.037	1.004	1.03	1.004	1.048	1.03	1.021	1.036	1.011	0.969	0.937	0.99	1.004	0.83556	0.880571	0.999	0.94254	0.952143	0.94	0.037176	0.071509	0.944	0.029762	0.054881
A2XC55	probable acyl-activating enzyme 1, peroxisomal [Oryza sativa Japonica Group]	OsI_09875	59.306	0.912	0.986		1.151	1.351		1.024	0.865		0.973	0.911		1.318	0.091558	0.162718	0.995	0.94268	0.952143	0.753	0.083281	0.133564	0.997	0.99716	0.99797
B8AFH1	H/ACA ribonucleoprotein complex subunit 3-like protein [Oryza sativa Japonica Group]	OsI_08093	7.5386	0.975			1.008			0.983			1.062			1.034			1.008			1.054			1.08
B8AK58	putative G3BP-like protein [Oryza sativa Japonica Group]	OsI_12070	58.624	1.005	0.996	1.029	1.075	0.967	0.996	1.037	1.135	1.027	0.927	0.918	0.976	1.003	0.96072	0.971778	1.056	0.184299	0.240294	0.929	0.116779	0.175471	0.882	0.027957	0.0521575
A2YVI4	extracellular ribonuclease LE [Oryza sativa Japonica Group]	OsI_29344	24.828	0.669	0.63	0.721	1.556	1.641	1.51	0.948	0.931	0.973	0.937	0.931	0.911	2.33	5.5577e-05	0.00109262	1.412	0.00108194	0.00483587	0.59	3.696e-05	0.000655848	0.974	0.168223	0.226532
B8BLL8	oligouridylate-binding protein 1B [Oryza sativa Japonica Group]	OsI_36864	47.561		1.032			1.171			0.935			0.931		1.135			0.906			0.795			0.996
A2WK58	E3 ubiquitin-protein ligase OS=Oryza sativa subsp. indica GN=OsI_00207 PE=3 SV=1	OsI_00207	29.996	0.957	0.992	0.959	1.231	1.232	1.144	0.753	0.766	0.806	1.14	1.092	1.15	1.24	0.00138225	0.0077025	0.8	0.00067865	0.00350684	0.938	0.094182	0.147215	1.455	0.00013665	0.00103147
B8AZC1	sorting nexin 2A [Oryza sativa Japonica Group]	OsI_20316	56.088	1.159	1.052	1.181	1.063	1.044	1.009	1.014	1.076	0.996	0.797	0.806	0.903	0.919	0.097784	0.170381	0.91	0.093316	0.139282	0.804	0.0068223	0.020128	0.812	0.0105975	0.0240351
A2WZD9	Peroxidase OS=Oryza sativa subsp. indica GN=OsI_05317 PE=3 SV=1	OsI_05317	38.047	0.676	0.642	0.681	1.065	1.034	1.051	0.533	0.508	0.565	1.756	1.837	1.718	1.576	2.2017e-05	0.000612705	0.803	0.0036232	0.0114064	1.686	1.8514e-05	0.000466487	3.307	2.5884e-06	7.54924e-05
A2WK72	multicopper oxidase LPR1 [Oryza sativa Japonica Group]	OsI_00221	72.472	1.111	1.05	1.167	0.895	0.942	0.998	0.933	0.956	0.823	0.914	0.948	0.927	0.852	0.021601	0.05599	0.815	0.02072	0.0417278	0.984	0.66538	0.728152	1.028	0.56276	0.623897
B8AWI4	paired amphipathic helix protein Sin3-like 4 isoform X1 [Oryza sativa Japonica Group]	OsI_00086	134			0.996			0.893			1.099			1.012	0.897			1.103			1.133			0.921
A2X807	peroxisome biogenesis protein 19-1 [Oryza sativa Japonica Group]	OsI_08359	21.302	1.092	1.059	1.138	1.109	1.062	1.076	0.945	0.998	0.96	0.909	0.924	0.878	0.987	0.63426	0.71685	0.883	0.0091632	0.0225085	0.835	0.00079988	0.00454797	0.934	0.036542	0.0647432
A2XE31	Two-component response regulator ORR21 OS=Oryza sativa subsp. indica GN=RR21 PE=3 SV=1	RR21	73.774	1.067	1.04	1.007	1.137	1.249	1.059	0.885	0.852	1.041	0.972	0.948	0.937	1.106	0.122225	0.200789	0.892	0.138163	0.189786	0.829	0.0195181	0.0442817	1.028	0.63746	0.6898
A2XVL4	probable aquaporin PIP2-3 [Oryza sativa Japonica Group]	OsI_16674	30.416	1.157		1.063	1.13		1.157	0.779		0.981	0.995		0.87	1.03	0.55902	0.652455	0.793	0.192322	0.249644	0.815	0.094118	0.147162	1.06	0.6863	0.733515
B8AER1	eukaryotic translation initiation factor 4B1 [Oryza sativa Japonica Group]	OsI_07901	24.287	0.985	0.959	1.002	0.942	1.016	0.927	1.054	1.097	1.149	0.994	0.955	0.932	0.979	0.5251	0.621547	1.12	0.0156772	0.0334438	0.999	0.97932	0.985718	0.873	0.012238	0.0269274
B8AAF2	Secretory carrier-associated membrane protein OS=Oryza sativa subsp. indica GN=OsI_03979 PE=3 SV=1	OsI_03979	32.196	1.013	1.039	0.955	1.126	1.118	1.166	0.805	0.846	0.82	1.094	1.055	1.14	1.134	0.0109577	0.0343312	0.822	0.002462	0.00875075	0.965	0.23166	0.305779	1.331	0.00043519	0.00223676
A2Y9J0	3'-N-debenzoyl-2'-deoxytaxol N-benzoyltransferase [Oryza sativa Japonica Group]	OsI_21735	49.845	0.827	0.851	0.841	1.303	1.275	1.203	0.898	0.899	0.946	1.065	1.063	1.082	1.501	8.3834e-05	0.00131675	1.089	0.0112157	0.0259107	0.849	0.0026375	0.0100641	1.17	0.0009574	0.00394567
A2X1F8	cytochrome P450 97B2, chloroplastic [Oryza sativa Japonica Group]	OsI_06039	64.147	1.149	1.19		1.079	1.056		0.835	0.76		1.011	0.983		0.913	0.047359	0.0989321	0.682	0.0166956	0.0351449	0.934	0.060962	0.104346	1.25	0.044745	0.0761036
A2WLC0	transmembrane protein 19 [Oryza sativa Japonica Group]	OsI_00631	35.012
A2XL16	---	OsI_13160	10.111
B8AUF8	gamma-soluble NSF attachment protein [Oryza sativa Japonica Group]	OsI_17434	33.147	1.345	1.384	1.347	1.093	1.104	1.066	0.64	0.682	0.695	0.998	0.88	0.911	0.801	9.5261e-05	0.00146016	0.495	1.60659e-05	0.000457696	0.855	0.0153002	0.0369031	1.383	0.00199935	0.00673602
A2XPT5	amidase 1 [Oryza sativa Japonica Group]	OsI_14646	46.25	0.921	0.9	0.91	1.057	1.067	1.113	0.73	0.674	0.685	1.33	1.395	1.34	1.185	0.00059648	0.00449541	0.765	0.00044142	0.00260664	1.256	0.00046331	0.00316747	1.946	1.99472e-05	0.000311229
A2XNK9	bifunctional epoxide hydrolase 2 [Oryza sativa Japonica Group]	OsI_14153	37.832	0.984	0.939	0.86	1.146	1.227	1.272	0.995	0.932	0.89	0.935	1.001	1.067	1.31	0.005638	0.0209776	1.012	0.8166	0.84612	0.824	0.016481	0.0390444	1.066	0.27274	0.337688
B8AZU6	enoyl-CoA hydratase 2, peroxisomal isoform X2 [Oryza sativa Japonica Group]	OsI_19089	35.585	0.974	1.012	0.969	1.183	1.172	1.144	0.938	0.917	0.923	0.979	0.992	0.991	1.184	0.00056388	0.00433756	0.94	0.015623	0.0333728	0.847	0.000102572	0.00117274	1.066	0.00128117	0.00487925
A2YIF6	probable carboxylesterase 15 [Oryza sativa Japonica Group]	OsI_24998	35.274	1.158	1.138	1.139	1.29	1.32	1.285	0.714	0.69	0.73	0.925	0.923	0.941	1.134	0.00024104	0.00255883	0.621	1.52288e-05	0.000457696	0.716	2.7761e-06	0.000141955	1.307	0.000103	0.000844369
A2YGE4	EH domain-containing protein 1 [Oryza sativa Japonica Group]	OsI_24244	61.062	0.936	0.983	0.92	1.113	0.958	1.001	0.919	1.038	0.982	1.102	1.063	1.046	1.082	0.188018	0.279448	1.035	0.4502	0.509992	1.045	0.38398	0.464887	1.093	0.080299	0.122575
B8AM29	pyruvate decarboxylase 2 [Oryza sativa Japonica Group]	PDC2	64.846	1.354	1.374	1.351	0.972	0.953	0.978	0.927	0.919	0.918	0.786	0.774	0.788	0.712	1.7684e-06	0.000146507	0.678	1.844e-07	5.91783e-05	0.809	2.2464e-05	0.000466487	0.849	1.70095e-05	0.000311229
A2WSS4	neutral ceramidase [Oryza sativa Japonica Group]	OsI_02918	83.432	0.952	0.957	0.914	1.061	1.065	1.03	0.828	0.772	0.82	1.21	1.239	1.254	1.118	0.0034189	0.0144804	0.857	0.0042032	0.0126453	1.173	0.00042351	0.00297847	1.53	6.1098e-05	0.000604723
B8AKL0	Glucose-6-phosphate isomerase OS=Oryza sativa subsp. indica GN=OsI_13718 PE=3 SV=1	OsI_13718	62.622	1.164	1.142	1.131	0.939	0.945	0.91	1.094	1.119	1.122	0.835	0.815	0.836	0.813	0.000137856	0.00179783	0.97	0.060923	0.0981858	0.89	0.00122446	0.00602454	0.745	1.70423e-05	0.000311229
A2ZK04	inter-alpha-trypsin inhibitor heavy chain H3-like [Zea mays]	OsI_38156	56.231	0.567	0.549	0.553	0.762	0.733	0.741	0.7	0.686	0.696	1.942	1.975	1.933	1.34	4.1144e-05	0.000871288	1.247	4.1335e-05	0.000655358	2.616	1.087e-07	5.98929e-05	2.81	1.6335e-08	1.34192e-05
B8B7J6	protein TIME FOR COFFEE [Oryza sativa Japonica Group]	OsI_26549	53.771		1.028	0.963		1.025	0.89		0.932	0.958		1.047	1.185	0.962	0.65174	0.732075	0.949	0.28252	0.345785	1.166	0.24322	0.318057	1.181	0.122005	0.173054
B8AUC2	putative 12-oxophytodienoate reductase 4 isoform X4 [Elaeis guineensis]	OsI_16037	36.937	0.799	0.783	0.814	1.005	0.95	0.942	0.847	0.804	0.802	1.375	1.425	1.392	1.209	0.00122104	0.00707371	1.024	0.32978	0.394137	1.447	8.2705e-05	0.00102498	1.709	1.65426e-05	0.000311229
A2YK26	prohibitin-2, mitochondrial [Oryza sativa Japonica Group]	OsI_25575	31.954	0.933	0.983	0.88	0.944	1.003	1.01	1.261	1.093	1.179	0.926	0.94	0.981	1.058	0.21586	0.311896	1.264	0.0111019	0.0257013	0.963	0.24254	0.317362	0.806	0.0087034	0.0206446
A2XAR9	clathrin interactor EPSIN 2 [Oryza sativa Japonica Group]	OsI_09354	100.39	1.013	0.995	1	1.118	1.137	1.131	0.992	0.931	0.877	0.962	0.983	0.976	1.126	8.2289e-05	0.00131675	0.931	0.179965	0.235276	0.863	5.6164e-05	0.000836683	1.043	0.29474	0.360043
P0C2Z5	ATP synthase subunit alpha, chloroplastic OS=Oryza sativa subsp. indica GN=atpA PE=3 SV=1	atpA	55.664	0.774	0.794	0.842	0.761	0.917	0.928	1.706	1.153	1.305	0.786	0.974	0.89	1.081	0.33884	0.442629	1.728	0.0107156	0.0250845	1.017	0.85894	0.893559	0.636	0.028098	0.0523667
B8B1Y6	LIMR family protein Os06g0128200 [Oryza sativa Japonica Group]	OsI_21464	56.116	1.003	1.025	1.009	1.004	0.988	1.023	0.971	1.071	1.019	1.042	0.945	0.997	0.993	0.57314	0.665155	1.008	0.8185	0.847542	0.99	0.73164	0.78498	0.975	0.55872	0.620299
B8A976	early nodulin-20 [Oryza sativa Japonica Group]	OsI_05130	16.933	1.005	0.944	1	1.169	1.143	1.013	0.94	1.047	1.015	0.953	0.925	1.002	1.128	0.072185	0.135829	1.018	0.67294	0.71934	0.866	0.047199	0.0860544	0.959	0.3592	0.425907
A2XDG3	inositol-3-phosphate synthase [Oryza sativa Japonica Group]	OsI_10350	63.406	1.117	1.169	1.255	0.91	0.94	0.915	1.077	1.126	1.13	0.79	0.78	0.743	0.781	0.0022246	0.0107628	0.941	0.184744	0.240717	0.837	0.00108251	0.00558032	0.694	0.000116513	0.000929882
A2YVC7	alpha carbonic anhydrase 7 [Oryza sativa Japonica Group]	OsI_29285	30.21	1.163	1.316	1.247	1.287	1.248	1.232	0.811	0.739	0.864	0.839	0.81	0.754	1.011	0.76728	0.828629	0.648	0.00167516	0.00671085	0.638	0.000183785	0.00170955	0.995	0.95248	0.962636
B8BBC8	Diacylglycerol kinase OS=Oryza sativa subsp. indica GN=OsI_28036 PE=3 SV=1	OsI_28036	55.421	1.509	1.474	1.368	1.219	1.344	1.258	0.604	0.615	0.592	0.727	0.697	0.805	0.878	0.034597	0.0787094	0.416	1.50136e-05	0.000457696	0.583	0.00046452	0.00316747	1.231	0.0095601	0.0222063
B8ALL1	omega-3 fatty acid desaturase, endoplasmic reticulum [Oryza sativa Japonica Group]	OsI_27445	47.493	1.123	1.03	1.063	0.713	0.793	0.709	1.108	1.11	1.132	1.017	1.04	1.052	0.689	0.0010824	0.00655974	1.042	0.188722	0.245165	1.404	0.00083942	0.00464982	0.928	0.0034638	0.0101505
A2X7F7	Phenylalanine ammonia-lyase OS=Oryza sativa subsp. indica GN=ZB8 PE=3 SV=1	ZB8	76.936	1.044	1.033	1.051	0.973	1.026	1.035	1.058	1.064	1.053	0.959	0.909	0.911	0.97	0.196744	0.28945	1.015	0.063398	0.101709	0.916	0.0281	0.0577303	0.875	0.00167612	0.00590958
A2X5K4	neutral/alkaline invertase 3, chloroplastic [Oryza sativa Japonica Group]	OsI_07486	69.857	1.192			1.025			1.002			0.818			0.86			0.841			0.798			0.816
B8B630	ubiquinol-cytochrome c reductase complex 6.7 kDa protein-like [Aegilops tauschii subsp. tauschii]	OsI_27348	6.7457	1.043	0.963	1.061	0.886	0.911	0.944	1.137	1.145	1.121	0.935	0.982	0.891	0.894	0.033201	0.0763437	1.11	0.026403	0.0502381	1.024	0.5188	0.595364	0.825	0.0025643	0.00812303
B8AXK3	Phosphoinositide phospholipase C OS=Oryza sativa subsp. indica GN=OsI_18294 PE=4 SV=1	OsI_18294	67.037	1.111	1.143	1.147	0.9	0.992	0.914	1.045	1.025	1.036	0.963	0.945	0.946	0.825	0.0037363	0.015479	0.913	0.00141942	0.00592934	1.017	0.59358	0.663722	0.919	0.00051931	0.00253826
B8AAS2	myosin-17 [Oryza sativa Japonica Group]	OsI_02589	85.131	1.119	1.134	1.02	1.031	1	1.1	1.032	0.855	0.902	0.855	0.948	1.029	0.957	0.36936	0.473465	0.852	0.067599	0.107323	0.905	0.165742	0.233326	1.015	0.85018	0.875399
A2Z9D2	Hop-interacting protein THI002 [Medicago truncatula]	OsI_34333	51.868	0.902	0.968	0.979	1.073	0.879	0.917	0.906	1.095	1.045	1.124	1.051	1.064	1.007	0.95552	0.969881	1.069	0.36152	0.426386	1.129	0.123723	0.183832	1.063	0.34918	0.416431
B8BAI7	Aminopeptidase OS=Oryza sativa subsp. indica GN=OsI_29144 PE=3 SV=1	OsI_29144	97.902	0.985	0.997	0.996	1.048	1.068	1.067	0.962	0.972	0.939	1.045	1.019	1.03	1.069	0.00079582	0.00548906	0.965	0.030282	0.0558303	0.972	0.041041	0.0771965	1.077	0.0041356	0.0116349
A2X511	mitochondrial import receptor subunit TOM9-2 [Oryza sativa Japonica Group]	OsI_07284	9.6651	1.022	1.067	1.054	0.942	0.902	0.854	1.071	1.111	1.128	0.957	0.923	0.957	0.858	0.0079036	0.0269466	1.053	0.061259	0.0985662	1.052	0.174119	0.242625	0.857	0.00140039	0.00517408
B8B3Z4	putative 12-oxophytodienoate reductase 5 [Oryza sativa Japonica Group]	OsI_22156	41.672	0.62	0.764	0.604	1.913	1.713	2.043	0.608	0.731	0.615	1.063	1.066	0.977	2.852	0.00031641	0.00306859	0.983	0.88086	0.90246	0.548	0.00052044	0.00341802	1.59	0.0021353	0.00708747
A2WUQ7	---	OsI_03609	10.034	0.985		0.939	1.006		0.853	1.035		1.111	1.001		1.085	0.966	0.70514	0.777404	1.115	0.125756	0.17608	1.122	0.32804	0.407467	0.972	0.64792	0.698207
A2WQL6	26S proteasome non-ATPase regulatory subunit 13 homolog B [Oryza sativa Japonica Group]	OsI_02152	43.638	0.971	0.979	1.005	0.891	0.884	1.04	1.087	1.059	0.989	1.05	1.072	1.003	0.953	0.39546	0.498114	1.061	0.123396	0.173713	1.11	0.131044	0.192276	0.997	0.93914	0.952866
A2YQK2	uncharacterized acetyltransferase At3g50280 [Oryza sativa Japonica Group]	OsI_27566	51.669		0.809			1.174			0.76			1.318		1.451			0.939			1.123			1.734
B8AQ16	elongation factor [Arabidopsis thaliana]	OsI_13174	28.926	1.066	0.985	0.999	1.029	1.198	1.043	0.984	1.014	1.041	0.956	0.877	0.956	1.072	0.27994	0.380718	0.996	0.91614	0.93106	0.853	0.049315	0.0888283	0.918	0.059079	0.0953193
B8BM57	heat shock protein 90-6, mitochondrial [Oryza sativa Japonica Group]	OsI_38512	91.578	1.056	1.077	1.058	0.818	0.868	0.827	1.292	1.211	1.276	0.836	0.827	0.82	0.788	0.00024135	0.00255883	1.184	0.00125743	0.00542356	0.988	0.57242	0.644888	0.657	3.7169e-05	0.000459645
A2YUZ2	hypersensitive-induced response protein 1 [Oryza sativa Japonica Group]	OsI_29142	31.349	0.963	0.974	0.979	1.167	1.171	1.143	0.825	0.833	0.799	1.097	1.088	1.146	1.194	3.9627e-05	0.00085909	0.843	0.00022091	0.0017197	0.957	0.067784	0.113126	1.356	0.000119483	0.000943801
A2ZMK2	Sulfurtransferase OS=Oryza sativa subsp. indica GN=OsI_39053 PE=4 SV=1	OsI_39053	43.09	1.101	0.984		1.003	1.068		1.002	1		0.924	0.989		0.993	0.938	0.958412	0.96	0.61336	0.66605	0.924	0.22814	0.302184	0.956	0.40492	0.471387
B8B840	Glycosyltransferase OS=Oryza sativa subsp. indica GN=OsI_26669 PE=3 SV=1	OsI_26669	47.832	0.893	1.026	1.005	1.067	1.089	0.984	1.006	0.989	1.004	1.073	0.943	0.993	1.074	0.24636	0.34583	1.026	0.59696	0.650533	0.958	0.42594	0.50643	1.003	0.96376	0.970851
A2YK87	zinc finger CCCH domain-containing protein 49 [Oryza sativa Japonica Group]	OsI_25637	29.129		0.917			0.954			1.029			1.109		1.04			1.122			1.162			1.078
B8AB68	hydrogen-transporting ATP synthase, rotational mechanism [Zea mays]	OsI_02711	14.009	1.083	1.079	1.068	0.936	0.97	0.938	1.04	1.084	1.057	0.961	0.918	0.965	0.88	0.00048409	0.00394473	0.985	0.29346	0.356257	1	0.99542	0.997038	0.894	0.0050024	0.0135843
A2Z4N3	putative disease resistance RPP13-like protein 3 [Oryza sativa Japonica Group]	OsI_32612	29.782
B8ADU0	nuclear pore complex protein NUP205 [Oryza sativa Japonica Group]	OsI_06283	205.69	1.005	1.02	1.005	0.958	0.96	0.987	1.022	1.038	1.037	1.052	1.014	0.99	0.959	0.0174648	0.0478876	1.022	0.036078	0.0640953	1.052	0.066142	0.111101	0.987	0.49968	0.564243
A2XN35	germin-like protein 3-8 [Oryza sativa Japonica Group]	OsI_13966	23.127	0.242	0.204	0.95	0.298	0.274	1.009	0.171	0.199	0.73	3.13	3.132	1.335	1.133	0.785	0.842231	0.788	0.76774	0.803897	4.805	0.029244	0.0594773	6.906	0.0181444	0.0370778
A2ZF41	UPF0481 protein At3g47200-like [Aegilops tauschii subsp. tauschii]	OsI_36400	18.238		0.959			0.945			0.997			1.107		0.985			1.04			1.171			1.11
B8BJV0	Non-lysosomal glucosylceramidase OS=Oryza sativa subsp. indica GN=OsI_35656 PE=3 SV=1	OsI_35656	106.81		1.136			1.094			0.856			0.968		0.963			0.754			0.885			1.131
A2Y9V7	26S protease regulatory subunit 6A homolog [Oryza sativa Japonica Group]	OsI_21861	46.47	0.922	0.923	0.847	0.87	0.9	1.031	1.131	1.096	0.972	1.07	1.078	1.177	1.04	0.55804	0.651928	1.188	0.034258	0.061572	1.187	0.04516	0.0831362	1.039	0.51224	0.576314
B8B9E1	probable 26S proteasome non-ATPase regulatory subunit 3 [Oryza sativa Japonica Group]	OsI_30168	38.1	1.039		1.023	0.959		0.961	0.996		1.008	1.025		1.025	0.931	0.0118383	0.0362727	0.972	0.100603	0.147392	1.068	0.00025635	0.00215543	1.023	0.063016	0.100455
B8ASK4	Vacuolar-processing enzyme beta-isozyme 1 OS=Oryza sativa subsp. indica GN=OsI_16797 PE=3 SV=1	OsI_16797	54.825	0.841		0.861	1.248		1.324	0.812		0.719	1.18		1.197	1.511	0.0058966	0.0217012	0.9	0.22434	0.285198	0.924	0.123162	0.183219	1.553	0.0186807	0.0378451
B8AYW6	nodulin homeobox isoform X1 [Oryza sativa Japonica Group]	OsI_18753	94.428	0.968			1.028			1.035			1			1.062			1.069			0.973			0.966
B8BD98	Ferredoxin-thioredoxin reductase, catalytic chain OS=Oryza sativa subsp. indica GN=OsI_30537 PE=3 SV=1	OsI_30537	16.127		1.078	1.038		0.916	0.974		1.053	0.999		0.958	1.011	0.893	0.088159	0.157873	0.97	0.44122	0.501664	1.042	0.42052	0.501127	0.96	0.38708	0.453834
B8BNC6	nuclear pore complex protein NUP98A [Oryza sativa Japonica Group]	OsI_37598	102.13		1.004			1.016			0.973			1.036		1.012			0.969			1.02			1.065
B8AU85	glyoxylate/hydroxypyruvate reductase HPR3 [Oryza sativa Japonica Group]	OsI_14571	38.377	1.098	1.149	1.124	0.945	1.138	1.057	1.133	0.838	0.894	0.839	0.94	0.972	0.931	0.2555	0.354721	0.85	0.20598	0.264862	0.876	0.133944	0.195657	0.96	0.75566	0.793279
B8BHP0	DNA-directed RNA polymerase subunit beta OS=Oryza sativa subsp. indica GN=OsI_34174 PE=3 SV=1	OsI_34174	121.49	0.969	0.899		1.01	1.03		1.076	1.151		0.973	0.949		1.092	0.149181	0.234672	1.192	0.073196	0.114524	0.942	0.064178	0.108578	0.863	0.055005	0.0899183
B8AXT3	hydroxyproline O-arabinosyltransferase 3-like [Aegilops tauschii subsp. tauschii]	OsI_19796	40.537
A2XF58	probable ADP-ribosylation factor GTPase-activating protein AGD6 [Oryza sativa Japonica Group]	OsI_11000	48.982	0.971	0.999	0.975	1.053	0.981	1.053	0.989	1.039	1.066	1.051	0.996	1.005	1.048	0.138243	0.221494	1.051	0.107999	0.155683	0.989	0.71956	0.776243	0.986	0.65092	0.700827
A2XD35	Adenylosuccinate synthetase, chloroplastic OS=Oryza sativa subsp. indica GN=PURA PE=3 SV=2	PURA	52.008	0.99	0.998	0.973	0.906	0.888	0.875	1.097	1.086	1.104	1.016	1.013	1.017	0.901	0.00116381	0.00683046	1.11	0.00029953	0.00206036	1.141	0.0058554	0.0180589	0.927	0.000101332	0.000840851
B8BDH4	Phosphoglycolate phosphatase OS=Oryza sativa subsp. indica GN=OsI_30604 PE=3 SV=1	OsI_30604	33.515	1.047	1.103	1.11	0.949	0.971	0.965	1.131	1.081	1.093	0.828	0.806	0.807	0.885	0.0034952	0.0147276	1.014	0.5788	0.633123	0.846	0.000117279	0.00130077	0.739	4.4049e-05	0.000487905
A2X747	shikimate O-hydroxycinnamoyltransferase [Oryza sativa Japonica Group]	OsI_08038	47.948	0.937	0.941	0.894	1.116	1.108	1.128	0.953	0.924	0.946	1.097	1.063	1.069	1.209	0.00038082	0.00342599	1.018	0.38456	0.447987	0.963	0.027156	0.0562281	1.144	0.0005618	0.00267021
A2XNN0	cell number regulator 10 [Oryza sativa Japonica Group]	OsI_14173	15.125	1.103			1.057			0.78			1.103			0.958			0.707			1.044			1.414
B8ALS7	probable acyl-activating enzyme 18, peroxisomal isoform X2 [Oryza sativa Japonica Group]	OsI_13972	79.512	0.991	1.044	1.129	1.032	1.195	1.079	1.07	0.939	0.866	0.941	0.898	0.923	1.045	0.4928	0.590833	0.909	0.24628	0.308711	0.835	0.0173176	0.0405983	0.961	0.59438	0.652494
B8ASU6	T-complex protein 1 subunit alpha [Oryza sativa Japonica Group]	OsI_16908	59.217	1.048	1.06	1.086	0.962	0.951	0.945	1.034	1.047	1.037	0.953	0.952	0.953	0.895	0.00069672	0.00496452	0.976	0.098076	0.144635	1	0.99634	0.997352	0.917	0.00189589	0.00647259
A2XQC5	transcription factor bHLH13 [Oryza sativa Japonica Group]	OsI_14836	66.553			0.955			1.225			0.887			1.014	1.283			0.929			0.828			1.143
A2X8B7	2-C-methyl-D-erythritol 2,4-cyclodiphosphate synthase OS=Oryza sativa subsp. indica GN=OsI_08475 PE=3 SV=1	OsI_08475	23.552	0.811	0.851	0.804	0.969	0.935	0.89	0.751	0.684	0.757	1.483	1.531	1.534	1.133	0.0147629	0.0424627	0.889	0.032919	0.0596657	1.628	5.7535e-05	0.000836683	2.075	2.4432e-05	0.000325129
B8BIC4	Eukaryotic translation initiation factor 3 subunit B OS=Oryza sativa subsp. indica GN=OsI_34716 PE=3 SV=1	OsI_34716	83.31	1.161	1.169	1.185	1.068	1.018	1.081	0.88	0.891	0.877	0.903	0.917	0.947	0.901	0.0056212	0.020932	0.753	1.6315e-06	0.000117048	0.874	0.004277	0.0143641	1.045	0.041781	0.0720065
B8BI77	dentin sialophosphoprotein-like, partial [Zea mays]	OsI_34630	217.1	0.987	1.053	1.081	1.006	0.948	1.006	1.004	0.975	0.971	0.97	1.021	1.001	0.948	0.191342	0.283108	0.945	0.127085	0.177588	1.011	0.6823	0.742569	1.014	0.48518	0.549299
B8BGA7	myosin-15 [Oryza sativa Japonica Group]	OsI_09152	168.26		1.073			1.054			0.888			1.026		0.982			0.828			0.973			1.155
A2YY05	7,8-dihydroneopterin aldolase OS=Oryza sativa subsp. indica GN=OsI_30221 PE=3 SV=1	OsI_30221	14.976		0.735	0.807		0.975	0.959		1.014	0.827		1.284	1.412	1.254	0.040839	0.0887335	1.194	0.26256	0.324979	1.394	0.020563	0.0457665	1.464	0.075576	0.116599
A2XPT4	amidase 1 [Oryza sativa Japonica Group]	OsI_14645	45.661	0.845	0.855	0.865	1.052	1.149	1.165	0.428	0.395	0.399	1.71	1.656	1.668	1.312	0.0011576	0.00682652	0.476	4.5692e-06	0.000177033	1.496	0.00026476	0.00219742	4.119	3.9775e-07	3.41079e-05
B8AUE7	CLPTM1-like membrane protein cnrB [Oryza sativa Japonica Group]	OsI_16024	69.53			1.126			1.093			0.987			0.851	0.971			0.877			0.779			0.862
A2ZLQ0	nuclear export mediator factor NEMF [Oryza sativa Japonica Group]	OsI_38746	127.92			1.013			1.182			0.959			0.921	1.167			0.947			0.779			0.96
A2WT11	Glycosyltransferase OS=Oryza sativa subsp. indica GN=OsI_03002 PE=3 SV=1	OsI_03002	53.702		0.99	1.026		1.741	1.804		0.669	0.573		0.81	0.83	1.758	0.0019834	0.00996001	0.616	0.025597	0.049179	0.463	0.0007806	0.00448544	1.32	0.069842	0.109148
A2WYF5	CBS domain-containing protein CBSX6 [Oryza sativa Japonica Group]	OsI_04957	42.908			0.858			1.118			0.948			1.127	1.303			1.105			1.008			1.189
A2X8U7	heat shock 70 kDa protein 17 [Oryza sativa Japonica Group]	OsI_08658	99.252	1.081	1.105	1.111	1.147	1.034	1.063	0.935	0.876	0.942	0.942	0.934	0.918	0.984	0.62254	0.70677	0.835	0.00180487	0.00709005	0.861	0.0096631	0.0261897	1.015	0.56404	0.625175
B8BBU1	nitronate monooxygenase isoform X2 [Oryza sativa Japonica Group]	OsI_29659	46.826
B8BDH2	---	OsI_30602	25.906	0.717	0.803	0.819	0.82	0.889	0.847	0.62	0.722	0.701	1.819	1.574	1.607	1.093	0.132242	0.214741	0.873	0.095164	0.141375	1.956	0.000196488	0.00180245	2.447	0.000160176	0.00113639
B8A7Y4	putative disease resistance protein At1g58400 [Oryza sativa Japonica Group]	OsI_01827	102.37		1.323	1.381		1.669	1.641		0.729	0.785		0.484	0.402	1.224	0.0127363	0.0384417	0.56	0.0053834	0.0150988	0.268	0.0049358	0.015972	0.585	0.032642	0.0591299
B8AEI2	xaa-Pro dipeptidase [Oryza sativa Japonica Group]	OsI_06422	58.037	0.926	1.122	1.075	1.085	0.953	1.089	1.096	0.983	0.933	0.949	0.959	0.958	1.001	0.97206	0.980212	0.964	0.6642	0.711849	0.917	0.19216	0.262423	0.952	0.4236	0.489319
B8AU35	regulator of nonsense transcripts UPF3 isoform X2 [Oryza sativa Japonica Group]	OsI_16007	56.12	0.994	0.885	0.924	0.94	1.246	1.157	1.015	0.886	0.949	1.062	1.065	1.033	1.193	0.134164	0.216608	1.017	0.76972	0.805331	0.945	0.61932	0.687823	1.109	0.060702	0.097387
A2Y6W3	probable choline kinase 2 [Oryza sativa Japonica Group]	OsI_20768	40.221	0.922	0.98	0.981	1.384	1.366	1.434	0.7	0.656	0.66	1.092	1.113	1.058	1.451	0.000120148	0.00165367	0.699	0.00025643	0.00188111	0.78	0.00027807	0.00229134	1.619	4.2887e-05	0.000487755
B8BMV2	putative uridine kinase C227.14 [Oryza sativa Japonica Group]	OsI_39000	35.499	1.024	1.035	0.98	0.948	1.003	1.019	0.919	0.909	0.966	1.096	1.08	1.08	0.977	0.4479	0.549658	0.919	0.028484	0.0533737	1.096	0.0146839	0.035749	1.165	0.00137588	0.00512989
A2YFL3	ATP synthase subunit O, mitochondrial [Oryza sativa Japonica Group]	OsI_23896	25.065	1.007	1.047	1.04	1.021	1.009	1.035	0.971	0.969	0.972	0.99	1	0.987	0.991	0.54424	0.639291	0.941	0.037521	0.0660402	0.971	0.025221	0.0531593	1.022	0.0055563	0.0147636
B8AC34	ultraviolet-B receptor UVR8 isoform X2 [Oryza sativa Japonica Group]	OsI_04422	44.787		1.14	1.005		1.133	1.197		0.904	0.9		0.886	0.975	1.086	0.34474	0.449184	0.841	0.22474	0.285632	0.799	0.054983	0.0966023	1.032	0.59554	0.653477
A2Z481	unknown mitochondrial family protein [Populus trichocarpa]	OsI_32456	12.902	0.995	0.99	0.964	0.958	0.948	0.977	1.001	1.024	1.032	1.051	1.035	1.047	0.978	0.161944	0.249106	1.037	0.055179	0.0906775	1.087	0.0011215	0.00571768	1.025	0.074123	0.11471
A2XVK1	Phenylalanine ammonia-lyase OS=Oryza sativa subsp. indica GN=OsI_16658 PE=3 SV=1	OsI_16658	76.038	1.175	1.155	1.15	0.682	0.653	0.662	1.228	1.23	1.235	0.886	0.89	0.894	0.574	1.3521e-06	0.000132329	1.061	0.00093646	0.00442154	1.337	2.2174e-05	0.000466487	0.723	2.4908e-08	1.5103e-05
B8AUU4	peroxisome biogenesis protein 22 isoform X2 [Oryza sativa Japonica Group]	OsI_17536	20.517	1.066	1.031	1.054	0.737	0.859	0.855	1.2	1.128	1.145	0.962	0.973	0.904	0.778	0.0077637	0.0266354	1.102	0.0099646	0.0237781	1.158	0.054357	0.0958098	0.817	0.0023955	0.00770132
A2YMU9	pre-mRNA-splicing factor 18 [Oryza sativa Japonica Group]	OsI_26554	48.807	1.186	1.159		1.186	1.105		0.816	0.804		0.888	0.989		0.977	0.587	0.677413	0.691	0.00136389	0.00576785	0.819	0.0899	0.141963	1.159	0.115423	0.16527
A2Y0Q1	arginine--tRNA ligase, cytoplasmic isoform X1 [Oryza sativa Japonica Group]	OsI_18575	68.231	0.99	0.997	1.014	0.99	0.994	0.98	1.049	1.028	1.038	1.002	0.978	0.973	0.988	0.20876	0.303595	1.038	0.015416	0.0330877	0.996	0.72424	0.779926	0.948	0.0077018	0.0188513
B8BG04	V-type proton ATPase subunit a OS=Oryza sativa subsp. indica GN=OsI_32928 PE=3 SV=1	OsI_32928	92.238	1.209	1.227	1.203	1.058	1.051	1.064	1.011	1.036	1.031	0.74	0.71	0.729	0.872	3.9133e-05	0.00085909	0.846	6.0897e-05	0.000815843	0.687	3.7675e-06	0.00015573	0.708	1.85049e-05	0.000311229
B8BNZ6	bis(5'-adenosyl)-triphosphatase [Oryza sativa Japonica Group]	OsI_34902	17.567	0.966	0.894	0.991	0.984	1.065	0.847	1.142	1.014	0.994	0.93	1.064	1.154	1.016	0.8774	0.91392	1.105	0.137236	0.188987	1.087	0.4132	0.493956	0.999	0.97394	0.978925
B8B7A7	probable LRR receptor-like serine/threonine-protein kinase At4g20940 [Oryza sativa Japonica Group]	OsI_24881	110
B8B2A8	peptide methionine sulfoxide reductase A5 [Oryza sativa Japonica Group]	OsI_21552	27.417	0.964	0.944	0.971	0.889	0.878	0.899	1.069	1.069	1.047	1.073	1.094	1.043	0.926	0.0021157	0.0104284	1.106	0.00076127	0.00381202	1.204	0.00027785	0.00229134	1.008	0.64644	0.697069
A2WX33	leucine-rich repeat extensin-like protein 3 [Oryza sativa Japonica Group]	OsI_04471	35.346	1.16			0.769			1.142			0.904			0.663			0.984			1.176			0.792
A2Z9J9	probable glutathione S-transferase GSTU6 [Oryza sativa Japonica Group]	OsI_34399	25.287	0.941	0.928	0.923	0.997	0.997	1.049	0.687	0.643	0.668	1.409	1.417	1.424	1.09	0.0086775	0.0289042	0.716	7.7434e-05	0.000946628	1.397	4.0745e-05	0.000658606	2.127	0.00066049	0.00299775
B8AJN8	vegetative cell wall protein gp1 isoform X2 [Oryza sativa Japonica Group]	OsI_10659	19.653	0.981			1.022			1.079			0.949			1.042			1.1			0.929			0.88
A2XB46	60S ribosomal protein L28-1 [Oryza sativa Japonica Group]	OsI_09485	16.546	0.777	0.769	0.749	1.015	0.942	0.959	1.312	1.339	1.316	0.982	0.951	0.987	1.271	0.00066449	0.00484795	1.729	8.4842e-07	0.000102017	1.001	0.94838	0.96204	0.736	2.0343e-05	0.000311229
B8BGS0	protein HGH1 homolog [Oryza sativa Japonica Group]	OsI_33529	43.685	1.099	1.094	1.108	1.103	0.989	0.989	0.87	1.003	0.919	0.982	0.912	1.013	0.933	0.194397	0.286853	0.846	0.055461	0.0910196	0.944	0.29418	0.371588	1.041	0.47194	0.537475
B8B5M0	XIAP-associated factor 1 isoform X2 [Oryza sativa Japonica Group]	OsI_27176	23.437		1.046			0.854			1.142			0.947		0.816			1.092			1.109			0.829
B8B3D9	polyadenylate-binding protein-interacting protein 8-like [Oryza sativa Japonica Group]	OsI_23281	39.462
B8B6D9	peptide-N(4)-(N-acetyl-beta-glucosaminyl)asparagine amidase isoform X1 [Oryza sativa Japonica Group]	OsI_26093	90.042	1.248			1.158			0.806			0.859			0.928			0.646			0.742			1.066
B8AD18	uncharacterized lipoprotein syc1174_c [Oryza sativa Japonica Group]	OsI_00224	58.047			1.111			0.948			1.116			0.845	0.853			1.005			0.891			0.757
A2YFC5	plant UBX domain-containing protein 4 isoform X1 [Oryza sativa Japonica Group]	OsI_23813	47.538
B8B1J8	UMP-CMP kinase OS=Oryza sativa subsp. indica GN=OsI_21335 PE=3 SV=1	OsI_21335	27.947	1.125	1.193	1.157	0.83	0.771	0.726	1.069	1.079	1.076	0.993	0.973	1.006	0.67	0.00068013	0.00491113	0.928	0.0121584	0.0275817	1.277	0.0035169	0.0123672	0.922	0.001279	0.00487925
B8B2X6	protease 2-like isoform X2 [Ziziphus jujuba]	OsI_24549	82.454	0.941	0.93	0.946	1.072	1.064	1.037	1	0.999	0.996	1.07	1.033	1.037	1.126	0.0004561	0.00384199	1.063	0.00029626	0.00205713	0.99	0.52346	0.599456	1.048	0.052105	0.0861831
A2WXV9	15 kDa selenoprotein [Oryza sativa Japonica Group]	OsI_04763	18.267	0.96	0.954	1.028	1.004	1.002	1.003	0.977	0.997	0.948	1.096	1.088	1.05	1.023	0.43636	0.538891	0.993	0.8292	0.857373	1.075	0.032304	0.064321	1.107	0.0067827	0.0171567
B8BMF2	pentatricopeptide repeat-containing protein At4g13650 [Oryza sativa Japonica Group]	OsI_38669	121.48	0.987			1.576			0.674			0.926			1.597			0.683			0.588			1.374
B8B9D7	Proteasome subunit alpha type OS=Oryza sativa subsp. indica GN=OsI_30159 PE=3 SV=1	OsI_029135	27.296	0.95	0.996	1	0.89	1.003	1.058	1.026	0.978	0.936	1.154	1.026	1.067	1.002	0.99136	0.993173	0.998	0.94068	0.950708	1.1	0.191164	0.261425	1.104	0.085843	0.129632
A2XLT7	Lipoxygenase OS=Oryza sativa subsp. indica GN=OsI_13441 PE=3 SV=1	OsI_13441	97.226	0.749	0.733	0.722	1.45	1.498	1.493	0.525	0.479	0.507	1.389	1.401	1.401	2.015	6.0346e-07	0.000127006	0.686	0.000196761	0.00160071	0.944	0.0057375	0.0178011	2.774	0.00069616	0.00312412
B8ABS3	50S ribosomal protein L3-2, chloroplastic [Oryza sativa Japonica Group]	OsI_01192	34.18	0.992	1.01	1.01	0.972	0.951	0.994	1.153	1.136	1.131	0.902	0.949	0.892	0.968	0.084659	0.15277	1.135	0.00010467	0.00107485	0.94	0.054683	0.0962468	0.802	0.00037851	0.00203454
B8BKT7	Alpha-mannosidase OS=Oryza sativa subsp. indica GN=OsI_36309 PE=3 SV=1	OsI_36309	114.3	1.067	1.068	1.083	1.211	1.213	1.188	0.726	0.722	0.73	1.068	1.087	1.068	1.122	0.000155063	0.0019592	0.677	1.4293e-07	5.91783e-05	0.892	0.00021732	0.00194092	1.48	2.5333e-07	2.83787e-05
A2YBY4	cytochrome P450 76C2 [Oryza sativa Japonica Group]	OsI_22616	56.959
B8AJ82	---	OsI_06160	20.399		1.056			1.033			0.943			1.002		0.978			0.893			0.97			1.063
A2XC42	4-coumarate--CoA ligase-like 4 [Oryza sativa Japonica Group]	OsI_09863	61.351	0.887	0.875	0.919	1.159	1.118	1.162	0.922	0.959	0.925	1.08	1.089	1.074	1.283	0.00020211	0.0022734	1.047	0.077404	0.119624	0.943	0.0110631	0.0290576	1.156	0.00039789	0.00210204
B8AMJ8	probable N-acetyl-gamma-glutamyl-phosphate reductase, chloroplastic [Oryza sativa Japonica Group]	OsI_12624	44.885	0.998	0.963	1.007	0.989	1.021	0.965	0.975	0.99	0.961	1.057	1.054	1.065	1.002	0.92004	0.944958	0.986	0.4299	0.491286	1.068	0.0168353	0.039674	1.085	0.00084346	0.00359327
B8AA58	casein kinase 1-like protein HD16 [Aegilops tauschii subsp. tauschii]	OsI_13865	72.463	1.02	0.879	0.925	1.102	1.008	1.125	0.938	1.156	0.928	0.991	0.979	1.076	1.146	0.068318	0.130495	1.07	0.4846	0.542356	0.942	0.2526	0.328147	1.008	0.88194	0.902633
A2ZAG4	plant intracellular Ras-group-related LRR protein 5 [Oryza sativa Japonica Group]	OsI_34739	59.205	0.989	0.934	0.954	1.054	1.027	1.06	0.949	0.986	0.97	0.999	1.05	1.087	1.092	0.010405	0.0329211	1.01	0.6491	0.698704	0.998	0.94042	0.955341	1.08	0.047456	0.0798875
A2ZDY4	Adenosylhomocysteinase OS=Oryza sativa subsp. indica GN=OsI_35998 PE=3 SV=1	OsI_35998	53.21	1.036	1.001	1.015	0.99	1.001	1.007	0.933	0.936	0.925	1.056	1.083	1.078	0.982	0.186343	0.27746	0.915	0.00113638	0.00501554	1.073	0.00157862	0.00704794	1.151	7.9211e-05	0.00072302
B8BM91	auxin-binding protein 4 [Oryza sativa Japonica Group]	OsI_38566	22.176	1.063	0.999	1.081	1.006	1.064	1.009	0.885	0.943	0.972	1.032	1.054	1.04	0.98	0.5366	0.632729	0.891	0.034079	0.0613397	1.015	0.46674	0.545009	1.116	0.0173012	0.0356512
A2YG29	Tubulin beta chain OS=Oryza sativa subsp. indica GN=OsI_24075 PE=3 SV=1	OsI_05997	50.121	1.09	1.053	1.063	0.848	0.927	0.846	0.968	0.965	1.038	1.087	1.063	1.043	0.818	0.003137	0.0135424	0.927	0.041864	0.0721137	1.218	0.0036037	0.012645	1.075	0.052896	0.0871746
B8AC52	serine/threonine-protein kinase RUNKEL [Oryza sativa Japonica Group]	OsI_01252	149.67	0.991	1.051	1.009	1.012	1.051	1.027	0.971	0.952	0.956	1.055	0.985	1.042	1.013	0.56522	0.657977	0.944	0.034875	0.0624079	0.997	0.90852	0.932543	1.071	0.036797	0.0651014
A2YJT0	UDP-glycosyltransferase 76C2 [Oryza sativa Japonica Group]	OsI_25482	50.2	0.692	0.754		1.241	1.118		0.909	0.823		1.326	1.35		1.631	0.0185592	0.0501078	1.198	0.111099	0.159313	1.134	0.137897	0.2006	1.545	0.013138	0.0285545
A2WQ40	asparagine--tRNA ligase, cytoplasmic 3 [Oryza sativa Japonica Group]	OsI_01974	62.574	1.008	1.012	0.996	0.958	0.956	0.964	1.036	1.036	1.037	1.021	1.006	1.023	0.954	0.00097868	0.00617018	1.031	0.02406	0.046958	1.06	0.00058046	0.00370081	0.981	0.06854	0.107693
B8B2U7	Dihydrolipoamide acetyltransferase component of pyruvate dehydrogenase complex OS=Oryza sativa subsp. indica GN=OsI_23094 PE=3 SV=1	OsI_23094	60.316	0.962	0.948	0.946	0.963	1.016	0.975	1.04	1.061	1.07	1.03	1.01	1.036	1.034	0.120562	0.198521	1.11	0.00046123	0.00266931	1.041	0.085835	0.136732	0.97	0.056125	0.0914806
B8AL12	2-phosphoglycerate kinase [Medicago truncatula]	OsI_09624	54.254	0.908	0.921	1.029	0.929	1.006	0.895	1.115	1.056	1.06	1.055	1.04	1.018	0.99	0.86568	0.90477	1.131	0.045677	0.0777045	1.1	0.055383	0.097132	0.963	0.143382	0.197797
A2WQJ8	beta-glucosidase 1 [Oryza sativa Japonica Group]	OsI_02124	58.069			0.922			0.789			1.213			1.047	0.856			1.316			1.327			0.863
A2Y472	UDP-D-xylose:L-fucose alpha-1,3-D-xylosyltransferase MGP4-like [Setaria italica]	OsI_19801	19.341	0.948	1.05	0.996	0.879	0.936	0.887	0.829	0.794	0.886	1.341	1.253	1.226	0.902	0.04488	0.095249	0.838	0.0152029	0.0327723	1.414	0.0004844	0.0032491	1.523	0.00054373	0.00261213
A2Z0X5	zinc finger MYND domain protein [Arabidopsis thaliana]	OsI_31250	60.93	0.97			1.127			1.048			0.911			1.162			1.08			0.808			0.869
A2XHV1	60S ribosomal protein L27a-3 [Oryza sativa Japonica Group]	OsI_11989	16.054	0.768	0.798	0.683	0.979	0.974	0.932	1.274	1.286	1.37	1.017	0.945	1.031	1.283	0.0070564	0.0246871	1.747	0.00042226	0.00253143	1.037	0.31006	0.388956	0.762	0.00152402	0.00548714
A2XGF8	Reticulon-like protein OS=Oryza sativa subsp. indica GN=OsI_11467 PE=4 SV=1	OsI_11467	25.196			1.05			1.039			0.985			0.966	0.99			0.938			0.93			0.981
B8AV67	phenolic glucoside malonyltransferase 1 [Oryza sativa Japonica Group]	OsI_17600	47.918	0.963		0.925	1.131		1.166	0.756		0.893	1.207		1.081	1.217	0.0161615	0.0453221	0.873	0.24708	0.309635	0.996	0.93426	0.951877	1.388	0.080896	0.123257
B8BC79	Glucose-6-phosphate 1-epimerase OS=Oryza sativa subsp. indica GN=OsI_28370 PE=3 SV=1	OsI_17276	37.395	1.074	0.997	0.97	1.165	1.064	1.076	0.907	1.032	1.011	0.922	0.948	0.975	1.087	0.116358	0.193016	0.97	0.57062	0.625446	0.861	0.0103837	0.0277011	0.964	0.46406	0.530585
A2XMM3	Ferredoxin--NADP reductase OS=Oryza sativa subsp. indica GN=OsI_13788 PE=3 SV=1	OsI_13788	41.878	0.917	0.908	0.95	1.003	1.022	0.974	0.891	0.929	0.914	1.186	1.127	1.163	1.081	0.016685	0.046342	0.985	0.46358	0.522866	1.159	0.0019416	0.0080952	1.271	0.0002377	0.00149112
B8AC22	Mitochondrial Rho GTPase OS=Oryza sativa subsp. indica GN=OsI_04400 PE=3 SV=1	OsI_04400	68.657		1.031	1.002		1.027	1.043		1.007	1.019		0.968	0.975	1.018	0.3805	0.484594	0.997	0.84776	0.873267	0.939	0.0176775	0.0411794	0.959	0.026399	0.0500849
B8AEU8	Actin-related protein 2/3 complex subunit OS=Oryza sativa subsp. indica GN=OsI_09449 PE=3 SV=1	OsI_09449	42.009	1.048	1.073	1.102	1.073	1.07	1.13	0.934	0.889	0.877	0.967	1.012	0.955	1.016	0.54124	0.636525	0.838	0.00179851	0.00708199	0.896	0.0119373	0.0306995	1.087	0.03296	0.0596402
B8B6W1	pathogenesis-related protein PRB1-2 [Oryza sativa Japonica Group]	OsI_24752	17.984		0.638			1.22			0.607			1.6		1.912			0.951			1.311			2.636
A2YYR3	HSP-interacting protein [Aegilops tauschii subsp. tauschii]	OsI_30481	85.952
B8B0P6	Purple acid phosphatase OS=Oryza sativa subsp. indica GN=OsI_23873 PE=3 SV=1	OsI_23873	55.127	0.92	0.886	0.923	1.078	1.13	1.091	0.935	0.963	0.933	1.107	1.113	1.109	1.209	0.00060017	0.00450181	1.037	0.091598	0.137091	1.009	0.58222	0.652945	1.176	0.0040387	0.0114079
B8AGG7	lysophospholipid acyltransferase 2 [Oryza sativa Japonica Group]	OsI_08451	51.301	1.083	1.071	1.115	1.053	1.032	1.036	1.064	1.051	1.014	0.863	0.882	0.877	0.955	0.02666	0.0651307	0.957	0.079843	0.12274	0.84	4.0797e-05	0.000658606	0.838	0.00036426	0.00197518
A2YP70	GDSL esterase/lipase At5g45910 [Oryza sativa Japonica Group]	OsI_27063	42.043	0.857	0.849	0.857	1.007	1.016	1.154	0.966	0.995	0.963	1.194	1.162	1.03	1.24	0.040401	0.0882573	1.141	0.00026349	0.00189636	1.066	0.37114	0.452565	1.158	0.035955	0.0638869
A2X6Z9	chitinase 6 [Oryza sativa Japonica Group]	OsI_07990	28.534	0.856	0.805	0.811	1.059	1.053	1.124	0.774	0.757	0.714	1.381	1.415	1.352	1.309	0.00069832	0.00496452	0.908	0.035343	0.0631079	1.282	0.00054296	0.00351786	1.848	2.1762e-05	0.000313545
A2YCP9	Serine hydroxymethyltransferase OS=Oryza sativa subsp. indica GN=OsI_22888 PE=3 SV=1	OsI_38072	58.225	0.929	0.912	0.933	0.872	0.873	0.853	0.983	1.013	1.031	1.166	1.134	1.172	0.937	0.0031	0.0134545	1.091	0.0050029	0.0143564	1.336	2.0961e-05	0.000466487	1.147	0.00136015	0.00508672
B8AER3	protein GLE1 isoform X1 [Oryza sativa Japonica Group]	OsI_07904	80.818			1.012			1.637			0.62			0.92	1.618			0.613			0.562			1.484
A2XPF9	aspartyl protease family protein 1-like [Ananas comosus]	OsI_14474	24.858	0.951	0.927	0.948	0.912	0.886	0.891	0.925	0.92	0.947	1.225	1.25	1.214	0.952	0.0142009	0.0415583	0.988	0.369	0.433309	1.372	1.69569e-05	0.000466487	1.321	2.1572e-05	0.000312731
A2XLH6	Calcium load-activated calcium channel OS=Oryza sativa subsp. indica GN=OsI_13325 PE=3 SV=1	OsI_13325	21.727	1.295	0.958	0.838	0.446	1.014	1.314	1.166	1.004	0.989	0.995	0.997	0.995	0.897	0.62266	0.70677	1.022	0.80908	0.839812	1.077	0.65528	0.719815	0.946	0.4181	0.483987
A2XLX1	transmembrane emp24 domain-containing protein p24beta3 [Oryza sativa Japonica Group]	OsI_13477	23.68	0.987	0.921	0.895	0.958	1	0.97	1.079	1.05	1.054	1.021	1.05	1.077	1.045	0.23488	0.332938	1.136	0.0134166	0.0297945	1.075	0.022402	0.0487172	0.989	0.55876	0.620299
B8BHW5	molybdate-anion transporter [Oryza sativa Japonica Group]	OsI_09722	50.029		1.088			0.936			0.883			1.105		0.86			0.812			1.181			1.251
B8AIX1	chaperone protein ClpB3, mitochondrial [Oryza sativa Japonica Group]	OsI_06111	135.54	1.008	1.042	1.071	0.751	0.741	0.794	1.508	1.524	1.486	0.711	0.631	0.645	0.732	0.00034238	0.00322741	1.448	4.0439e-05	0.000652313	0.869	0.029056	0.0591559	0.44	2.2643e-05	0.00031554
B8AK06	thaumatin-like protein 1b [Oryza sativa Japonica Group]	OsI_10720	33.907	0.915	0.896	0.872	0.732	1.097	1.097	1.317	1.112	1.148	0.995	0.94	0.931	1.091	0.65878	0.73763	1.333	0.0060763	0.0166331	0.979	0.98002	0.985859	0.801	0.0172013	0.0354601
B8AHE6	Terpene cyclase/mutase family member OS=Oryza sativa subsp. indica GN=OsI_05794 PE=3 SV=1	OsI_05794	86.425	1.039	1.042	1.104	0.885	0.956	0.921	1.221	1.114	1.182	0.856	0.86	0.8	0.867	0.0087226	0.0289969	1.104	0.041376	0.0715031	0.911	0.04454	0.0823022	0.715	0.00071618	0.00319208
B8B1A6	Pyrophosphate--fructose 6-phosphate 1-phosphotransferase subunit alpha OS=Oryza sativa subsp. indica GN=PFP-ALPHA PE=3 SV=1	PFP-ALPHA	67.572
B8BH29	GDSL esterase/lipase [Arabidopsis thaliana]	OsI_33752	55.233	1.054	1.089	1.058	0.976	1.099	1.042	0.997	0.798	0.913	0.994	1.067	1.026	0.974	0.48332	0.582299	0.846	0.12054	0.170032	0.99	0.83444	0.87249	1.14	0.118262	0.16857
A2Y0G1	Chromatin-remodeling complex ATPase OS=Oryza sativa subsp. indica GN=OsI_18476 PE=3 SV=1	OsI_18476	133.78	1.057	1.158	1.095	1.171	1.181	1.119	0.868	0.898	0.913	0.973	0.951	0.945	1.049	0.20166	0.295273	0.809	0.002278	0.00834984	0.827	0.00055619	0.00359329	1.071	0.016618	0.0345904
A2XM39	solute carrier family 25 member 44 [Oryza sativa Japonica Group]	OsI_13551	34.871
A2YG12	ATP-dependent zinc metalloprotease FTSH 2, chloroplastic [Oryza sativa Japonica Group]	OsI_24055	72.537	0.864	0.883	0.874	1.045	0.992	0.979	1.118	1.183	1.174	0.978	0.957	0.969	1.151	0.0025776	0.0118009	1.326	0.000117542	0.00118503	0.963	0.147139	0.211178	0.836	0.00067702	0.00305869
A2WRY9	mitochondrial outer membrane protein porin 3 [Oryza sativa Japonica Group]	OsI_02626	29.891	0.887	0.989	1.003	1.02	0.952	1.002	0.922	0.915	0.923	1.046	1.172	1.088	1.033	0.48852	0.587344	0.959	0.4053	0.468275	1.112	0.05526	0.0969508	1.198	0.033075	0.0598044
A2WYF4	Stearoyl-[acyl-carrier-protein] 9-desaturase 2, chloroplastic OS=Oryza sativa subsp. indica GN=SSI2 PE=3 SV=1	SSI2	44.875
B8B545	ATP synthase mitochondrial F1 complex assembly factor 2 [Oryza sativa Japonica Group]	OsI_27075	35.262		1.078	0.999		1.03	0.926		0.986	1.128		0.94	0.956	0.942	0.45138	0.552645	1.018	0.8541	0.87833	0.969	0.63606	0.703673	0.897	0.25648	0.320454
A2YWC2	dicarboxylate transporter 2.1, chloroplastic [Oryza sativa Japonica Group]	OsI_29635	36.101	1.221	1.232	1.26	1.152	1.064	1.112	0.856	0.914	0.895	0.856	0.856	0.801	0.896	0.0114352	0.0353182	0.718	0.000101099	0.00106544	0.755	0.00091977	0.00495121	0.943	0.115818	0.165709
B8AJ76	premnaspirodiene oxygenase-like [Oryza brachyantha]	OsI_06145	15.636			1.026			1.315			0.689			1.076	1.282			0.672			0.818			1.562
A2XEU7	sulfoquinovosyl transferase SQD2 [Oryza sativa Japonica Group]	OsI_10861	46.531			1.123			0.869			1.084			0.924	0.774			0.965			1.063			0.852
B8B1P8	nicotianamine aminotransferase A isoform X1 [Oryza sativa Japonica Group]	OsI_22884	48.575	1.025	0.992	1.033	1.092	1.09	1.079	0.796	0.85	0.882	1.136	1.114	1.054	1.069	0.0066368	0.0236804	0.829	0.0043805	0.0130487	1.013	0.60872	0.678037	1.307	0.0020187	0.00678729
B8B5W8	Peroxidase OS=Oryza sativa subsp. indica GN=OsI_27327 PE=3 SV=1	PRX112	32.634	1.102	1.016	0.945	1.287	1.273	1.099	0.638	0.741	0.768	1.07	1.063	1.118	1.195	0.058579	0.117253	0.701	0.007783	0.0198398	0.888	0.095344	0.148655	1.514	0.0020972	0.00699464
B8ABV0	GDSL esterase/lipase At1g28570 [Oryza sativa Japonica Group]	OsI_02841	42.261
B8B7A1	eukaryotic translation initiation factor 4G [Oryza sativa Japonica Group]	OsI_26446	136.88	1.034	1.05	1.092	1.072	1.125	1.073	0.954	0.902	0.91	0.97	0.95	0.946	1.03	0.26906	0.369373	0.871	0.0043769	0.013046	0.876	0.00174452	0.00753767	1.036	0.133642	0.186237
B8AQL1	plant/F14D7-9 protein [Medicago truncatula]	OsI_11853	29.757	0.914	0.955	0.918	1.066	1.11	1.109	1.065	1.013	1.025	1.006	0.972	0.971	1.179	0.00104104	0.00639144	1.113	0.0064241	0.0172706	0.898	0.003663	0.0127803	0.95	0.056143	0.0914806
A2XCL0	inorganic phosphate transporter 1-2 [Oryza sativa Japonica Group]	OsI_10043	57.841	1.439		1.315	0.896		0.796	1.346		1.284	0.332		0.597	0.614	0.022459	0.0577988	0.955	0.46674	0.525829	0.549	0.165818	0.233362	0.353	0.066598	0.105276
B8B0Z9	villin-4 isoform X1 [Oryza sativa Japonica Group]	OsI_23984	107.66	1.035	1.031	1.052	1.064	1.071	1.037	0.972	0.975	0.98	0.964	0.96	0.975	1.017	0.21492	0.311018	0.939	0.00067739	0.00350684	0.914	0.00116477	0.00584162	0.99	0.138517	0.192
A2XGL4	---	OsI_11535	16.596
B8ANM1	pyruvate dehydrogenase E1 component subunit beta-4, chloroplastic [Oryza sativa Japonica Group]	OsI_39129	42.876	0.942	1.021	1.019	0.88	0.951	0.912	1.12	1.067	1.096	1.054	0.952	0.976	0.92	0.074376	0.138893	1.101	0.032219	0.0586124	1.087	0.093798	0.146801	0.908	0.045162	0.0767043
A2WUG2	pentatricopeptide repeat-containing protein At1g08070, chloroplastic [Oryza sativa Japonica Group]	OsI_03512	67.477		1.123			1.009			1.074			0.825		0.898			0.956			0.818			0.768
B8AJP7	inter-alpha-trypsin inhibitor heavy chain H3 isoform X2 [Oryza sativa Japonica Group]	OsI_11983	82.872	0.98	1.069	0.929	1.133	1.116	1.227	0.826	0.792	0.81	1.124	1.078	1.105	1.167	0.036741	0.0820402	0.815	0.0089774	0.0221625	0.951	0.197537	0.268428	1.362	5.7995e-05	0.000597605
A2X7U4	cytochrome b5 [Oryza sativa Japonica Group]	OsI_08287	14.661	0.945	0.909	0.92	0.857	0.841	0.742	0.984	1.087	1.024	1.205	1.143	1.271	0.88	0.049297	0.102373	1.116	0.024998	0.0483295	1.483	0.00193743	0.0080952	1.169	0.020663	0.0410346
B8BAZ7	transmembrane protein, putative [Medicago truncatula]	OsI_29298	23.351	0.921	0.897	1.017	1.47	1.596	1.284	0.681	0.649	0.686	1.002	1.029	1.11	1.534	0.0045396	0.0179617	0.711	0.00126399	0.00544233	0.722	0.010182	0.0271946	1.558	0.00023562	0.00148513
B8AJ47	prolyl-tRNA synthetase associated domain-containing protein 1 [Oryza sativa Japonica Group]	OsI_09076	35.01	0.926	0.92	0.95	0.927	0.898	0.892	1.129	1.105	1.067	1.011	1.072	1.062	0.972	0.13556	0.218465	1.181	0.00097914	0.00452184	1.158	0.0025385	0.00980784	0.953	0.119201	0.169815
B8BAH2	proton pump-interactor 1 [Oryza sativa Japonica Group]	OsI_29109	69.662	0.977	0.959	0.982	1.017	1.064	0.996	1.035	0.989	1.02	1.022	1.068	1.035	1.054	0.064144	0.125215	1.043	0.050316	0.0840874	1.016	0.54056	0.614896	1.027	0.23344	0.296629
A2YQC8	PI-PLC X domain-containing protein At5g67130 [Oryza sativa Japonica Group]	OsI_27492	43.267	1.13	1.124	1.14	1.23	1.193	1.251	0.733	0.73	0.673	0.979	1.011	0.999	1.082	0.0054769	0.0205429	0.629	0.0036567	0.0114997	0.814	0.00025542	0.00215251	1.399	0.00032481	0.00183179
B8B6A9	importin-11 [Oryza sativa Japonica Group]	OsI_27439	114.52	0.964	0.92	0.934	1.138	1.152	1.029	0.963	1.008	1.049	0.993	0.98	1.02	1.178	0.0132563	0.0394225	1.072	0.071781	0.112557	0.902	0.053241	0.0943826	0.991	0.77142	0.806432
A2X046	DNA-directed RNA polymerase II subunit 4 [Oryza sativa Japonica Group]	OsI_05586	15.983	0.989	0.989	0.977	1.062	0.948	0.91	1.077	1.071	1.076	0.996	1.003	1.011	0.988	0.79048	0.84682	1.091	3.9543e-05	0.000651284	1.031	0.55628	0.630016	0.934	0.000121145	0.000948559
A2Z142	probable ubiquitin receptor RAD23 isoform X3 [Oryza sativa Japonica Group]	OsI_31314	41.77	0.901	0.98	0.949	1.066	1.143	0.969	0.985	0.834	0.935	1.088	1.102	1.162	1.123	0.100681	0.173795	0.973	0.62514	0.677498	1.055	0.3479	0.429109	1.217	0.020176	0.0402459
B8AWI0	Branched-chain-amino-acid aminotransferase OS=Oryza sativa subsp. indica GN=OsI_20943 PE=3 SV=1	OsI_34568	44.181	1.063	1.118	1.133	0.993	0.938	0.944	1.007	0.994	0.999	0.952	0.945	0.937	0.868	0.005841	0.0215218	0.905	0.007422	0.0192581	0.986	0.49184	0.569462	0.945	0.00066266	0.00300483
A2Z1P3	copper transporter 5.1 [Oryza sativa Japonica Group]	OsI_31527	15.779	2.144	1.988	2.001	1.581	1.584	1.575	0.215	0.312	0.32	0.256	0.325	0.321	0.773	0.0087626	0.0290907	0.138	0.000103892	0.00107485	0.19	0.0021621	0.00872001	1.065	0.653	0.702606
A2XZ05	Clathrin light chain OS=Oryza sativa subsp. indica GN=OsI_17938 PE=3 SV=1	OsI_17938	32.536	0.894	0.873	0.956	1.281	1.278	1.227	0.982	0.928	0.971	0.956	1.016	0.929	1.39	0.0004187	0.00364055	1.058	0.152437	0.205669	0.766	0.00086457	0.00475176	1.007	0.84648	0.872501
A2WL57	class E vacuolar protein-sorting machinery protein HSE1 [Oryza sativa Japonica Group]	OsI_00570	61.289	0.91	0.911	0.983	0.996	0.996	0.967	1.036	1.015	1.035	1.044	1.07	1.032	1.055	0.117982	0.195213	1.101	0.021702	0.0433864	1.063	0.0134758	0.0336724	1.019	0.20182	0.262889
B8BKE7	translation initiation factor IF-2-like [Brachypodium distachyon]	OsI_36585	40.844	0.995		0.957	0.988		0.93	1.024		1.079	1.017		1.042	0.983	0.6691	0.744956	1.077	0.150176	0.203286	1.074	0.160144	0.22648	0.979	0.54436	0.606362
B8B5S5	acetylornithine aminotransferase, mitochondrial [Oryza sativa Japonica Group]	OsI_25895	36.892	0.935	0.946	0.937	1.04	1.086	1.095	1.001	0.944	0.976	1.058	1.047	1.021	1.143	0.00123813	0.00713916	1.037	0.109355	0.157178	0.971	0.194856	0.265517	1.07	0.027257	0.0511614
B8B241	serrate RNA effector molecule [Oryza sativa Japonica Group]	OsI_24338	63.549	0.915	0.867	0.998	1.022	1.081	1.037	1.11	1.02	1.013	0.983	1	0.99	1.129	0.049804	0.10325	1.131	0.070517	0.110893	0.947	0.036156	0.0700389	0.946	0.140183	0.193873
A2X6T3	uncharacterized membrane protein At3g27390 [Oryza sativa Japonica Group]	OsI_07925	64.901
B8ATI8	trichohyalin-like [Ananas comosus]	OsI_15786	19.392	1.131	1.166	1.174	0.559	0.507	0.531	1.048	1	0.981	1.243	1.233	1.248	0.46	1.69976e-05	0.000612705	0.873	0.0038764	0.0120085	2.332	0.00112146	0.00571768	1.229	0.00048345	0.00239895
A2Y1C1	PRA1 family protein OS=Oryza sativa subsp. indica GN=OsI_18804 PE=3 SV=1	OsI_18804	26.211		1.116	0.933		1.299	1.069		0.71	0.572		0.979	1.463	1.156	0.3903	0.49305	0.626	0.078556	0.121139	1.031	0.95104	0.963549	1.905	0.109824	0.159007
A2YA30	hydroxycinnamoyltransferase 4-like [Aegilops tauschii subsp. tauschii]	OsI_21944	46.084		1.131			1.111			0.839			0.977		0.982			0.742			0.879			1.164
B8BD94	probable 2-oxoglutarate-dependent dioxygenase At3g49630 isoform X1 [Oryza sativa Japonica Group]	OsI_30529	37.076
B8BD69	sulfate transporter 4.1, chloroplastic [Oryza sativa Japonica Group]	OsI_30491	79.696		1.19			1.177			0.813			0.896		0.989			0.683			0.761			1.102
A2XRT6	cysteine proteinase 1 [Oryza sativa Japonica Group]	OsI_15336	37.462	0.931	0.932	0.936	0.972	0.956	0.979	1.069	1.062	1.097	1.037	1.044	1.014	1.039	0.0063786	0.0230377	1.153	0.000141285	0.00130928	1.065	0.0051439	0.0164245	0.959	0.033757	0.0607035
B8B2H1	protein FAM63A [Oryza sativa Japonica Group]	OsI_24437	80.052	0.968	0.993	1.003	0.883	0.896	0.874	1.093	1.099	1.029	1.052	1.072	1.071	0.895	0.00097997	0.00617018	1.087	0.024641	0.0478834	1.204	3.9811e-05	0.000658606	0.992	0.7435	0.784567
A2ZL81	Acyl carrier protein OS=Oryza sativa subsp. indica GN=OsI_38583 PE=3 SV=1	OsI_38583	16.073	1.817	1.818		1.005	1.097		0.482	0.393		0.746	0.771		0.578	0.050704	0.104503	0.241	0.045382	0.0773094	0.722	0.020064	0.045064	1.734	0.032959	0.0596402
B8A9I3	protein RETICULATA-RELATED 4, chloroplastic [Oryza sativa Japonica Group]	OsI_05266	42.222		1.459	1.528		0.865	0.875		0.866	1.019		0.817	0.598	0.583	0.00193863	0.00984813	0.631	0.031724	0.0579471	0.813	0.39448	0.474386	0.751	0.23496	0.298177
B8AVP2	vacuolar protein-sorting-associated protein 33 homolog isoform X2 [Oryza sativa Japonica Group]	OsI_14948	73.204	1.021	0.927	0.975	1.051	1.077	1.068	0.937	0.967	0.922	1.04	1.089	1.067	1.093	0.035324	0.0798475	0.967	0.34774	0.412403	1	0.99376	0.995982	1.131	0.0031173	0.00938225
B8AH22	metal transporter NRAT1 [Oryza sativa Japonica Group]	OsI_05729	117.22	1.096	1.135	0.96	1.037	1.116	1.006	1.013	1.028	1.012	0.893	0.815	0.969	0.99	0.89382	0.926131	0.957	0.50156	0.558548	0.847	0.046597	0.085246	0.877	0.116682	0.166848
A2WU25	phosphoethanolamine N-methyltransferase 1 [Oryza sativa Japonica Group]	OsI_03371	52.025	1.262	1.319	1.387	0.797	0.72	0.664	1.143	1.204	1.273	0.668	0.671	0.637	0.55	0.00054017	0.00424082	0.912	0.090218	0.135386	0.906	0.157382	0.223491	0.546	6.3954e-05	0.000614482
B8B8L6	protein WEAK CHLOROPLAST MOVEMENT UNDER BLUE LIGHT 1 isoform X3 [Oryza sativa Japonica Group]	OsI_26890	84.758
B8BFF8	plant/T32G24-2 protein [Medicago truncatula]	OsI_32634	77.69	0.959	1.059	0.952	1.083	0.902	1.078	1.041	0.889	0.957	1.023	1.152	1.057	1.031	0.70224	0.7752	0.972	0.63558	0.686658	1.055	0.4677	0.545742	1.12	0.120264	0.171027
A2XT08	Potassium transporter OS=Oryza sativa subsp. indica GN=OsI_15745 PE=3 SV=1	OsI_15745	88.305	1.339	1.432	1.371	1.023	0.902	0.943	0.879	0.916	0.911	0.798	0.767	0.774	0.692	0.00091558	0.00594306	0.653	5.752e-05	0.000815843	0.816	0.0063834	0.0191541	0.864	0.00116423	0.00452431
A2X6N1	60S ribosomal protein L6 OS=Oryza sativa subsp. indica GN=OsI_07870 PE=3 SV=1	OsI_07870	24.258	0.889	0.881	0.902	0.981	0.977	0.989	1.068	1.112	1.101	1.057	1.057	1.045	1.103	0.0002222	0.00242355	1.228	0.000122103	0.00120357	1.072	0.000182878	0.00170433	0.963	0.041265	0.0712667
A2YFW8	serine/threonine-protein kinase HT1 [Oryza sativa Japonica Group]	OsI_24013	47.721	1.068	1.054	1.089	1.073	1.132	1.136	0.955	0.913	0.916	0.949	0.968	0.947	1.04	0.130197	0.211909	0.867	0.00117843	0.00516778	0.857	0.00146204	0.00672591	1.029	0.15098	0.207004
A2Y7Y3	Carboxypeptidase OS=Oryza sativa subsp. indica GN=OsI_21149 PE=3 SV=1	OsI_21149	41.737	1.501	1.251	1.52	1.547	1.196	1.407	0.35	0.653	0.359	0.773	0.982	0.864	0.971	0.76994	0.831137	0.319	0.0051633	0.0146969	0.631	0.0108193	0.0285848	1.923	0.032284	0.058589
B8BJU1	probable sucrose-phosphate synthase 5 isoform X1 [Oryza sativa Japonica Group]	OsI_35637	119.23
A2XZK8	mitochondrial import inner membrane translocase subunit Tim9-like [Oryza sativa Japonica Group]	OsI_18167	10.022	0.965	1.099	1.099	1.051	1.266	1.22	0.977	0.865	0.832	1.044	0.865	0.936	1.118	0.19744	0.290214	0.845	0.060478	0.0975005	0.804	0.050823	0.0909794	1.064	0.44728	0.513185
B8AFS0	ADP-ribosylation factor GTPase-activating protein AGD2 [Oryza sativa Japonica Group]	OsI_08174	92.776	1.015	0.982	0.988	0.953	1.133	1.089	0.985	0.944	1.001	1.036	0.997	0.972	1.064	0.32966	0.432638	0.982	0.4052	0.468269	0.946	0.39646	0.476138	1.026	0.37808	0.445082
B8B397	splicing factor 1 [Oryza sativa Japonica Group]	OsI_21768	30.415	0.918		1.073	1.044		1.291	1.124		0.861	0.949		0.88	1.173	0.35616	0.460133	0.997	0.95958	0.965258	0.783	0.167644	0.235198	0.921	0.64784	0.698207
A2WX72	acidic endochitinase [Oryza sativa Japonica Group]	OsI_04514	31.478	0.602	0.56	0.629	0.983	0.987	0.913	0.84	0.772	0.86	1.587	1.656	1.581	1.61	0.00035678	0.00331255	1.38	0.002396	0.00857992	1.673	6.099e-05	0.000841602	1.951	4.4571e-05	0.000489023
B8B4C0	26S protease regulatory subunit 8 homolog A [Oryza sativa Japonica Group]	OsI_23597	46.838			0.795			0.871			1.037			1.28	1.096			1.304			1.47			1.234
B8B0U3	transmembrane protein20 [Zea mays]	OsI_22613	55.731		1.182			0.805			1.09			0.906		0.681			0.922			1.125			0.831
A2YZQ5	phosphoenolpyruvate carboxylase 2 [Oryza sativa Japonica Group]	OsI_30839	110.14	0.841	0.8	0.854	1.121	1.13	1.138	0.828	0.73	0.774	1.174	1.365	1.239	1.358	0.000104849	0.00150263	0.935	0.173295	0.228312	1.115	0.137681	0.200345	1.62	0.0010829	0.0042976
B8A8C3	vesicle transport v-SNARE 13 [Oryza sativa Japonica Group]	OsI_03452	24.861	1.032	0.956	0.957	0.918	1.1	1.043	1.084	1.06	1.079	0.974	0.984	0.958	1.039	0.57244	0.664499	1.094	0.025777	0.0494093	0.953	0.48774	0.565512	0.905	0.00064144	0.00292746
B8BEU7	basic blue protein [Oryza sativa Japonica Group]	OsI_32489	17.555	0.935	0.813	0.842	1.132	1.282	1.208	0.59	0.417	0.432	1.399	1.575	1.601	1.398	0.0037034	0.0154204	0.556	0.0071196	0.0186541	1.263	0.013821	0.0342744	3.179	0.0005845	0.0027412
A2XW70	acetylglutamate kinase [Oryza sativa Japonica Group]	OsI_08341	25.872	0.963		0.986	1.035		1.01	1.03		1.033	1.005		1.086	1.049	0.105519	0.179382	1.058	0.040983	0.071043	1.022	0.64864	0.713634	1.014	0.79808	0.830428
A2ZLT9	osmotin-like protein [Oryza sativa Japonica Group]	OsI_38783	23.006	0.858	0.868	0.865	0.833	0.829	0.908	0.916	0.931	0.921	1.353	1.346	1.267	0.992	0.79076	0.846936	1.068	0.00035867	0.00231162	1.543	0.00028009	0.00229192	1.433	7.8386e-05	0.000719378
B8B1S0	external alternative NAD(P)H-ubiquinone oxidoreductase B1, mitochondrial [Oryza sativa Japonica Group]	OsI_24219	65.712	0.887	0.99	0.915	1.195	1.035	1.087	0.667	0.708	0.741	1.321	1.247	1.299	1.188	0.032441	0.0752277	0.758	0.0034404	0.0110705	1.166	0.027216	0.0562814	1.828	6.2957e-05	0.000613271
B8AKS1	embryo defective 2016 protein [Medicago truncatula]	OsI_12238	220.91			1.065			1.044			0.946			0.986	0.98			0.888			0.944			1.042
B8BHA0	---	OsI_33894	49.639
A2X8Y7	outer envelope pore protein 16-3, chloroplastic/mitochondrial [Oryza sativa Japonica Group]	OsI_08700	15.705	1.06	1.079	1.086	1.048	1.052	1.048	0.95	0.952	0.95	1.007	0.959	0.963	0.976	0.030538	0.0717942	0.884	0.0034955	0.0111743	0.93	0.04392	0.0815539	1.027	0.2337	0.296807
A2XHL6	cation/H(+) antiporter 2 [Oryza sativa Japonica Group]	OsI_11904	13.689			1.297			1.072			0.879			0.811	0.827			0.678			0.757			0.923
A2YRZ9	CAP-Gly domain-containing linker protein 1 [Oryza sativa Japonica Group]	OsI_28094	67.015			1.461			1.127			0.74			0.751	0.771			0.507			0.666			1.015
B8AMC2	dolichyl-phosphate beta-glucosyltransferase [Oryza sativa Japonica Group]	OsI_14108	39.39		1.046	1.07		1.006	1.041		1.04	0.972		0.936	0.959	0.967	0.24674	0.346068	0.951	0.2896	0.352525	0.926	0.066684	0.111858	0.942	0.23996	0.303506
B8B9V2	GrpE protein homolog OS=Oryza sativa subsp. indica GN=OsI_28865 PE=3 SV=1	OsI_30714	33.718	1.174	1.133	1.189	1.837	1.853	1.651	0.566	0.599	0.623	0.654	0.689	0.738	1.528	0.00044311	0.00376038	0.511	2.4118e-05	0.00046741	0.39	5.525e-05	0.000836683	1.164	0.027704	0.0518031
B8AQ34	dehydrodolichyl diphosphate syntase complex subunit NUS1 isoform X2 [Oryza sativa Japonica Group]	OsI_10383	31.463
A2Z3Y3	HSP-interacting protein-like [Aegilops tauschii subsp. tauschii]	OsI_32348	77.472	1.163	1.094	1.147	1.153	1.23	1.165	0.94	0.894	0.923	0.806	0.867	0.845	1.042	0.20412	0.297813	0.81	0.00087656	0.00422428	0.71	0.00030226	0.00241458	0.913	0.0247	0.0474644
A2XVF3	Ammonium transporter OS=Oryza sativa subsp. indica GN=OsI_16598 PE=3 SV=1	OsI_16598	52.649	1.351	1.462	1.417	0.956	0.901	0.948	1.121	1.114	1.155	0.67	0.606	0.48	0.663	0.000157147	0.0019592	0.801	0.00097958	0.00452184	0.626	0.0089591	0.0247165	0.518	0.021483	0.0423051
A2X4C0	benzyl alcohol O-benzoyltransferase-like [Oryza sativa Japonica Group]	OsI_07049	45.293	1.356	1.391	1.333	1.091	1.085	1.07	0.961	0.982	1.08	0.642	0.602	0.562	0.796	7.737e-05	0.0012932	0.741	0.00136287	0.00576785	0.556	0.0043413	0.0145284	0.597	0.0006033	0.00280534
B8AXA8	Beta-hexosaminidase OS=Oryza sativa subsp. indica GN=OsI_18203 PE=3 SV=1	OsI_18203	60.178	0.947	0.971	0.958	1.153	1.112	1.123	0.811	0.788	0.792	1.143	1.192	1.171	1.178	0.00022443	0.00243174	0.831	8.307e-05	0.000946628	1.035	0.103421	0.158936	1.466	1.7109e-05	0.000311229
A2WNB8	glutamate--tRNA ligase, cytoplasmic [Oryza sativa Japonica Group]	OsI_01343	81.053			0.885			0.829			1.027			1.236	0.937			1.16			1.491			1.204
B8A7H0	cysteine sulfinate desulfinase/cysteine desulfurase and related enzymes [Zea mays]	OsI_01750	31.208
A2XBH4	cortical cell-delineating protein [Oryza sativa Japonica Group]	OsI_33179	12.794	1.024	1.106	1.003	1.298	1.245	1.351	0.673	0.705	0.701	1.102	1.034	1.059	1.243	0.004576	0.0180677	0.664	0.00024337	0.00180471	0.82	0.002759	0.0104637	1.537	5.6991e-05	0.000595023
A2Y424	conserved oligomeric Golgi complex subunit 5 [Oryza sativa Japonica Group]	OsI_19756	89.905	1.006	1.018	0.997	0.948	1.001	0.952	1.009	0.989	1.071	1.023	1.004	1.03	0.96	0.091922	0.163071	1.016	0.57058	0.625446	1.054	0.050883	0.0910538	0.996	0.89884	0.917263
A2ZLT1	importin subunit beta-1 [Oryza sativa Japonica Group]	OsI_38775	84.634	0.988	1.087	1.038	0.965	0.97	0.974	1.045	1.013	1.027	1.005	0.972	0.978	0.934	0.136663	0.21982	0.991	0.78756	0.821312	1.016	0.21544	0.288933	0.958	0.034284	0.0614717
B8AF48	protein BTR1 [Oryza sativa Japonica Group]	OsI_09495	28.144	0.981	0.937	0.957	0.954	0.977	0.989	1.04	1.072	1.068	1.028	0.984	1.007	1.016	0.40996	0.51263	1.106	0.0034842	0.0111612	1.034	0.113445	0.171349	0.949	0.030324	0.0557089
A2X2T8	Peroxidase OS=Oryza sativa subsp. indica GN=OsI_06503 PE=3 SV=1	OsI_06503	34.141	0.662	0.763	0.748	1.141	1.087	1.091	0.866	0.919	0.866	1.383	1.268	1.331	1.527	0.00083506	0.00570275	1.22	0.014583	0.0317134	1.2	0.0035552	0.0124926	1.502	0.00022026	0.00140721
B8A6J6	phosphoribosylaminoimidazole carboxylase, chloroplastic isoform X2 [Oryza sativa Japonica Group]	OsI_00781	54.932	0.966	0.986	0.991	0.98	0.991	0.982	1.013	1.004	0.975	1.047	1.037	1.082	1.003	0.70734	0.779085	1.017	0.30366	0.367192	1.072	0.0064231	0.0192381	1.058	0.03084	0.0564255
B8AAK7	protein DJ-1 homolog A [Oryza sativa Japonica Group]	OsI_00911	45.788	1.001	0.929	0.964	1.064	1.13	1.065	0.87	0.853	0.84	1.107	1.177	1.102	1.126	0.0154601	0.0440179	0.886	0.0070617	0.0185478	1.039	0.25988	0.336099	1.321	0.00029681	0.00173988
A2WMZ2	topless-related protein 2 isoform X1 [Oryza sativa Japonica Group]	OsI_01216	124.01	1.075	1.121	1.086	1.131	1.087	1.079	0.885	0.877	0.886	1.007	0.967	0.989	1.005	0.82696	0.874686	0.807	7.9797e-05	0.000946628	0.899	0.0046958	0.0154211	1.119	0.00076262	0.00333973
B8BIP0	probable staphylococcal-like nuclease CAN2 [Oryza sativa Japonica Group]	OsI_37185	38.674		1.024	1.043		1.028	0.975		0.864	0.926		1.116	1.077	0.969	0.37456	0.478885	0.866	0.056438	0.0923463	1.095	0.104341	0.1602	1.225	0.034738	0.06206
A2YE70	Transmembrane 9 superfamily member OS=Oryza sativa subsp. indica GN=OsI_23414 PE=3 SV=1	OsI_23414	49.489	1.036	1.041	1.04	0.928	0.89	0.939	1.038	1.033	1.076	1.003	1.018	0.945	0.885	0.0171751	0.0474094	1.01	0.54278	0.598369	1.076	0.059723	0.102769	0.942	0.084719	0.12821
B8AX28	protein trichome birefringence-like 28 [Oryza sativa Japonica Group]	OsI_20293	17.764			1.244			0.961			0.93			0.892	0.773			0.748			0.928			0.959
A2ZDH6	probable beta-D-xylosidase 7 [Oryza sativa Japonica Group]	OsI_35838	82.579	1.153	1.264	1.229	0.93	0.917	0.924	1.056	0.988	1.037	0.875	0.844	0.828	0.76	0.0099412	0.0318248	0.845	0.0075429	0.0194524	0.919	0.0071567	0.0208402	0.827	0.00175902	0.0061399
A2WP39	UDP-glucuronic acid decarboxylase 4 [Oryza sativa Japonica Group]	OsI_01610	22.56		0.958	0.832		1.301	1.245		0.77	0.813		1.069	1.19	1.422	0.040761	0.0887182	0.884	0.25106	0.313666	0.887	0.172484	0.240551	1.427	0.02756	0.0516122
B8A6Y3	S-acyltransferase OS=Oryza sativa subsp. indica GN=OsI_04574 PE=3 SV=1	OsI_04574	42.528			0.951			1.188			0.931			1.003	1.249			0.979			0.844			1.077
A2XDN9	Calcium-transporting ATPase OS=Oryza sativa subsp. indica GN=OsI_10432 PE=3 SV=1	OsI_10432	105.84	0.984	1.001	1.017	1.099	1.016	1.008	0.951	0.956	0.975	1.049	1.065	1.054	1.04	0.25406	0.353818	0.96	0.028638	0.0535457	1.014	0.6187	0.68729	1.099	0.00042225	0.00218162
A2Z8Q8	E3 ubiquitin-protein ligase RING1-like [Oryza sativa Japonica Group]	OsI_34100	38.228	0.965	0.989	0.995	1.006	1.064	1.258	1.024	0.939	0.822	1.031	1.047	1.016	1.129	0.22812	0.325791	0.944	0.44348	0.503769	0.93	0.41872	0.499465	1.111	0.2325	0.295893
B8B4C9	heme oxygenase 1, chloroplastic isoform X1 [Oryza sativa Japonica Group]	OsI_23615	31.683	0.932	0.869	0.939	1.2	1.208	1.11	0.988	0.998	1.077	0.948	0.997	0.982	1.284	0.0024364	0.0114432	1.118	0.03882	0.06777	0.832	0.0040823	0.0139182	0.956	0.22178	0.284453
B8BMG8	transmembrane protein 205 [Oryza sativa Japonica Group]	OsI_38703	23.029	1.272	1.254	1.251	1.144	1.169	1.194	0.691	0.724	0.733	0.934	0.923	0.923	0.929	0.0051764	0.0197291	0.569	3.5843e-06	0.00016078	0.793	5.8577e-05	0.000836683	1.294	0.000144731	0.00105534
A2YI62	Ferredoxin--NADP reductase OS=Oryza sativa subsp. indica GN=OsI_24896 PE=3 SV=1	OsI_24896	41.97	0.73	0.693	0.705	1.003	0.957	0.96	0.703	0.725	0.709	1.651	1.626	1.602	1.372	0.000122447	0.00165624	1.004	0.8186	0.847542	1.671	3.9906e-06	0.000158659	2.283	1.6525e-07	2.46823e-05
B8BF66	transducin family protein [Populus trichocarpa]	OsI_31321	176.44	1.045	1.035	1.03	1.001	1.03	0.979	1.003	0.968	1.016	0.984	1	0.977	0.968	0.098077	0.170628	0.96	0.054761	0.0901107	0.984	0.3735	0.454656	0.991	0.6207	0.675371
A2Y116	heat shock 70 kDa protein 15 [Oryza sativa Japonica Group]	OsI_18700	94.082	1.126	1.118	1.115	1.274	1.191	1.203	0.863	0.858	0.848	0.875	0.91	0.929	1.092	0.053862	0.109591	0.765	7.1549e-07	9.53342e-05	0.74	0.00038389	0.00279554	1.056	0.040559	0.0702937
A2XMV8	leucine-rich repeat extensin-like protein 6 [Oryza sativa Japonica Group]	OsI_13883	42.052	1.427	1.412	1.411	1.443	1.478	1.495	0.704	0.659	0.675	0.611	0.612	0.591	1.039	0.025842	0.0635734	0.48	1.5216e-06	0.000115156	0.411	2.7113e-07	6.68335e-05	0.89	0.0065811	0.0167813
B8API6	BEL1-like homeodomain protein 7 [Oryza sativa Japonica Group]	OsI_13031	74.455
B8B782	probable V-type proton ATPase subunit H [Oryza sativa Japonica Group]	OsI_26411	56.165	1.129	1.138	1.123	1.012	1.017	1.011	1.098	1.087	1.122	0.766	0.764	0.773	0.897	1.69859e-05	0.000612705	0.976	0.069804	0.110088	0.758	1.2817e-07	5.98929e-05	0.696	1.7428e-06	6.5426e-05
B8A7C3	2-C-methyl-D-erythritol 4-phosphate cytidylyltransferase, chloroplastic isoform X1 [Oryza sativa Japonica Group]	OsI_04715	32.463	0.891	0.802	0.766	0.946	0.952	0.989	0.853	0.835	0.784	1.36	1.395	1.471	1.174	0.025719	0.0633973	1.005	0.90326	0.920246	1.464	0.000143019	0.00145378	1.71	9.8756e-05	0.000832083
B8AAD1	carbamoyl-phosphate synthase large chain, chloroplastic [Oryza sativa Japonica Group]	OsI_02498	96.176	0.974	0.955	0.961	1.01	1.001	0.954	1.01	1.006	1.038	1.037	1.046	1.034	1.026	0.24558	0.344931	1.057	0.0085018	0.021233	1.051	0.049478	0.0890893	1.021	0.120885	0.171614
B8BE14	ubiquitin-conjugating enzyme E2 variant 1C [Oryza sativa Japonica Group]	OsI_30776	16.7	1.008	0.985	0.964	0.995	1.085	1.074	1.045	1.082	1.053	0.953	0.918	0.946	1.067	0.101818	0.174934	1.075	0.0119966	0.0272903	0.893	0.0192025	0.0437267	0.886	0.00146389	0.00533264
A2X229	DNA damage-inducible protein 1 [Oryza sativa Japonica Group]	OsI_06254	45.686	0.945	0.934	0.928	0.999	0.982	0.975	1.008	1.013	1.021	1.083	1.097	1.088	1.053	0.0044801	0.0177897	1.084	0.00024212	0.0018031	1.106	0.00024392	0.0020651	1.074	0.000176238	0.00121493
B8BML3	metallothionein-like protein 4C [Oryza sativa Japonica Group]	OsI_38777	7.5144	2.082		2.053	1.187		1.244	0.492		0.466	0.338		0.373	0.588	0.0021174	0.0104284	0.232	0.00036361	0.00232023	0.292	0.00196051	0.00815638	0.742	0.033617	0.0605401
A2Z6W2	translation initiation factor eIF-2B subunit beta isoform X2 [Oryza sativa Japonica Group]	OsI_33434	44.66	1.026			1.158			0.843			1.037			1.129			0.822			0.896			1.23
B8BAF8	polyadenylate-binding protein-interacting protein 11 [Oryza sativa Japonica Group]	OsI_27601	30.63	1.068	0.982	0.999	1.089	1.103	1.076	0.964	0.975	1.014	0.939	0.99	0.958	1.072	0.05808	0.116443	0.969	0.34976	0.414599	0.883	0.0018641	0.00790199	0.978	0.357	0.423604
A2ZN77	Sucrose transport protein SUT2 OS=Oryza sativa subsp. indica GN=SUT2 PE=2 SV=2	SUT2	53.181	1.139	1.123	1.1	1.051	1.027	1.103	0.896	0.851	0.883	0.93	1.049	0.981	0.946	0.075515	0.140368	0.782	0.000180353	0.00150415	0.931	0.148197	0.21245	1.125	0.036923	0.0652774
A2XFT1	universal stress protein A-like protein isoform X2 [Oryza sativa Japonica Group]	OsI_11226	20.425	1.198	1.238	1.265	0.889	0.84	0.84	1.137	1.14	1.128	0.768	0.778	0.749	0.694	0.000120392	0.00165367	0.92	0.0067409	0.0179315	0.893	0.0068411	0.0201661	0.674	2.2232e-06	7.2089e-05
B8AH28	structural maintenance of chromosomes protein 3 isoform X1 [Oryza sativa Japonica Group]	OsI_05742	56.695	1.02	1.045	1.06	1.05	1.06	1.045	0.941	0.933	0.942	1.042	0.991	0.994	1.01	0.46526	0.565098	0.901	0.00086268	0.00416411	0.959	0.067978	0.113335	1.075	0.0121004	0.0266761
B8B9Q2	indole-3-glycerol phosphate synthase, chloroplastic [Oryza sativa Japonica Group]	OsI_28767	43.616	0.862	0.872	0.851	0.946	0.962	0.946	0.74	0.751	0.755	1.421	1.41	1.464	1.104	0.00038316	0.00343296	0.869	0.000104729	0.00107485	1.505	2.8213e-06	0.000141955	1.912	4.74e-07	3.60189e-05
B8B7R9	bet1-like protein At4g14600 [Oryza sativa Japonica Group]	OsI_26602	13.696
A2X5G2	protein BONZAI 1 [Oryza sativa Japonica Group]	OsI_07440	53.975	0.998	1.001	1.004	1.123	1.116	1.11	0.882	0.86	0.913	1.089	1.058	1.031	1.115	4.3123e-06	0.000215732	0.884	0.0193249	0.0395976	0.949	0.031145	0.062442	1.197	0.00155785	0.00557926
A2XVN7	protein RETICULATA-RELATED 1, chloroplastic [Oryza sativa Japonica Group]	OsI_16697	41.699	1.152	1.102	1.167	0.996	1.033	0.978	0.863	0.877	0.836	1.018	1.024	1.046	0.879	0.0055035	0.0206172	0.753	0.00022087	0.0017197	1.027	0.21264	0.28562	1.199	0.00037556	0.00202531
B8AVL7	COP9 signalosome complex subunit 5b [Oryza sativa Japonica Group]	OsI_17724	42.727	0.959	0.943	0.912	0.945	0.903	0.958	1.077	1.106	1.037	1.029	1.045	1.101	0.997	0.90498	0.934748	1.144	0.0048233	0.0139711	1.132	0.010464	0.027855	0.986	0.63662	0.689194
A2YBU7	RPM1-interacting protein 4-like isoform X2 [Oryza brachyantha]	OsI_22578	11.189	0.943	0.951	0.869	1.263	1.252	1.485	0.867	0.828	0.671	1.015	1.055	1.118	1.448	0.0041765	0.0169049	0.856	0.128723	0.179419	0.797	0.022542	0.0489784	1.347	0.022275	0.0435688
B8A7M8	ATP synthase subunit beta OS=Oryza sativa subsp. indica GN=OsI_03305 PE=3 SV=1	OsI_03305	65.915	0.899	0.936	0.647	1.007	1.223	1.103	1.05	1.005	1.07	1.07	0.914	1.217	1.343	0.078561	0.144302	1.259	0.176421	0.231318	0.96	0.68232	0.742569	1.024	0.84614	0.872333
B8B3W5	LRR receptor-like serine/threonine-protein kinase ERECTA [Oryza sativa Japonica Group]	OsI_22078	101.65	1.384			1.294			0.651			0.778			0.935			0.47			0.601			1.195
B8B665	p53 and DNA damage-regulated protein 1 [Asparagus officinalis]	OsI_26025	18.713		1.011			1.061			1.022			0.946		1.049			1.011			0.892			0.926
B8BN41	5-methyltetrahydropteroyltriglutamate--homocysteine methyltransferase 2 [Oryza sativa Japonica Group]	OsI_39180	84.665	0.919	0.941	1.059	0.89	0.894	0.982	1.063	1.025	0.992	1.111	1.125	0.964	0.948	0.3851	0.48904	1.055	0.31558	0.379397	1.157	0.07068	0.116813	1.039	0.53494	0.598167
A2XP79	heat stress transcription factor A-1 [Oryza sativa Japonica Group]	OsI_14383	47.309			1.124			1.125			0.965			0.851	1.001			0.859			0.756			0.882
B8BJF6	Transmembrane 9 superfamily member OS=Oryza sativa subsp. indica GN=OsI_35351 PE=3 SV=1	OsI_35351	67.685	1.037	1.017	1.019	0.998	1.075	1.006	0.971	0.977	1.009	1.015	0.985	0.977	1.002	0.956	0.970169	0.962	0.045202	0.077056	0.967	0.27396	0.351085	1.007	0.70554	0.750941
B8AXU9	3'-N-debenzoyl-2'-deoxytaxol N-benzoyltransferase [Oryza sativa Japonica Group]	OsI_18372	47.505	1.114	1.143	1.095	0.962	0.97	1.002	0.976	0.879	0.901	0.994	1.035	1.034	0.875	0.00163807	0.00870225	0.822	0.0044212	0.0131225	1.044	0.077583	0.126149	1.111	0.036042	0.0639723
B8BNS6	Clathrin heavy chain OS=Oryza sativa subsp. indica GN=OsI_37138 PE=3 SV=1	OsI_37138	169.35	0.968	0.969		0.931	0.947		1.14	1.057		0.97	1.036		0.97	0.068278	0.130469	1.134	0.186617	0.242878	1.068	0.194177	0.264885	0.913	0.2118	0.273412
A2Y0J7	U1 small nuclear ribonucleoprotein A OS=Oryza sativa subsp. indica GN=OsI_18512 PE=3 SV=1	OsI_18512	28.203	0.915	0.936	0.912	1.027	1.01	0.958	1.091	1.1	1.095	1.08	0.979	0.993	1.084	0.023425	0.0592536	1.189	3.7083e-05	0.00065098	1.019	0.64712	0.712439	0.929	0.135297	0.188171
B8AXM7	GDSL esterase/lipase At1g09390 [Oryza sativa Japonica Group]	OsI_18341	39.115	0.994			1.108			0.979			0.971			1.115			0.985			0.876			0.992
A2XJ35	Chlorophyll a-b binding protein, chloroplastic OS=Oryza sativa subsp. indica GN=OsI_012078 PE=2 SV=1	OsI_012078	28.495
B8AT23	F-box/kelch-repeat protein At1g67480 [Oryza sativa Japonica Group]	OsI_15607	41.586
A2XNK6	---	OsI_14150	15.428	0.892	0.867	0.908	1.073	1.213	1.044	1.419	1.251	1.356	0.657	0.743	0.683	1.249	0.0101843	0.0323718	1.51	0.00047526	0.0027421	0.626	0.00133893	0.00639625	0.517	0.0002194	0.00140721
A2Y3K0	SAGA-associated factor 11 OS=Oryza sativa subsp. indica GN=OsI_19582 PE=3 SV=1	OsI_19582	14.973	0.972			0.941			0.924			1.174			0.968			0.951			1.248			1.271
A2X5U2	trihelix transcription factor [Zea mays]	OsI_07578	46.666		1.294	1.162		0.902	1.114		1.072	0.995		0.743	0.793	0.821	0.23102	0.32879	0.842	0.119762	0.169177	0.762	0.136955	0.199385	0.743	0.026703	0.0504868
A2X8R7	putative aminoacrylate hydrolase RutD [Oryza sativa Japonica Group]	OsI_08629	37.493	1.223	1.253	1.026	0.914	0.861	0.709	1.215	1.167	1.487	0.659	0.719	0.736	0.709	0.025339	0.0627115	1.105	0.37434	0.438464	0.851	0.134637	0.196611	0.546	0.00187605	0.00642603
A2ZKF1	putative disease resistance protein RGA1 [Oryza brachyantha]	OsI_38304	91.115
B8AXJ0	ATP-dependent Clp protease proteolytic subunit OS=Oryza sativa subsp. indica GN=OsI_21214 PE=3 SV=1	OsI_21214	42.676	0.961	0.94	0.988	0.952	0.891	0.908	0.946	0.978	0.975	1.192	1.186	1.132	0.952	0.114364	0.190349	1.003	0.85238	0.876927	1.276	0.00068228	0.00411706	1.211	0.000618	0.00284153
A2XZS5	ABC transporter G family member 16 [Oryza sativa Japonica Group]	OsI_18238	75.824
A2YSI1	26S proteasome non-ATPase regulatory subunit 1 homolog A [Oryza sativa Japonica Group]	OsI_28284	106.96	0.945	0.96	0.924	0.876	0.917	0.952	1.155	1.073	1.124	1.034	1.01	1.006	0.97	0.31238	0.415103	1.185	0.002197	0.00816833	1.111	0.0143158	0.0351654	0.91	0.0153155	0.0323714
A2YFR3	U5 small nuclear ribonucleoprotein 40 kDa protein [Oryza sativa Japonica Group]	OsI_23950	36.493	0.97	0.903	0.957	0.954	1.082	1.026	1.062	1.014	1.045	1.015	1.023	1.027	1.082	0.1412	0.224989	1.103	0.0190238	0.039176	1.001	0.95578	0.967953	0.982	0.26902	0.333837
A2Y4I6	mTERF family protein [Zea mays]	OsI_19911	43.906			1.185			1.038			0.974			0.849	0.876			0.822			0.818			0.872
B8ABN1	BAG family molecular chaperone regulator 4 [Oryza sativa Japonica Group]	OsI_04304	28.767	0.989	0.936	1.007	0.997	0.919	0.948	1.106	1.169	1.206	0.933	0.943	0.856	0.977	0.50706	0.605426	1.187	0.0069173	0.018256	0.954	0.2872	0.364828	0.785	0.0036434	0.0105762
B8AGX8	peroxisome biogenesis protein 16 [Oryza sativa Japonica Group]	OsI_05652	42.694	0.975	0.956	0.991	1.156	1.164	1.027	0.981	0.915	0.954	0.951	1.028	1.061	1.145	0.032865	0.0759252	0.975	0.3293	0.393754	0.908	0.140057	0.203382	1.067	0.170622	0.229029
A2XP56	Derlin OS=Oryza sativa subsp. indica GN=OsI_14361 PE=3 SV=1	OsI_14361	28.462
B8AGV6	ruBisCO large subunit-binding protein subunit beta, chloroplastic [Oryza sativa Japonica Group]	OsI_05469	63.797	0.942	0.938	0.951	0.902	0.9	0.902	1.011	1.035	1.033	1.136	1.131	1.104	0.955	0.0003777	0.00342169	1.088	0.00060171	0.00320695	1.247	0.00163549	0.00723027	1.095	0.00146434	0.00533264
B8BJ90	transcription factor VIP1 [Oryza sativa Japonica Group]	OsI_35210	39.754	0.982	0.918	0.977	0.974	1.147	0.993	1.018	0.918	0.941	0.996	1.075	1.146	1.082	0.24112	0.339441	1	0.98986	0.991267	1.033	0.63552	0.70328	1.118	0.095699	0.141865
B8AW61	Beta-galactosidase OS=Oryza sativa subsp. indica GN=OsI_20800 PE=3 SV=1	OsI_20800	75.673	1.021	0.861	0.945	1.077	1.082	1.057	0.854	0.974	0.921	1.086	1.146	1.126	1.138	0.118737	0.195908	0.972	0.68694	0.731134	1.044	0.068479	0.113942	1.222	0.008161	0.0196902
B8AKN9	Serine/threonine-protein phosphatase OS=Oryza sativa subsp. indica GN=OsI_10897 PE=3 SV=1	OsI_10897	44.561	1.108	1.09	1.041	0.843	0.893	0.905	1.144	1.207	1.174	0.897	0.81	0.886	0.815	0.0020582	0.0102161	1.088	0.025042	0.0483766	0.982	0.652	0.716691	0.736	0.00099611	0.00406091
A2X7G8	probable aquaporin PIP2-2 [Oryza sativa Japonica Group]	OsI_08158	30.468	1.121	1.096	1.092	1.04	1.043	1.045	1.039	1.029	1.057	0.873	0.848	0.857	0.945	0.0024997	0.0116479	0.944	0.0072793	0.0189677	0.824	2.1591e-05	0.000466487	0.825	7.8203e-05	0.000719378
Q3MST7	Ribosomal L32 OS=Oryza sativa subsp. indica GN=rpl32 PE=2 SV=1	OsI_29957	15.702			0.456			0.676			2.037			0.76	1.482			4.467			1.124			0.373
B8BGG2	mitochondrial import inner membrane translocase subunit TIM22-3 [Oryza sativa Japonica Group]	OsI_33233	19.97	0.952		0.909	1.043		1.035	0.887		0.953	1.153		1.133	1.117	0.042098	0.0905511	0.989	0.80932	0.839812	1.1	0.0098987	0.026667	1.242	0.027617	0.0516638
B8ABA5	protein MOR1 isoform X2 [Oryza sativa Japonica Group]	OsI_04204	214.87	0.996	1.033	1.028	0.915	0.94	0.93	1.107	1.043	1.055	0.956	0.949	1.027	0.911	0.002559	0.0117837	1.048	0.0941	0.140197	1.053	0.126164	0.186727	0.915	0.045383	0.0769497
A2X091	bifunctional protein FolD 4, chloroplastic [Oryza sativa Japonica Group]	OsI_05631	39.388	1.055	1.075	1.062	0.868	0.855	0.848	1.066	1.079	1.061	1.007	1.048	1.034	0.805	1.79946e-05	0.000612705	1.004	0.5876	0.64161	1.201	0.000176494	0.00168357	0.964	0.043037	0.0736868
B8ALJ8	Arogenate dehydratase OS=Oryza sativa subsp. indica GN=OsI_11076 PE=4 SV=1	OsI_11076	42.912	0.902	1.063	0.999	1.004	0.92	0.956	0.995	1.105	1.114	1.123	0.959	0.949	0.972	0.64284	0.724516	1.084	0.24464	0.306811	1.052	0.46256	0.541153	0.943	0.40904	0.475061
A2X5Y0	protein disulfide isomerase-like 5-3 [Oryza sativa Japonica Group]	OsI_07609	47.556	1.056			1.108			0.891			0.998			1.049			0.844			0.901			1.12
A2Z060	elongation factor Ts (DUF810) [Arabidopsis thaliana]	OsI_30989	108.05	1.022	1.05	1.07	0.982	0.987	0.968	1.006	1.021	1.024	0.991	0.994	0.952	0.935	0.0097962	0.0314877	0.971	0.112216	0.160728	1	0.9921	0.994723	0.963	0.062856	0.100297
A2XBV6	Peroxidase OS=Oryza sativa subsp. indica GN=OsI_09775 PE=3 SV=1	OsI_09775	33.478	1.121		1.132	0.906		1.109	1.296		1.043	0.684		0.778	0.894	0.36796	0.472264	1.038	0.79872	0.831262	0.726	0.117658	0.176523	0.625	0.06616	0.104688
B8AS12	60S ribosomal protein L14-1 [Oryza sativa Japonica Group]	OsI_08121	15.415	0.996	1.033	1.018	0.955	0.936	0.928	1.038	1.03	1.027	1.033	1.011	1.036	0.925	0.0046179	0.0181847	1.016	0.22812	0.289257	1.093	0.00151772	0.00687185	0.995	0.58764	0.646645
A2ZM23	probable polyamine transporter At3g19553 [Oryza sativa Japonica Group]	OsI_38883	51.779		0.912			1.266			0.833			1.077		1.388			0.913			0.851			1.293
B8BG13	phosphoglucomutase, chloroplastic [Oryza sativa Japonica Group]	OsI_32951	63.776	0.755	0.712	0.723	0.686	0.691	0.56	1.259	1.299	1.309	1.245	1.234	1.309	0.884	0.148362	0.233682	1.766	1.57569e-05	0.000457696	1.956	0.00069718	0.00418505	0.98	0.39506	0.461434
A2YYX1	U4/U6 small nuclear ribonucleoprotein Prp3 isoform X1 [Oryza sativa Japonica Group]	OsI_30534	91.975	1.012	0.989	0.904	1.108	0.989	1.092	0.9	0.959	0.916	1.032	1.084	1.133	1.098	0.133442	0.21612	0.955	0.31624	0.380074	1.019	0.6903	0.75026	1.171	0.0088019	0.0208279
B8AJU7	protein SPIRRIG [Oryza sativa Japonica Group]	OsI_13474	114.96		1.016	1.125		1.128	1.078		0.917	0.893		0.996	0.955	1.03	0.63472	0.717206	0.845	0.086917	0.131442	0.884	0.05792	0.100297	1.078	0.094743	0.140701
A2X9Q4	Annexin OS=Oryza sativa subsp. indica GN=Ann2 PE=2 SV=1	Ann2	35.482	1.012	1.035	1.055	1.188	1.18	1.149	0.971	0.936	0.96	0.91	0.909	0.918	1.134	0.00134177	0.00756857	0.924	0.0082618	0.0207704	0.778	1.96786e-05	0.000466487	0.955	0.0148375	0.0315505
B8AFX5	zinc finger CCCH domain-containing protein 15 [Oryza sativa Japonica Group]	OsI_06859	35.7	1.048	0.976	0.862	1.044	1.077	1.07	0.959	0.995	1.065	0.987	0.955	1.042	1.106	0.147918	0.233156	1.046	0.50572	0.562418	0.935	0.067258	0.112545	0.988	0.78976	0.823335
A2WZF2	protein MITOFERRINLIKE 1, chloroplastic [Oryza sativa Japonica Group]	OsI_05330	37.135	1.056		0.88	1.021		1.027	0.91		0.939	1.045		1.181	1.058	0.6277	0.711393	0.955	0.69462	0.738034	1.087	0.3148	0.393899	1.204	0.100543	0.147889
B8ACL5	gamma carbonic anhydrase 1, mitochondrial [Oryza sativa Japonica Group]	OsI_01428	28.499	0.966	0.997	0.963	0.948	0.959	0.974	1.06	1.054	1.048	1.033	1.026	1.049	0.985	0.31898	0.421488	1.081	0.0025572	0.00898137	1.079	0.00175909	0.00757584	0.983	0.078277	0.120083
B8BAQ6	monodehydroascorbate reductase 5, mitochondrial isoform X3 [Oryza sativa Japonica Group]	OsI_27818	55.026	0.974	0.95	0.962	1.04	1.08	1.092	0.952	0.916	0.94	1.094	1.067	1.103	1.113	0.0028828	0.0127293	0.973	0.110324	0.158294	1.016	0.41546	0.496177	1.162	0.00057515	0.00272326
A2YJQ1	THO complex subunit 4A isoform X1 [Oryza sativa Japonica Group]	OsI_25455	8.9606			1.01			0.891			1.242			0.859	0.882			1.23			0.964			0.692
A2Y2M8	bifunctional epoxide hydrolase 2 [Oryza sativa Japonica Group]	OsI_19261	36.589	0.933	0.893	0.865	1.131	1.084	0.998	0.875	0.906	0.955	1.116	1.158	1.202	1.194	0.0145629	0.042158	1.017	0.65054	0.699948	1.082	0.134701	0.196647	1.27	0.00196401	0.00663965
A2Z233	tuliposide A-converting enzyme 1, chloroplastic isoform X1 [Oryza sativa Japonica Group]	OsI_31668	33.837	1.019	1.055	1.043	1.016	1.017	1.025	0.977	1.018	1.015	1.029	0.949	0.97	0.981	0.146998	0.231978	0.966	0.104445	0.151668	0.964	0.26576	0.342356	0.979	0.48414	0.548581
B8BLZ1	2-isopropylmalate synthase A [Oryza sativa Japonica Group]	OsI_37410	68.46	0.963	0.953	0.971	1.052	1.015	1.064	0.908	0.922	0.859	1.125	1.141	1.123	1.085	0.0059826	0.0218888	0.931	0.032161	0.0585285	1.082	0.0062359	0.0188454	1.26	0.00046277	0.0023281
B8BIR2	probable WRKY transcription factor 70 isoform X1 [Oryza sativa Japonica Group]	OsI_37236	25.187	1.073			0.922			1.031			0.984			0.859			0.961			1.067			0.954
A2XHU1	elongation factor 1-delta 2 [Oryza sativa Japonica Group]	OsI_11978	27.775	1.592	1.688	1.66	1.181	1.114	1.119	0.511	0.465	0.494	0.791	0.782	0.771	0.691	0.000136947	0.00179607	0.298	1.565e-06	0.000115156	0.687	4.4468e-05	0.000687233	1.595	8.0883e-05	0.000731509
A2YMU2	Ribosome-recycling factor, chloroplastic OS=Oryza sativa subsp. indica GN=OsI_26546 PE=1 SV=2	OsI_26546	29.652	0.92	0.828	0.92	0.88	0.844	0.899	1.145	1.146	1.126	1.036	1.16	1.095	0.983	0.70534	0.777404	1.281	0.0022039	0.00817194	1.255	0.0038219	0.0132084	0.963	0.30876	0.375494
B8BB16	polypyrimidine tract-binding protein homolog 1 isoform X1 [Oryza sativa Japonica Group]	OsI_29352	49.892	1.038			0.995			0.937			1.056			0.959			0.903			1.061			1.127
B8A8S0	tafazzin homolog [Zea mays]	OsI_05055	56.011
B8B1M2	Acetyltransferase component of pyruvate dehydrogenase complex OS=Oryza sativa subsp. indica GN=OsI_21298 PE=3 SV=1	OsI_21298	59.33	0.927	0.98	0.936	1.011	1.023	1.035	1.102	1.008	1.043	1.009	0.996	1.019	1.079	0.0141227	0.0413941	1.109	0.029576	0.05493	0.985	0.193658	0.264323	0.959	0.199559	0.260287
A2ZAC2	E3 ubiquitin-protein ligase BRE1-like 2 OS=Oryza sativa subsp. indica GN=BRE1B PE=3 SV=2	BRE1B	96.497		1.142			1.147			0.879			0.899		1.004			0.77			0.784			1.023
B8AG03	hsp70-Hsp90 organizing protein [Oryza sativa Japonica Group]	OsI_08254	66.863	0.953	0.967	0.965	0.853	0.844	0.851	1.226	1.227	1.224	0.938	0.941	0.947	0.883	2.2029e-05	0.000612705	1.275	0.00036062	0.00231204	1.109	1.8566e-05	0.000466487	0.769	4.399e-08	1.80689e-05
A2XKU9	Costars family protein OS=Oryza sativa subsp. indica GN=OsI_012692 PE=3 SV=1	OsI_012692	9.5799	0.897	0.986		1.037	0.972		0.984	0.923		1.114	1.136		1.067	0.37226	0.476439	1.013	0.83784	0.865218	1.12	0.078116	0.126848	1.18	0.038364	0.0673419
A2YJE8	formin-like protein 5 [Brachypodium distachyon]	OsI_25359	67.772			0.995			1.237			0.894			0.961	1.243			0.898			0.777			1.075
B8AV46	poly(A)-specific ribonuclease PARN [Oryza sativa Japonica Group]	OsI_16244	102.46		1.071	0.97		0.936	1.024		0.95	0.947		1.054	1.09	0.96	0.60814	0.695068	0.929	0.38398	0.447629	1.094	0.199503	0.270355	1.13	0.0185031	0.0375477
B8AZ32	Tetratricopeptide repeat (TPR)-like superfamily protein [Arabidopsis thaliana]	OsI_20207	45.192	0.994	0.982	0.996	1.052	1.03	1.001	0.885	0.931	0.976	1.107	1.102	1.101	1.037	0.072604	0.136409	0.939	0.157539	0.210822	1.074	0.038995	0.074226	1.186	0.026338	0.050027
B8AEQ1	alkaline phosphatase D [Oryza sativa Japonica Group]	OsI_07874	50.916	0.97		0.891	1.073		1.106	1.016		1.055	0.983		0.997	1.171	0.072244	0.135888	1.113	0.146463	0.198915	0.909	0.029185	0.0593818	0.956	0.155936	0.212264
B8BDQ9	SURP and G-patch domain-containing protein 1-like protein [Oryza sativa Japonica Group]	OsI_30692	23.154
B8AQW5	probable inactive receptor kinase At1g48480 [Oryza sativa Japonica Group]	OsI_10572	38.784	1.004	0.994	1.011	0.786	0.855	0.85	1.145	1.049	1.088	0.987	1.034	1.02	0.828	0.00234	0.0111274	1.091	0.029018	0.0541479	1.221	0.0027766	0.0104888	0.927	0.058637	0.0947612
A2X7L7	alcohol dehydrogenase-like 6 [Oryza sativa Japonica Group]	OsI_08208	40.722	1.028	1.077	1.033	1.255	1.229	1.121	0.775	0.704	0.783	1.033	1.055	1.089	1.149	0.021683	0.0560846	0.721	0.00088372	0.0042422	0.881	0.029721	0.0601804	1.405	0.00078431	0.00340905
A2Z498	Peptidyl-prolyl cis-trans isomerase OS=Oryza sativa subsp. indica GN=OsI_32475 PE=3 SV=1	OsI_32475	19.199	0.82	0.821	0.802	0.957	0.972	1.009	1.06	1.023	1.034	1.183	1.181	1.212	1.203	0.00045717	0.00384199	1.276	4.3785e-05	0.000672461	1.217	0.00038034	0.00279301	1.147	0.00051829	0.00253826
B8AFK0	sucrose synthase 6 [Oryza sativa Japonica Group]	OsI_09562	37.927	1.058	1.015	0.997	1.06	1.039	1.047	0.782	0.826	0.874	1.155	1.159	1.079	1.025	0.25288	0.352773	0.808	0.0043204	0.0129245	1.079	0.035262	0.0688482	1.367	0.0013961	0.00516816
A2WZG0	5-oxoprolinase [Oryza sativa Japonica Group]	OsI_05339	152.03	0.96	0.979	0.965	1.131	1.132	1.108	0.863	0.86	0.89	1.085	1.055	1.078	1.161	8.1151e-05	0.00131114	0.9	0.0010357	0.00470155	0.955	0.0133993	0.0335323	1.232	0.000116203	0.000929882
A2WXV4	cytochrome b561 and DOMON domain-containing protein At3g07570 [Oryza sativa Japonica Group]	OsI_04758	29.407	1.227	1.317	1.351	1.107	1.012	1.068	1.108	1.095	1.113	0.623	0.616	0.526	0.818	0.0066986	0.0238422	0.851	0.0053841	0.0150988	0.554	0.00060393	0.00378945	0.532	0.0074158	0.0183459
B8BKY8	centromere/kinetochore protein zw10 homolog [Oryza sativa Japonica Group]	OsI_36420	77.805	1.003	1.101		0.971	0.994		0.994	1.004		1.052	0.928		0.934	0.29622	0.39792	0.95	0.39314	0.456795	1.008	0.93686	0.952903	0.991	0.87726	0.898278
B8AI99	NHL repeat-containing protein 2 isoform X5 [Oryza sativa Japonica Group]	OsI_07299	119.3
A2YY42	Peptidyl-prolyl cis-trans isomerase OS=Oryza sativa subsp. indica GN=OsI_30265 PE=3 SV=1	OsI_30265	21.32	0.932	0.94	0.957	1.027	0.947	0.931	1.068	0.984	1.132	1.021	1.083	0.933	1.027	0.4581	0.558051	1.125	0.047903	0.080905	1.045	0.45696	0.536001	0.954	0.46892	0.535273
B8B7F2	LOC100283949 isoform X1 [Zea mays]	OsI_24977	20.286
A2YE67	L-ascorbate oxidase [Oryza sativa Japonica Group]	OsI_23411	63.653		1.271			1.012			0.747			1.007		0.796			0.588			0.995			1.348
B8A772	protein VACUOLELESS1 [Oryza sativa Japonica Group]	OsI_03188	23.674	1.05			1.008			0.999			0.973			0.96			0.951			0.965			0.974
A2WSR1	myosin IB heavy chain [Oryza sativa Japonica Group]	OsI_02906	24.367	1.067	1.177	1.016	1.048	1.008	1.215	0.907	0.947	0.923	1.018	0.901	0.929	1.003	0.97936	0.985256	0.852	0.02438	0.0474697	0.871	0.113844	0.171847	1.026	0.56858	0.629641
B8B2U4	SLH domain protein [Arabidopsis thaliana]	OsI_23089	65.367	1.104	1.152		0.917	0.854		0.855	0.844		1.134	1.143		0.785	0.028022	0.0674224	0.753	0.006103	0.0166784	1.286	0.0196037	0.0443933	1.34	0.00067518	0.00305508
B8AY60	pentatricopeptide repeat-containing protein At2g13600 [Oryza sativa Japonica Group]	OsI_18502	55.025	1.028			0.844			1.36			0.757			0.821			1.323			0.897			0.557
A2ZB88	probable carboxylesterase 17 [Oryza sativa Japonica Group]	OsI_35034	40.937	0.929	0.967	0.97	1.363	1.352	1.277	0.59	0.622	0.706	1.167	1.131	1.154	1.393	0.000180648	0.00209657	0.669	0.00182463	0.00715627	0.865	0.0029627	0.0109539	1.8	0.00039924	0.00210508
A2WM28	GDSL esterase/lipase At5g45910 [Oryza sativa Japonica Group]	OsI_00898	42.485	0.744	0.717	0.649	1.001	1.02	0.968	1.466	1.166	1.124	0.808	1.116	1.262	1.417	0.0013041	0.00741547	1.78	0.0035019	0.0111743	1.066	0.75904	0.80735	0.848	0.32792	0.395188
B8A9K1	probable LRR receptor-like serine/threonine-protein kinase At1g06840 isoform X2 [Oryza sativa Japonica Group]	OsI_04218	100.07			1.023			1.335			0.668			1.085	1.305			0.653			0.813			1.624
B8AG45	anaphase-promoting complex subunit 8 [Oryza sativa Japonica Group]	OsI_24169	68.105	1.03			0.992			1.056			0.948			0.963			1.025			0.956			0.898
B8A753	Peroxidase OS=Oryza sativa subsp. indica GN=OsI_01672 PE=3 SV=1	OsI_01672	37.713	0.988	0.931	0.954	0.939	0.981	0.928	0.913	0.901	0.883	1.196	1.223	1.199	0.991	0.73598	0.803095	0.939	0.033419	0.0604386	1.27	0.000198579	0.0018096	1.341	1.82795e-05	0.000311229
B8B4X2	dnaJ homolog subfamily C member 16 [Setaria italica]	OsI_26983	73.33	1.099	1.106	1.046	1.057	1.09	1.154	0.838	0.862	0.815	1.041	0.992	1.052	1.015	0.65756	0.736431	0.774	0.00042428	0.00253539	0.935	0.098902	0.153281	1.227	0.00109569	0.00433439
A2ZDM9	proteoglycan 4-like [Aegilops tauschii subsp. tauschii]	OsI_35896	113.56		0.941			1.127			0.944			1.042		1.198			1.003			0.925			1.104
B8ALB9	protein WVD2-like 1 [Oryza sativa Japonica Group]	OsI_13915	38.649	0.683			2.159			0.864			0.587			3.161			1.265			0.272			0.679
B8AND5	4-coumarate--CoA ligase-like 1 [Oryza sativa Japonica Group]	OsI_10054	63.041	0.925	0.945	0.967	1.096	1.159	1.086	1	0.958	1.041	1.001	1.032	0.964	1.178	0.0024564	0.0115115	1.057	0.112676	0.161106	0.897	0.0185212	0.0425884	0.999	0.9884	0.991215
B8BH78	probable serine/threonine protein phosphatase 2A regulatory subunit B''delta [Oryza sativa Japonica Group]	OsI_34023	53.298	1.239	1.263	1.195	1.042	1.031	1.119	0.859	0.874	0.845	0.855	0.884	0.891	0.863	0.0083792	0.0282361	0.697	4.2411e-05	0.000660262	0.824	0.0025221	0.00975977	1.02	0.28032	0.345474
A2ZHF9	Chalcone-flavonone isomerase family protein OS=Oryza sativa subsp. indica GN=OsI_37230 PE=3 SV=1	OsI_37230	23.19	1.082	1.125		0.941	0.905		0.927	0.958		1.06	1.025		0.836	0.023003	0.0586981	0.854	0.025179	0.0486032	1.129	0.04186	0.0785572	1.106	0.050262	0.0836399
B8BAZ9	THO complex subunit 4D isoform X1 [Oryza sativa Japonica Group]	OsI_29305	29.209	0.736	0.694		0.849	0.891		1.341	1.368		1.057	1.033		1.217	0.03552	0.0801435	1.894	0.0023434	0.00847902	1.201	0.020576	0.0457665	0.772	0.0034189	0.0100608
B8AZH7	protein KRI1 homolog [Setaria italica]	OsI_20420	57.439	1.141		1.143	1.057		1.011	0.863		0.886	0.983		0.996	0.905	0.046519	0.0976018	0.766	0.0024242	0.0086541	0.957	0.199842	0.27074	1.132	0.0138449	0.0298912
B8B6Y0	cysteine-rich receptor-like protein kinase 25 isoform X2 [Oryza sativa Japonica Group]	OsI_26316	73.3		1.308	1.27		1.33	1.172		0.71	0.86		0.771	0.782	0.971	0.67264	0.747715	0.609	0.035557	0.0633753	0.621	0.0174802	0.0408617	0.989	0.9535	0.963433
A2XSU1	probable metal-nicotianamine transporter YSL6 [Oryza sativa Japonica Group]	OsI_15674	73.333	0.999			1.124			1.044			0.889			1.125			1.045			0.791			0.852
B8APM5	Elongation factor 1-alpha OS=Oryza sativa subsp. indica GN=OsI_10237 PE=3 SV=1	OsI_10237	49.292	0.973	0.995	0.996	0.905	0.912	0.926	1.067	1.073	1.068	1.044	1.017	1.023	0.925	0.00159916	0.00856011	1.082	0.00053806	0.00296845	1.124	0.00035775	0.00270522	0.961	0.0082818	0.0199486
A2WXW8	protein IQ-DOMAIN 14 [Oryza sativa Japonica Group]	OsI_04774	61.343
A2XA59	metal tolerance protein 3 [Oryza sativa Japonica Group]	OsI_09135	45.959	1.137	1.18	1.191	1.206	1.252	1.221	0.96	0.914	0.944	0.751	0.749	0.769	1.049	0.056636	0.114022	0.803	0.00041575	0.00253143	0.617	2.0042e-06	0.000131743	0.805	0.00020119	0.001326
B8B705	kelch-like protein 12 isoform X1 [Brachypodium distachyon]	OsI_26354	80.699	1.59		1.405	0.5		0.655	1.424		1.364	0.409		0.538	0.386	0.023102	0.058829	0.931	0.39736	0.460612	0.82	0.40998	0.490345	0.34	0.0158556	0.033313
A2XN04	Vacuolar protein sorting-associated protein 35 OS=Oryza sativa subsp. indica GN=OsI_13933 PE=3 SV=1	OsI_13933	89.839	1.061	1.042	1.1	0.997	0.982	1.021	0.976	0.973	0.979	0.998	0.98	0.95	0.937	0.028741	0.0686498	0.914	0.030576	0.0562671	0.976	0.25416	0.329904	1	0.99008	0.992294
A2WRX6	SNF1-related protein kinase regulatory subunit gamma-1-like [Oryza sativa Japonica Group]	OsI_02613	48.912	1.079	1.126	1.08	1.052	1.089	1.07	0.974	0.918	0.962	0.963	0.915	0.897	0.977	0.25862	0.358045	0.869	0.0035359	0.0112392	0.864	0.003325	0.011913	0.972	0.36766	0.434267
B8AQE4	threonine dehydratase biosynthetic, chloroplastic [Oryza brachyantha]	OsI_13266	42.633	1.148	1.147	1.147	0.854	0.763	0.815	1.135	1.216	1.133	0.818	0.833	0.866	0.707	0.008683	0.0289042	1.012	0.66812	0.715225	1.035	0.39326	0.473612	0.722	0.00034405	0.00190542
B8B3P0	20 kDa chaperonin, chloroplastic isoform X2 [Oryza sativa Japonica Group]	OsI_22016	29.002	0.911	0.892	0.902	0.894	0.879	0.857	1.012	1.028	1.026	1.16	1.19	1.214	0.972	0.108518	0.183405	1.133	8.4774e-05	0.000949854	1.355	7.6138e-05	0.000992993	1.162	0.00043673	0.00224
A2YHJ1	casein kinase II subunit alpha [Oryza sativa Japonica Group]	OsI_13634	45.42	1.033	0.797	0.934	0.978	1.174	0.995	0.993	1.06	1.043	1.003	1.029	1.039	1.139	0.23854	0.33706	1.12	0.20278	0.261634	0.976	0.73934	0.790661	0.992	0.74278	0.784123
A2YML7	sugar carrier protein C [Oryza sativa Japonica Group]	OsI_26468	57.731	0.647		0.799	2.197		2.032	0.554		0.577	0.904		0.874	2.925	0.0107183	0.0337379	0.782	0.15476	0.20812	0.42	0.0024018	0.00940498	1.572	0.0033972	0.0100148
A2XXL5	peroxisome biogenesis protein 6 [Oryza sativa Japonica Group]	OsI_17423	101.92			1.048			1.321			0.91			0.832	1.26			0.868			0.63			0.914
B8BGV6	1,2-dihydroxy-3-keto-5-methylthiopentene dioxygenase OS=Oryza sativa subsp. indica GN=OsI_33604 PE=3 SV=1	ARD1	25.569	1.108	1.046	1.039	1.022	1.049	1.056	0.931	0.923	0.903	0.998	1.019	1.044	0.979	0.4165	0.519177	0.863	0.0027986	0.0095614	0.979	0.26212	0.33864	1.11	0.0027594	0.00860859
B8A968	Pyridoxal phosphate homeostasis protein OS=Oryza sativa subsp. indica GN=OsI_05211 PE=3 SV=1	OsI_05211	26.365	0.949			1.034			0.988			1.062			1.09			1.041			1.027			1.075
A2WJR2	1-deoxy-D-xylulose 5-phosphate reductoisomerase, chloroplastic [Oryza sativa Japonica Group]	OsI_00059	51.487	0.756	0.731	0.743	0.806	0.76	0.836	0.79	0.799	0.792	1.671	1.625	1.624	1.077	0.066522	0.128307	1.068	0.0031172	0.0103176	2.048	1.82567e-05	0.000466487	2.066	1.0871e-07	2.4675e-05
B8ADN7	ephrin type-B receptor [Arabidopsis thaliana]	OsI_18735	127.44
B8B0W2	enhancer of mRNA-decapping protein 4 isoform X2 [Oryza sativa Japonica Group]	OsI_22653	129.46	0.952	0.975	0.959	0.999	0.973	1.023	0.966	0.987	0.985	1.099	1.061	1.077	1.038	0.08364	0.151264	1.018	0.143738	0.195916	1.081	0.0117378	0.0303606	1.102	0.00139988	0.00517408
B8ADB6	gamma-glutamyltranspeptidase 3 [Oryza sativa Japonica Group]	OsI_00424	58.089	1.023	1.059	1.061	0.982	1.062	1.069	1.004	1.033	0.993	1.008	0.888	0.892	0.99	0.74912	0.813738	0.964	0.093478	0.139481	0.896	0.088619	0.140344	0.92	0.12072	0.171478
B8B197	homogentisate 1,2-dioxygenase isoform X2 [Oryza sativa Japonica Group]	OsI_21275	51.744	0.999	0.994	0.983	1.007	1.05	0.986	1.048	1.038	1.036	0.974	0.96	1	1.023	0.31434	0.417027	1.049	0.00129751	0.0055526	0.964	0.174603	0.243162	0.94	0.0075376	0.0185671
A2XLP6	4-hydroxy-3-methylbut-2-enyl diphosphate reductase, chloroplastic-like [Oryza sativa Japonica Group]	OsI_13397	53.539	1.114	1.056	1.076	0.929	0.951	0.938	0.574	0.57	0.522	1.389	1.423	1.446	0.868	0.00116306	0.00683046	0.513	4.0616e-05	0.000652313	1.511	3.4299e-06	0.000150647	2.556	4.3815e-06	9.91844e-05
B8B1N3	chaperone protein DnaJ [Oryza sativa Japonica Group]	OsI_21393	47.377	0.831	0.784	0.782	0.836	0.703	0.686	1.264	1.317	1.386	1.037	1.1	1.059	0.928	0.2984	0.400194	1.655	0.000115302	0.00117851	1.436	0.0047963	0.01563	0.806	0.0024561	0.00786209
A2X814	rho guanine nucleotide exchange factor [Zea mays]	OsI_08368	25.588	1.113	1.167	1.172	0.977	1.08	0.98	1.017	0.964	0.997	0.917	0.84	0.881	0.88	0.024917	0.0618845	0.863	0.0029043	0.00980027	0.869	0.027798	0.0573167	0.886	0.0150397	0.0318842
A2Z8W7	E3 ubiquitin-protein ligase Hakai [Oryza sativa Japonica Group]	OsI_34161	53.178
B8ALH0	AP-2 complex subunit alpha-2-like [Brachypodium distachyon]	OsI_09703	92.849	1.054	1.034	1.023	1.042	1.039	1.03	0.976	0.972	0.976	0.971	0.994	0.991	1	0.99488	0.995486	0.94	0.0197785	0.0402369	0.95	0.0032637	0.0117632	1.011	0.22104	0.283652
A6N0B6	Ribulose bisphosphate carboxylase small chain OS=Oryza sativa subsp. indica GN=OsI_38042 PE=2 SV=1	OsI_38046	19.63	0.476	0.587	0.505	0.417	0.428	0.41	2.576	2.354	2.458	0.416	0.498	0.481	0.8	0.0263	0.0643788	4.712	2.0628e-05	0.000457696	1.112	0.142599	0.206223	0.189	1.52812e-05	0.000311229
B8AB28	E3 ubiquitin-protein ligase OS=Oryza sativa subsp. indica GN=OsI_01052 PE=3 SV=1	OsI_19103	14.1			0.863			1.206			0.892			1.111	1.397			1.034			0.921			1.246
B8AXZ7	E3 ubiquitin-protein ligase KEG-like [Oryza sativa Japonica Group]	OsI_19839	181.65	1.058	1.091	1.108	1.16	1.211	1.114	0.927	0.842	0.884	0.965	0.938	0.943	1.07	0.071858	0.135369	0.815	0.0026427	0.00918864	0.817	0.00140001	0.00656088	1.073	0.071421	0.111185
B8A928	polynucleotide 3'-phosphatase ZDP [Oryza sativa Japonica Group]	OsI_03657	49.791			0.974			0.986			1.147			0.917	1.012			1.178			0.93			0.799
B8ATX3	bromodomain-containing protein 2-like isoform X2 [Gossypium hirsutum]	OsI_17339	107.05			1.064			0.952			0.591			1.406	0.895			0.555			1.477			2.379
A2Y8Z7	hypersensitive-induced response protein 4 [Oryza sativa Japonica Group]	OsI_21531	32.14	1.088	1.101	1.06	1.061	1.072	1.069	0.885	0.871	0.887	0.996	1.015	1.01	0.986	0.28152	0.38234	0.813	8.0529e-05	0.000946628	0.943	0.00083546	0.00464982	1.143	7.8557e-05	0.000719378
B8ABY1	Uroporphyrinogen decarboxylase OS=Oryza sativa subsp. indica GN=OsI_02909 PE=3 SV=1	OsI_02909	44.007	1.068	1.022		1.124	0.914		0.942	1.158		0.924	0.91		0.975	0.80146	0.855979	1.005	0.99798	0.998182	0.9	0.43598	0.51581	0.873	0.33554	0.402501
B8ATH2	Acetyl-coenzyme A synthetase OS=Oryza sativa subsp. indica GN=OsI_15767 PE=3 SV=1	OsI_15767	81.636	1.094	1.156	1.184	0.914	0.895	0.961	0.948	0.975	0.916	0.986	0.978	0.963	0.807	0.0024218	0.0114035	0.827	0.0030043	0.0100279	1.057	0.066762	0.111913	1.031	0.186278	0.245893
A2YWB7	anthocyanidin reductase [Oryza sativa Japonica Group]	OsI_29630	37.594	0.396	0.412	0.425	2.137	2.298	2.138	0.383	0.312	0.42	1.365	1.306	1.305	5.331	3.8228e-07	0.000105714	0.904	0.29824	0.36117	0.605	5.9764e-05	0.000839823	3.566	0.000138454	0.00103739
B8B3P8	nuclear pore complex protein NUP107 [Oryza sativa Japonica Group]	OsI_22031	122.49	1.069	1.015	1.142	1.033	1.01	1.021	0.945	0.975	0.851	1.016	1.06	0.983	0.95	0.22036	0.316543	0.859	0.046185	0.0783794	0.998	0.93202	0.950835	1.104	0.098081	0.144873
B8AM48	UDP-arabinopyranose mutase 1 [Oryza sativa Japonica Group]	OsI_12519	35.338	0.97	0.995	0.989	0.917	0.917	0.907	1.117	1.087	1.075	1.015	1.014	1.034	0.928	0.00092038	0.00594306	1.11	0.00161555	0.00657606	1.117	0.000115313	0.00129443	0.934	0.0064243	0.0164581
A2YAS7	probable RNA-binding protein ARP1 [Oryza sativa Japonica Group]	OsI_22192	32.915			1.078			0.883			1.137			0.903	0.819			1.055			1.023			0.794
B8BLP7	---	OsI_36920	7.7185			1.096			1.168			0.877			0.933	1.066			0.8			0.799			1.064
B8B8P4	disease resistance protein RPP13 [Oryza sativa Japonica Group]	OsI_28420	96.386			0.864			1.079			0.832			1.263	1.249			0.963			1.171			1.518
B8B2P4	mitogen-activated protein kinase kinase 2 [Oryza sativa Japonica Group]	OsI_21653	19.169	1.11	1.084	1.004	0.996	1.091	1.134	0.852	0.962	0.9	1.071	0.914	1.022	1.007	0.89914	0.930287	0.849	0.023881	0.0466455	0.934	0.3166	0.395374	1.108	0.158524	0.215364
A2WXL1	Pectinesterase OS=Oryza sativa subsp. indica GN=OsI_04662 PE=4 SV=1	OsI_04662	57.903		0.961	0.98		1.326	1.198		0.89	0.903		0.946	0.99	1.3	0.036955	0.0823092	0.924	0.0228	0.0449976	0.767	0.041565	0.0780558	1.08	0.085043	0.128582
B8BGA8	alpha-L-fucosidase 2 [Oryza sativa Japonica Group]	OsI_33136	94	0.961	0.996	0.93	1.088	1.04	1.119	0.878	0.951	0.946	1.119	1.047	1.059	1.125	0.0156557	0.0443338	0.961	0.2877	0.350732	0.993	0.83034	0.869309	1.162	0.0102965	0.023496
B8AN86	pirin-like protein isoform X2 [Oryza sativa Japonica Group]	OsI_14296	39.711	0.902	0.866	0.919	1.202	1.212	1.191	0.846	0.841	0.861	1.097	1.115	1.099	1.342	8.3312e-05	0.00131675	0.948	0.048999	0.0823611	0.918	0.00029765	0.00240805	1.299	3.6818e-06	8.96958e-05
A2YCB1	60S ribosomal protein L31 [Oryza sativa Japonica Group]	OsI_08706	14.202	0.694	0.731	0.69	0.797	0.835	0.824	1.526	1.466	1.549	0.952	0.941	0.956	1.161	0.0028795	0.0127293	2.147	3.2209e-06	0.000157199	1.16	0.00053521	0.00349932	0.627	1.54046e-05	0.000311229
A2YQ56	Lon protease homolog, mitochondrial OS=Oryza sativa subsp. indica GN=OsI_27415 PE=2 SV=1	OsI_11235	109.54	1.276	1.318	1.329	1.127	1.154	1.117	0.753	0.688	0.716	0.91	0.915	0.915	0.866	0.00080316	0.00551473	0.55	3.6084e-05	0.00065098	0.806	2.3231e-05	0.000466487	1.27	0.0117006	0.0258968
B8AH60	probable protein transport Sec1a [Oryza sativa Japonica Group]	OsI_07088	75.131	1.042	1	1.008	1.085	1.165	1.158	0.984	0.976	0.911	0.937	0.942	0.952	1.117	0.0131568	0.0392633	0.941	0.091125	0.136674	0.831	0.00135552	0.00643616	0.986	0.61738	0.672352
A2Z638	Dirigent protein OS=Oryza sativa subsp. indica GN=OsI_33116 PE=3 SV=1	OsI_33116	22.12	1.151	1.254	1.213	0.929	0.985	0.923	0.902	0.857	0.853	0.966	0.948	0.969	0.784	0.00169585	0.00894175	0.722	0.00044391	0.00261467	1.016	0.49166	0.569388	1.104	0.0066606	0.0168966
B8BDV4	endoglucanase 24 [Oryza sativa Japonica Group]	OsI_32163	56.891	1.031	0.999	0.959	0.74	0.79	0.782	1.068	1.077	1.098	0.996	1.086	1.156	0.774	0.00092009	0.00594306	1.085	0.021945	0.043748	1.401	0.0021603	0.00872001	0.998	0.94322	0.955845
B8B8G3	superoxide dismutase [Cu-Zn] 2 isoform X1 [Oryza sativa Japonica Group]	OsI_25396	19.597	0.975	0.985	0.939	1.003	0.917	0.896	1.265	1.196	1.27	0.882	0.907	0.904	0.971	0.46638	0.565531	1.287	0.00048101	0.00275485	0.956	0.28736	0.364937	0.722	0.000103309	0.000844369
A2YAS0	Serine/threonine-protein phosphatase 2A activator OS=Oryza sativa subsp. indica GN=OsI_22186 PE=3 SV=1	OsI_22186	42.851	1.067	1.021	1.087	0.985	1.07	0.895	0.988	0.946	0.932	0.984	1.005	1.089	0.929	0.23902	0.337641	0.903	0.0159953	0.0339607	1.043	0.5034	0.580258	1.074	0.117202	0.167487
A2XYX7	thioredoxin X, chloroplastic [Oryza sativa Japonica Group]	OsI_17911	19.121
A2YWZ6	transmembrane protein, putative [Medicago truncatula]	OsI_29858	11.05
B8B3X0	GBF-interacting protein 1-like isoform X1 [Elaeis guineensis]	OsI_22088	92.903	0.954			1.044			1.048			0.99			1.094			1.099			0.948			0.945
B8AMD8	defensin-like protein [Oryza sativa Japonica Group]	OsI_09847	8.7573	1.1	1.156	1.027	1.065	1.082	1.052	0.871	0.752	0.934	0.949	0.907	0.984	0.974	0.52038	0.617264	0.779	0.025201	0.0486095	0.888	0.0086957	0.0242613	1.111	0.186424	0.24602
A2Y628	Cysteine proteinase inhibitor OS=Oryza sativa subsp. indica GN=OsI_20451 PE=3 SV=1	OsI_20451	12.103	0.969	0.967	0.997	0.993	0.945	0.942	1.136	1.163	1.197	0.9	0.924	0.89	0.982	0.40272	0.505322	1.192	0.00062379	0.00330601	0.942	0.04384	0.081436	0.776	0.000177502	0.00121819
A2Y534	actin-1 [Oryza sativa Japonica Group]	OsI_20107	41.607	0.994	0.967	0.972	1.264	1.243	1.256	0.752	0.802	0.819	1.066	1.072	1.04	1.283	1.6987e-05	0.000612705	0.809	0.00141818	0.00592934	0.845	8.3738e-05	0.00102936	1.339	0.00042492	0.00218854
A2X4W1	phenolic glucoside malonyltransferase 1 [Oryza sativa Japonica Group]	OsI_07232	50.152	1.142	1.128	1.175	0.925	0.94	0.925	1.051	1.06	1.052	0.873	0.866	0.872	0.81	9.5294e-05	0.00146016	0.918	0.0023366	0.00847902	0.936	0.0003614	0.00271601	0.825	4.0913e-07	3.41079e-05
A2XPX4	cytochrome P450 89A2-like [Oryza sativa Japonica Group]	OsI_14689	52.867
B8AZR2	Secretory carrier-associated membrane protein OS=Oryza sativa subsp. indica GN=OsI_20525 PE=3 SV=1	OsI_20525	31.527	1.14	1.275	1.128	1.306	1.113	1.035	0.95	0.877	1.085	0.706	0.799	0.796	0.975	0.73536	0.802951	0.822	0.053885	0.0890258	0.666	0.007236	0.0210368	0.79	0.034717	0.062045
A2Y848	pistil-specific extensin-like protein [Oryza sativa Japonica Group]	OsI_21222	17.145	0.973	1.031	0.999	1.127	1.146	1.222	0.907	0.853	0.796	1.049	1.018	1.065	1.164	0.0070836	0.0247499	0.851	0.0170405	0.0357488	0.896	0.0175407	0.0409255	1.225	0.0069039	0.0173442
A2XEY5	probable mannose-1-phosphate guanylyltransferase 1 [Oryza sativa Japonica Group]	OsI_28352	39.31	1.077	1.024	1.023	0.999	0.962	1.09	1.028	1.044	0.962	0.944	0.936	0.977	0.977	0.57624	0.668124	0.971	0.38442	0.44793	0.936	0.175644	0.244315	0.942	0.102783	0.1507
B8B703	cysteine-rich receptor-like protein kinase 10 [Oryza sativa Japonica Group]	OsI_26352	81.235		0.786	1.124		0.828	0.985		1.11	1.063		1.249	0.858	0.949	0.85924	0.899374	1.138	0.50618	0.562803	1.162	0.57708	0.648656	0.97	0.82276	0.851792
A2X6G8	14-3-3-like protein GF14-E isoform X1 [Oryza sativa Japonica Group]	OsI_07806	29.692	1.946		1.88	0.98		1.055	0.409		0.436	0.713		0.763	0.532	0.0041226	0.016797	0.221	0.00057883	0.00312898	0.725	0.023479	0.0504407	1.747	0.0069026	0.0173442
A2X266	Glycosyltransferase OS=Oryza sativa subsp. indica GN=OsI_06294 PE=3 SV=1	OsI_06294	51.419	1.081	1.066	1.055	0.972	0.996	1.002	1.068	1.089	1.079	0.898	0.869	0.882	0.928	0.0029776	0.0130527	1.011	0.30592	0.369472	0.892	0.00099992	0.00525055	0.819	5.71e-05	0.000595023
A2WXU6	putative exosome complex component rrp40 [Oryza sativa Japonica Group]	OsI_04749	25.895	0.842	0.856		0.943	0.967		1.211	1.111		1.012	1.077		1.125	0.0159411	0.044934	1.367	0.0191986	0.0394115	1.094	0.117277	0.176112	0.9	0.186136	0.245806
B8AQ04	heterogeneous nuclear ribonucleoprotein A1, A2/B1 homolog [Oryza sativa Japonica Group]	OsI_13079	48.821	1.153		0.974	1.498			0.757		0.937	0.643			1.409			0.796	0.2332	0.294487	0.429			0.759
A2WVD3	probable glutathione S-transferase GSTF2 [Oryza sativa Japonica Group]	OsI_03848	23.977	1.123	1.165	1.149	0.902	0.904	0.895	1.026	1.028	1.027	0.944	0.934	0.939	0.786	2.3474e-05	0.000618753	0.896	0.0094984	0.0230005	1.043	0.00062176	0.00388546	0.914	4.4067e-06	9.91844e-05
B8BHJ4	Nascent polypeptide-associated complex subunit beta OS=Oryza sativa subsp. indica GN=OsI_34071 PE=3 SV=1	OsI_09683	21.503			0.846			1.304			0.805			1.141	1.541			0.952			0.875			1.417
A2WYB1	AP-4 complex subunit epsilon [Oryza sativa Japonica Group]	OsI_04915	103.77	0.989	1.03	1.018	1.037	1.04	1.025	1.002	0.984	1.015	0.974	0.979	0.98	1.021	0.172999	0.262023	0.988	0.47486	0.53315	0.946	0.00031799	0.00251636	0.977	0.067901	0.106928
A2YAM9	---	OsI_22144	12.561	1.114			1.101			0.891			0.948			0.988			0.8			0.861			1.064
A2YGP5	eukaryotic initiation factor 4A-1 [Oryza sativa Japonica Group]	OsI_24355	48.33	1.015	1.034	1.005	0.931	0.932	0.983	1.122	1.102	1.081	0.964	0.941	0.955	0.932	0.0232	0.058896	1.082	0.0043831	0.0130487	1.005	0.8013	0.844465	0.865	0.00035747	0.00195992
B8ANF5	chromosome-associated kinesin [Arabidopsis thaliana]	OsI_11373	22.193	0.895	0.954	0.935	0.932	0.993	0.904	1.068	1.029	1.086	1.112	1.035	1.075	1.016	0.66498	0.742212	1.143	0.0055772	0.015498	1.139	0.0195414	0.0442938	1.012	0.67002	0.718879
A2XUP1	BRCA1-A complex subunit Abraxas [Nelumbo nucifera]	OsI_16327	42.199	0.968	1.044	0.962	1.023	0.915	1.042	1.042	0.976	0.976	0.997	1.069	1.056	1.002	0.98318	0.98799	1.007	0.84936	0.874733	1.048	0.35764	0.439035	1.043	0.24322	0.307235
B8B7U4	putative MO25-like protein At5g47540 [Oryza sativa Japonica Group]	OsI_26650	38.73	1.004	1.105	1.038	1.112	1.074	1.169	0.925	0.917	0.893	1.012	0.95	0.971	1.066	0.16076	0.247903	0.869	0.0096586	0.0233063	0.874	0.0121012	0.03104	1.072	0.030996	0.0566899
B8ACZ8	ABC transporter G family member 7 [Oryza sativa Japonica Group]	OsI_00178	73.368	1.07		0.971	0.797		0.916	1.176		1.053	0.937		1.065	0.839	0.173095	0.262088	1.092	0.35504	0.42005	1.169	0.2402	0.314692	0.898	0.33	0.397112
B8B264	zinc finger CCCH domain-containing protein 46 [Oryza sativa Japonica Group]	OsI_24382	141.85
B8B5W7	Peroxidase OS=Oryza sativa subsp. indica GN=OsI_27325 PE=3 SV=1	OsI_27325	32.721	0.871	0.761	0.902	1.153	1.243	1.219	0.97	0.898	0.911	1.065	1.122	1.11	1.427	0.0031981	0.013722	1.097	0.173001	0.227986	0.912	0.029062	0.0591559	1.186	0.0038762	0.0110858
A2XYC1	probable isoaspartyl peptidase/L-asparaginase 2 [Oryza sativa Japonica Group]	OsI_17700	34.86	0.674	0.807		1.57	1.504		0.951	0.954		0.959	0.879		2.076	0.0155366	0.0441929	1.286	0.2155	0.275666	0.598	0.0087765	0.0244187	0.965	0.554	0.615569
A2WZV9	DExH-box ATP-dependent RNA helicase DExH12 [Oryza sativa Japonica Group]	OsI_05501	246.62	1.058	1.001	1.032	1.058	1.07	1.078	0.978	0.95	0.927	0.944	1.013	0.971	1.037	0.095481	0.167457	0.924	0.023478	0.0459859	0.913	0.0126992	0.0322053	1.026	0.38442	0.45106
A2XPT3	tRNA-dihydrouridine(47) synthase [NAD(P)(+)] OS=Oryza sativa subsp. indica GN=OsI_14644 PE=3 SV=1	OsI_14644	75.685
A2XG88	ricin B-like lectin R40C1 [Aegilops tauschii subsp. tauschii]	OsI_11398	41.693	0.943	0.958	0.944	1.094	1.112	1.093	0.963	0.952	0.961	1.015	1.028	1.032	1.16	4.0137e-05	0.000860328	1.011	0.154955	0.208268	0.932	0.00072383	0.00428904	1.069	0.00040104	0.00210514
A2Z0N1	Potassium transporter OS=Oryza sativa subsp. indica GN=OsI_31156 PE=3 SV=1	OsI_31156	96.027	1.166			0.97			0.86			1.027			0.832			0.738			1.059			1.194
A2XN40	Serine/threonine-protein phosphatase PP2A-2 catalytic subunit OS=Oryza sativa subsp. indica GN=PP2A2 PE=2 SV=2	PP2A2	35.242	1.038	1.045	1.057	0.866	0.874	0.95	1.168	1.142	1.145	0.973	0.924	0.928	0.857	0.0065216	0.023434	1.1	0.00041962	0.00253143	1.05	0.21618	0.289532	0.818	0.00036164	0.00196948
B8BG17	nitroreductase family protein [Medicago truncatula]	OsI_32957	67.482		1.177	1.108		1.19	1.382		0.827	0.72		0.885	0.918	1.126	0.28704	0.387913	0.677	0.03522	0.0629795	0.701	0.044522	0.0823022	1.165	0.162417	0.219751
B8ADA6	geranylgeranyl transferase type-1 subunit beta [Oryza sativa Japonica Group]	OsI_00411	38.339
B8BIC8	Pyruvate kinase OS=Oryza sativa subsp. indica GN=OsI_34729 PE=3 SV=1	OsI_34729	58.691	0.985	1.019	1.069	0.94	0.885	0.836	1.064	1.157	1.112	1.016	0.956	0.891	0.866	0.024997	0.0620207	1.085	0.074742	0.116496	1.076	0.22502	0.299177	0.859	0.027344	0.0512856
B8BH95	Inosine triphosphate pyrophosphatase OS=Oryza sativa subsp. indica GN=OsI_33887 PE=3 SV=1	OsI_33887	21.726	0.984	0.926	0.983	1.052	1.002	1.044	0.95	0.908	0.891	1.053	1.186	1.09	1.071	0.052435	0.107195	0.95	0.138883	0.190669	1.075	0.138844	0.201739	1.211	0.0089791	0.0211441
P0C8Z0	co-chaperone protein SBA1 [Zea mays]	OsI_027940	22.579		0.928	0.918		1.086	1.096		1.08	1.122		0.949	0.885	1.182	0.00179783	0.00931998	1.193	0.0124367	0.0279858	0.841	0.038456	0.0733984	0.833	0.04402	0.0750258
B8BGH5	probable glucan 1,3-beta-glucosidase A [Setaria italica]	OsI_33272	155.39	0.771	0.817	0.821	1.357	1.309	1.343	1.05	1.034	1.031	0.945	0.968	0.952	1.664	2.1949e-05	0.000612705	1.293	0.0002563	0.00188111	0.715	1.63637e-05	0.000466487	0.92	0.00077726	0.00339638
A2YQW9	probable UDP-arabinose 4-epimerase 3 [Oryza sativa Japonica Group]	OsI_27695	43.274	1.063		1.068	1.092		0.901	1.018		1.096	0.877		0.897	0.935	0.5927	0.682553	0.992	0.83616	0.863664	0.89	0.36724	0.448475	0.839	0.045496	0.0770883
A2XFW2	Phytochrome B OS=Oryza sativa subsp. indica GN=PHYB PE=3 SV=2	OsI_11260	128.45	0.999	1.02	0.951	1.073	1.024	1.017	0.873	0.9	0.916	1.074	1.08	1.074	1.048	0.150359	0.236148	0.905	0.0167422	0.0352279	1.037	0.165862	0.233362	1.2	0.0059431	0.015491
A2WX90	MYB transcription factor OS=Oryza sativa subsp. indica GN=MYB PE=2 SV=1	OsI_15410	19.317			1.021			0.993			1.076			0.937	0.973			1.054			0.944			0.871
A2Y2Y4	stromal 70 kDa heat shock-related protein, chloroplastic [Oryza sativa Japonica Group]	OsI_19374	69.274	0.937	0.931	0.941	0.912	0.901	0.926	1.026	1.051	1.006	1.115	1.137	1.116	0.975	0.041001	0.0889352	1.098	0.0020418	0.00775506	1.23	3.7226e-05	0.000655848	1.092	0.0033408	0.00988404
A2XGR9	---	OsI_11599	51.329	0.932	0.997	0.966	1.14	1.127	1.102	0.933	0.963	0.929	1.053	0.969	1.054	1.164	0.0022586	0.0108912	0.976	0.34282	0.407647	0.913	0.036324	0.0701989	1.089	0.04842	0.0811224
A2WX99	DL119 protein OS=Oryza sativa subsp. indica GN=dl119 PE=4 SV=1	dl119	25.975	0.959	0.953	0.995	1.804	1.89	1.87	0.535	0.523	0.512	0.832	0.881	0.87	1.914	2.4178e-06	0.000161078	0.54	2.4211e-06	0.000136981	0.464	2.1498e-06	0.00013437	1.645	2.0326e-05	0.000311229
B8AF60	ABC transporter F family member 3 [Oryza sativa Japonica Group]	OsI_09528	78.908	0.966	0.937	0.939	0.998	1.039	1.026	1.004	1.001	1.007	1.034	1.039	1.059	1.078	0.0083228	0.0280845	1.06	0.0043011	0.0128824	1.023	0.184141	0.25358	1.04	0.006495	0.0166033
B8BDQ2	protein EMSY-LIKE 3 [Oryza sativa Japonica Group]	OsI_30674	54.505	0.963	0.95	1.01	1.154	0.99	1.154	0.91	0.989	0.918	1.035	1.091	0.984	1.128	0.094798	0.166616	0.964	0.31234	0.376212	0.943	0.38966	0.470608	1.104	0.068196	0.107255
B8AIN3	protein MEI2-like 4 isoform X1 [Oryza sativa Japonica Group]	OsI_07412	110.37			1.11			1.115			0.963			0.874	1.005			0.868			0.784			0.908
A2WQP6	UDP-N-acetylglucosamine--N-acetylmuramyl-(pentapeptide) pyrophosphoryl-undecaprenol N-acetylglucosamine transferase [Oryza sativa Japonica Group]	OsI_02179	46.667		1.016	1.023		1.096	1.079		0.85	0.866		1.087	1.079	1.067	0.0170439	0.0471264	0.842	0.0033007	0.0107484	0.996	0.68046	0.741363	1.262	0.00184442	0.00634857
B8B184	probable allantoate deiminase [Oryza sativa Japonica Group]	OsI_24029	51.24	1.364			0.719			1.178			0.709			0.527			0.864			0.986			0.602
B8AT41	replication factor C subunit 4 [Oryza sativa Japonica Group]	OsI_17026	36.854	1.131	0.977	1.045	0.915	0.911	0.974	1.075	1.1	0.983	0.888	1.013	1.02	0.888	0.068783	0.131129	1.002	0.96956	0.973708	1.043	0.46054	0.539302	0.925	0.2364	0.299618
B8AJZ2	hydroxyproline-rich glycoprotein family protein [Arabidopsis thaliana]	OsI_10686	70.021	0.971	0.951	0.892	0.884	1.038	1.038	1.09	1.046	1.107	1.014	0.997	0.996	1.052	0.46012	0.559958	1.152	0.0097009	0.0233619	1.016	0.76354	0.810912	0.927	0.0135802	0.0293711
B8A7U7	LOW QUALITY PROTEIN: TBC1 domain family member 13 [Oryza sativa Japonica Group]	OsI_04852	41.771
Q75ZX4	Alcohol dehydrogenase 1 OS=Oryza sativa subsp. indica GN=ADH1 PE=2 SV=1	ADH1	40.984	1.197	1.202	1.221	0.882	0.882	0.917	0.935	0.92	0.912	0.986	0.986	0.96	0.741	3.5216e-05	0.00085909	0.764	4.5964e-06	0.000177033	1.094	0.0047012	0.0154211	1.06	0.0073416	0.0182209
A2ZE44	glutathione S-transferase T3 isoform X1 [Oryza sativa Japonica Group]	OsI_36054	51.158		1.77			1.107			0.439			0.765		0.625			0.248			0.691			1.743
B8A8R6	Malic enzyme OS=Oryza sativa subsp. indica GN=OsI_03572 PE=3 SV=1	OsI_03572	65.396	0.854	0.868	0.861	1.06	1.064	1.05	0.831	0.849	0.83	1.268	1.267	1.275	1.229	2.3342e-06	0.000159828	0.972	0.030203	0.0557055	1.2	1.0153e-06	0.000106498	1.518	3.3143e-07	3.08825e-05
A2XUV5	probable inactive receptor kinase At1g27190 [Oryza sativa Japonica Group]	OsI_16392	66.367	0.949	0.963	0.985	1.094	1.098	1.132	0.889	0.891	0.869	1.091	1.029	1.09	1.147	0.00085563	0.00574692	0.914	0.0026597	0.00924054	0.966	0.188064	0.258333	1.212	0.0007841	0.00340905
B8BLT3	Mini zinc finger protein 2 OS=Oryza sativa subsp. indica GN=MIF2 PE=3 SV=1	MIF1	10.818	0.792	0.859	0.883	1.217	1.185	1.17	1.058	1.049	0.939	1.006	0.972	1.072	1.41	0.00057808	0.00441485	1.202	0.021935	0.0437458	0.854	0.0068434	0.0201661	1.001	0.96962	0.975757
A2YRF9	AT-hook motif nuclear-localized protein OS=Oryza sativa subsp. indica GN=OsI_27898 PE=4 SV=1	OsI_27898	28.282
A2XB64	aquaporin PIP 1-3 [Oryza sativa Japonica Group]	OsI_09504	30.797	1.209	1.219	1.175	1.207	1.185	1.161	0.829	0.85	0.865	0.814	0.828	0.843	0.986	0.42664	0.529541	0.706	3.5362e-05	0.00065098	0.699	1.9442e-05	0.000466487	0.977	0.21594	0.277976
B8BIX0	alpha-L-arabinofuranosidase 1 [Oryza sativa Japonica Group]	OsI_34972	70.026	1.126	1.1	1.121	1.24	1.279	1.258	0.62	0.638	0.664	1.06	1.057	1.068	1.128	0.00045879	0.00384199	0.574	1.62437e-05	0.000457696	0.843	5.7973e-05	0.000836683	1.657	0.00158037	0.00564058
B8A9Z2	ABC transporter B family member 20 [Oryza sativa Japonica Group]	OsI_05426	192.58		0.987	1.019		1.114	1.05		0.764	0.896		1.181	1.075	1.079	0.153725	0.240188	0.828	0.14154	0.193694	1.043	0.53764	0.612281	1.359	0.079236	0.121328
A2XWJ0	dof zinc finger protein DOF4.6 isoform X1 [Oryza sativa Japonica Group]	OsI_31752	40.4	1.134	1.037		0.911	0.903		0.904	0.975		1.039	1.087		0.836	0.057802	0.116028	0.865	0.132858	0.184245	1.172	0.020439	0.0456774	1.131	0.106421	0.154552
A2XQW5	cytochrome P450 99A2 [Oryza sativa Japonica Group]	OsI_15033	56.646	0.773	0.745	0.686	1.48	1.506	1.386	0.769	0.72	0.813	1.112	1.171	1.225	1.984	9.6995e-05	0.00146016	1.044	0.43146	0.492726	0.802	0.0042764	0.0143641	1.524	0.00071747	0.00319459
B8B7K8	proline--tRNA ligase, chloroplastic/mitochondrial [Oryza sativa Japonica Group]	OsI_25016	50.573	0.914	0.914	0.974	0.971	0.955	0.881	1.129	1.106	1.152	1.002	1.033	0.989	1.002	0.97264	0.980596	1.209	0.00143637	0.00597178	1.077	0.082924	0.133078	0.893	0.0028982	0.00890352
B8A6X5	VAMP-like protein YKT61 [Oryza sativa Japonica Group]	OsI_04557	23.612	0.933	0.926	0.941	1.031	1.033	1	1.037	0.99	1.058	1.038	1.073	1.003	1.094	0.00143761	0.00795523	1.102	0.0087956	0.0218517	1.016	0.5118	0.58829	1.009	0.7522	0.790869
A2ZIS0	carboxyvinyl-carboxyphosphonate phosphorylmutase, chloroplastic [Oryza sativa Japonica Group]	OsI_37721	37.582	0.946	0.935	0.938	1.381	1.393	1.442	0.837	0.85	0.829	0.908	0.94	0.911	1.496	3.9526e-06	0.000207301	0.893	0.000143819	0.00131984	0.654	1.80552e-05	0.000466487	1.097	0.002236	0.00733283
B8ATY2	phosphoglycerate mutase-like protein 1 isoform X1 [Oryza sativa Japonica Group]	OsI_14503	33.344	0.989	0.944	0.918	0.988	0.915	0.943	0.997	1.073	0.996	1.049	1.069	1.135	0.998	0.95714	0.970327	1.075	0.091836	0.137406	1.143	0.0148775	0.0361615	1.061	0.158563	0.215364
A2WSL5	uncharacterized LOC100286271 [Zea mays]	OsI_02858	7.6107	0.541	0.557	0.524	1.826	1.819	1.853	0.556	0.527	0.483	1.306	1.311	1.32	3.39	1.5845e-07	0.000105714	0.965	0.45956	0.518926	0.716	4.1582e-07	7.06894e-05	2.514	0.00197892	0.00668547
A2XXN2	putative serine/threonine-protein kinase [Oryza sativa Japonica Group]	OsI_17443	47.202	1.179	1.13	1.162	0.954	0.917	1.006	0.912	0.987	0.958	0.979	0.975	0.911	0.829	0.0031232	0.0135065	0.823	0.00173861	0.00688364	0.996	0.9159	0.93875	1.003	0.93642	0.950497
A2YAS6	Glycosyltransferase OS=Oryza sativa subsp. indica GN=OsI_22191 PE=3 SV=1	OsI_22191	52.396	1.106	1.134	1.062	1.129	1.136	1.08	0.958	0.935	0.955	0.898	0.87	0.931	1.013	0.62758	0.711393	0.863	0.0020007	0.00766987	0.807	0.00104308	0.00541874	0.948	0.061782	0.0988713
A2XGI7	spidroin-2 [Oryza sativa Japonica Group]	OsI_11499	49.411	0.974	0.926	0.923	0.994	0.981	1.005	1.065	1.131	1.092	0.995	0.979	0.978	1.056	0.044182	0.0942524	1.165	0.0034636	0.0111169	0.991	0.35146	0.432094	0.898	0.0042	0.0117892
B8B898	probable Xaa-Pro aminopeptidase P isoform X1 [Oryza sativa Japonica Group]	OsI_25321	67.844	0.919	1.005	0.958	1.115	1.131	1.027	0.98	0.966	0.901	1.051	0.955	1.144	1.136	0.032798	0.075806	0.988	0.75544	0.792935	0.962	0.54158	0.615772	1.106	0.164184	0.221594
A2YLV2	polyadenylate-binding protein RBP45 [Oryza sativa Japonica Group]	OsI_26200	35.491	0.894	0.908	0.885	0.843	0.833	0.932	1.268	1.259	1.19	0.971	1.006	0.998	0.971	0.44128	0.543606	1.383	0.0001156	0.00117851	1.141	0.023342	0.0502077	0.8	0.00061761	0.00284153
A2XVY3	Elongation factor G, chloroplastic OS=Oryza sativa subsp. indica GN=OsI_16800 PE=3 SV=1	OsI_16800	84.911		1.036			1.053			1.047			0.903		1.016			1.011			0.858			0.862
B8B6D4	Malic enzyme OS=Oryza sativa subsp. indica GN=OsI_26084 PE=3 SV=1	OsI_26084	64.025	0.873	0.909	0.855	0.965	0.979	0.963	0.929	0.907	0.931	1.225	1.221	1.259	1.102	0.0064007	0.0231006	1.049	0.071257	0.111842	1.275	2.2585e-05	0.000466487	1.339	2.1037e-05	0.000311229
B8BP82	WD repeat-containing protein 89 homolog isoform X2 [Oryza sativa Japonica Group]	OsI_38053	39.981	1.069		0.983	1.097		1.215	0.876		0.714	1.009		1.166	1.127	0.2139	0.309791	0.775	0.143423	0.195595	0.941	0.55398	0.627745	1.368	0.127722	0.179766
B8ATY0	ribosomal RNA small subunit methyltransferase G [Arabidopsis thaliana]	OsI_14495	30.526	0.813	0.797	0.781	0.923	0.947	0.785	1.058	1.021	1.089	1.21	1.248	1.306	1.11	0.165264	0.25295	1.325	0.00021715	0.00171398	1.418	0.0049762	0.0160544	1.188	0.0040176	0.0113678
B8BJK9	F-box/LRR-repeat protein At3g59190-like isoform X2 [Oryza sativa Japonica Group]	OsI_35460	41.891
B8AMW5	cysteine--tRNA ligase, chloroplastic/mitochondrial [Oryza sativa Japonica Group]	OsI_09969	60.925	0.993	0.992	0.989	0.924	0.961	0.973	1.036	1.067	1.07	1.025	1.012	0.979	0.961	0.124496	0.203873	1.067	0.024899	0.0482326	1.055	0.060159	0.103269	0.951	0.041359	0.071404
B8AF20	4-hydroxy-3-methylbut-2-en-1-yl diphosphate synthase (ferredoxin), chloroplastic [Oryza sativa Japonica Group]	OsI_07973	82.16	0.765	0.772	0.79	0.899	0.875	0.889	0.803	0.788	0.788	1.563	1.529	1.547	1.144	0.00040116	0.00353796	1.022	0.125105	0.175368	1.742	3.2802e-07	6.89255e-05	1.95	9.6107e-08	2.36856e-05
A2X0F6	18.9 kDa heat shock protein [Oryza sativa Japonica Group]	OsI_05692	18.869			1.014			1.033			0.915			1.073	1.019			0.902			1.039			1.173
B8A856	keratin, type I cytoskeletal 9 [Oryza sativa Japonica Group]	OsI_04912	28.253	0.917	1.271	1.154	0.98	0.747	0.927	1.338	1.334	1.187	0.784	0.62	0.751	0.794	0.147975	0.233156	1.155	0.22096	0.281481	0.812	0.132965	0.194689	0.558	0.0020428	0.00684963
B8BJ24	L-galactono-1,4-lactone dehydrogenase 1, mitochondrial [Oryza sativa Japonica Group]	OsI_35074	44.806
B8BGP6	probable methionine--tRNA ligase [Oryza sativa Japonica Group]	OsI_33478	68.22	1.001	1	0.994	0.982	1.041	0.987	0.956	0.905	0.959	1.106	1.084	1.063	1.005	0.8276	0.8748	0.942	0.085518	0.129565	1.081	0.02366	0.0507389	1.154	0.0028992	0.00890352
B8ABW1	N-alpha-acetyltransferase 16, NatA auxiliary subunit isoform X1 [Oryza sativa Japonica Group]	OsI_02873	103.73	1.003	1.02	1.017	0.968	0.928	0.93	1.054	1.103	1.084	0.985	0.973	0.974	0.93	0.0075582	0.0261121	1.066	0.0108795	0.0253319	1.038	0.060544	0.10382	0.905	0.00192329	0.00654689
A2Z0C0	Probable protein arginine N-methyltransferase 1 OS=Oryza sativa subsp. indica GN=PRMT1 PE=3 SV=1	PRMT1	43.014	1.041	1.084	1.072	0.995	1.01	1.042	1.035	1.003	1.008	0.955	0.933	0.91	0.953	0.057262	0.115131	0.953	0.035696	0.0635771	0.918	0.0118807	0.0306178	0.919	0.0074963	0.0184839
A2YB83	Pyruvate dehydrogenase E1 component subunit alpha OS=Oryza sativa subsp. indica GN=OsI_22361 PE=4 SV=1	OsI_22361	43.655	1.036	1.009	1.022	0.996	1.017	0.993	1.097	1.1	1.084	0.904	0.917	0.915	0.98	0.133704	0.21626	1.07	0.00158485	0.00646797	0.91	0.00041961	0.00296308	0.834	4.3632e-06	9.91844e-05
B8B6V6	eukaryotic translation initiation factor 3 subunit C-like [Solanum lycopersicum]	OsI_24739	73.824	1.01		1.094	0.98		0.985	1.001		1.084	1.031		0.865	0.934	0.23352	0.331487	0.991	0.88708	0.907136	0.965	0.73036	0.784119	0.909	0.41598	0.481851
B8AXI7	histone deacetylase HDT2 [Oryza sativa Japonica Group]	OsI_21251	32.561
B8BHV1	SH3 domain-containing protein 2 [Oryza sativa Japonica Group]	OsI_34298	41.242	0.987	0.96	0.948	1.023	0.931	0.991	1.092	1.087	1.098	0.946	0.997	0.986	1.017	0.61302	0.698772	1.132	0.00053823	0.00296845	0.995	0.88466	0.913951	0.894	0.0022795	0.00742608
B8AZE5	Laccase OS=Oryza sativa subsp. indica GN=OsI_18967 PE=3 SV=1	OsI_18964	63.651		1.408			1.425			0.492			0.822		1.012			0.349			0.577			1.671
A2XLP8	BEL1-like homeodomain protein 4 [Oryza sativa Japonica Group]	OsI_13400	83.534	1.284	1.263	1.217	1.515	1.544	1.466	0.637	0.612	0.594	0.72	0.752	0.878	1.202	0.0010992	0.00662185	0.49	4.9944e-06	0.000182388	0.519	0.0004434	0.00306157	1.275	0.0195352	0.0392696
A2YJ70	exocyst complex component EXO84B [Oryza sativa Japonica Group]	OsI_25278	85.697	1.115		1.129	1.107		1.109	0.838		0.924	0.995		0.88	0.988	0.185038	0.276101	0.785	0.038702	0.0676839	0.846	0.22194	0.295773	1.064	0.51546	0.579672
A2XW19	leiomodin-2-like, partial [Oryza brachyantha]	OsI_16838	22.651			1.054			1.05			0.906			1.031	0.996			0.86			0.982			1.138
B8AAP3	DENN domain and WD repeat-containing protein SCD1 [Oryza sativa Japonica Group]	OsI_02530	123.57	1.362	1.202	1.133	1.039	1.144	1.054	0.799	0.862	0.833	0.845	0.928	0.964	0.876	0.102501	0.175951	0.675	0.0026036	0.00909222	0.846	0.026905	0.0558726	1.097	0.109876	0.159007
A2XLQ7	---	OsI_13411	8.2666
B8B098	mitochondrial outer membrane protein porin 2 [Oryza sativa Japonica Group]	OsI_20774	29.602	0.94	0.936	0.926	0.946	0.962	0.915	1.055	0.984	1.067	1.09	1.125	1.088	1.007	0.6611	0.738885	1.108	0.0163649	0.0345816	1.17	0.00100427	0.00525152	1.063	0.08754	0.131582
A2XC88	Methyltransferase OS=Oryza sativa subsp. indica GN=OsI_09914 PE=3 SV=1	OsI_09914	40.127	1.032	0.944	1.026	0.703	0.774	0.735	1.414	1.369	1.387	0.839	0.843	0.821	0.737	0.00158237	0.00850522	1.389	0.00040275	0.00247583	1.132	0.0127378	0.0322866	0.6	1.0507e-06	5.44963e-05
B8A6V4	long chain acyl-CoA synthetase 4 isoform X2 [Oryza sativa Japonica Group]	OsI_03121	72.77	1.072	1.071	1.074	1.01	1.003	1.038	1.012	0.999	0.997	0.938	0.943	0.938	0.948	0.036964	0.0823092	0.935	0.000142556	0.00131858	0.924	0.00174206	0.00753365	0.937	0.0002021	0.001326
A2WNE7	Isocitrate dehydrogenase [NAD] subunit, mitochondrial OS=Oryza sativa subsp. indica GN=OsI_01376 PE=3 SV=1	OsI_01376	39.62	0.982	0.991	0.95	0.99	0.931	1.017	1.034	1.039	1.054	1.015	1.03	1.005	1.005	0.8821	0.917265	1.07	0.0086176	0.0214866	1.038	0.23312	0.3074	0.975	0.052899	0.0871746
B8ASD6	L-type lectin-domain containing receptor kinase IV.1 [Oryza sativa Japonica Group]	OsI_16755	73.7		1.164	1.114		1.195	1.259		0.813	0.779		0.907	0.99	1.077	0.161077	0.248159	0.699	0.0072245	0.0188548	0.773	0.036859	0.0709824	1.192	0.069823	0.109148
B8AZ22	selT-like protein isoform X1 [Oryza sativa Japonica Group]	OsI_20274	24.062			1.024			1.098			0.956			0.975	1.072			0.934			0.888			1.02
B8B2E2	achilleol B synthase-like [Oryza brachyantha]	OsI_23002	46.627
A2XV86	clumping factor A [Setaria italica]	OsI_16524	92.495	0.956	1.023	1.217	1.218	1.156	1.141	0.783	0.782	0.789	1.121	1.103	0.925	1.1	0.25122	0.350755	0.737	0.052797	0.087669	0.896	0.154881	0.220428	1.338	0.04304	0.0736868
B8B2I5	DUF668 family protein [Medicago truncatula]	OsI_24469	66.792	1.116	1.15	1.092	1.235	1.159	1.212	0.86	0.829	0.882	0.905	0.894	0.899	1.074	0.04182	0.0901104	0.766	0.00033864	0.00223015	0.748	0.00011579	0.00129443	1.049	0.057182	0.0928008
B8BAJ5	phospholipase D alpha 1 [Oryza sativa Japonica Group]	OsI_29158	92.239	0.924	1.009	0.967	0.947	0.97	0.984	0.791	0.778	0.819	1.311	1.29	1.231	1	0.97664	0.983824	0.823	0.002801	0.00956284	1.321	0.00022161	0.00194766	1.605	4.0226e-05	0.000475477
A2YUT7	ABC transporter G family member 44 [Oryza sativa Japonica Group]	OsI_29083	13.7	0.704			1.64			0.536			1.291			2.33			0.761			0.787			2.409
A2X724	outer envelope pore protein 37, chloroplastic [Oryza sativa Japonica Group]	OsI_08014	40.892	0.991			0.883			1.124			1			0.891			1.134			1.133			0.89
B8AQR2	NADH dehydrogenase [ubiquinone] iron-sulfur protein 1, mitochondrial [Oryza sativa Japonica Group]	OsI_13269	68.51	0.958	0.981	0.958	0.967	0.959	0.94	1.041	1.042	1.026	1.051	1.042	1.069	0.989	0.40366	0.506244	1.073	0.00164447	0.00664608	1.103	0.0009566	0.00509291	1.017	0.135079	0.188027
B8B817	FRIGIDA-like protein OS=Oryza sativa subsp. indica GN=OsI_26706 PE=3 SV=1	OsI_26706	69.94		1.002	0.957		1.171	1.049		0.958	1.141		0.936	0.893	1.133	0.173405	0.262396	1.071	0.54406	0.599378	0.824	0.084519	0.135066	0.871	0.27652	0.341681
A2Z8U1	putative receptor-like protein kinase At4g00960 [Setaria italica]	OsI_34134	24.699	0.652	0.687	0.644	0.896	0.882	0.788	0.507	0.533	0.491	1.946	1.847	2.029	1.294	0.0046973	0.0183937	0.772	0.00112415	0.00496848	2.269	7.6529e-05	0.000992993	3.803	1.6087e-06	6.35959e-05
B8AUE9	Histone H3 OS=Oryza sativa subsp. indica GN=OsI_16104 PE=3 SV=1	OsI_011536	15.406	0.901	0.919	0.926	0.946	1.094	0.945	1.26	1.067	1.241	0.904	0.922	0.9	1.087	0.175281	0.264808	1.299	0.040342	0.0701287	0.913	0.2141	0.287293	0.764	0.038142	0.0670478
B8BMX7	thiosulfate/3-mercaptopyruvate sulfurtransferase 2 isoform X1 [Oryza sativa Japonica Group]	OsI_39055	40.178	1.007	1.001	1.001	0.918	1.156	0.945	1.098	0.952	1.061	0.984	0.954	1.007	1.003	0.98006	0.985457	1.034	0.5403	0.595901	0.975	0.80372	0.846654	0.947	0.30926	0.375917
A2X8Z2	probable glucosamine 6-phosphate N-acetyltransferase 2 [Oryza sativa Japonica Group]	OsI_08705	17.903		1.09			1.063			1.02			0.87		0.975			0.936			0.818			0.853
A2ZA38	Os10g0554800 protein OS=Oryza sativa subsp. indica GN=Os10g0554800 PE=4 SV=1	Os10g0554800	15.463	0.882	0.926		0.969	1.07		1.157	0.946		1.007	1.097		1.128	0.16334	0.250862	1.163	0.29312	0.355931	1.032	0.67626	0.737439	1	0.97016	0.976101
B8B0G1	MuDR family transposase-like protein [Solanum lycopersicum]	OsI_23801	85.824	1.045		1.096	1.141		0.993	0.913		0.919	0.962		1.021	0.997	0.94806	0.964892	0.856	0.023064	0.0454096	0.929	0.44438	0.523737	1.082	0.119205	0.169815
A2XE49	uncharacterized LOC103633237 [Zea mays]	OsI_10597	133.15
B8ACG7	pleckstrin homology domain-containing protein 1 [Oryza sativa Japonica Group]	OsI_04488	15.934		1.115	1.166		0.848	0.893		1.137	1.127		0.891	0.823	0.763	0.0156229	0.0443338	0.993	0.78086	0.815084	0.984	0.76656	0.813418	0.757	0.0198759	0.0397914
B8AMC6	D-xylose-proton symporter-like 3, chloroplastic [Oryza sativa Japonica Group]	OsI_14118	61.564		0.984	0.98		0.959	0.906		1.046	1.09		1.025	1.027	0.95	0.2089	0.303709	1.088	0.056035	0.0917478	1.1	0.183444	0.252736	0.961	0.192657	0.252555
B8A9N1	pre-mRNA-processing protein 40A isoform X1 [Oryza sativa Japonica Group]	OsI_02277	116.78	0.998		0.988	0.979		1.017	1.033		0.995	1.011		0.983	1.005	0.82832	0.874998	1.021	0.3966	0.459948	0.999	0.97252	0.980475	0.983	0.54694	0.60889
A2Y085	RNA-binding protein 8A [Oryza sativa Japonica Group]	OsI_18397	20.982	1.102	1.141	1.155	1.232	1.114	1.156	0.855	0.892	0.848	0.922	0.923	0.894	1.031	0.41698	0.519513	0.764	0.00021729	0.00171398	0.782	0.00142141	0.00662966	1.055	0.045324	0.0769083
A2X0E4	Golgi SNAP receptor complex member 1-2 [Oryza sativa Japonica Group]	OsI_05682	34.362	0.915	0.958	1.004	0.985	1.051	1.015	1.051	1.053	0.958	1.068	0.971	0.989	1.06	0.145043	0.229776	1.064	0.20576	0.264648	0.992	0.82728	0.867395	0.989	0.80846	0.838573
A2YM83	cysteine-rich receptor-like protein kinase 15 [Oryza sativa Japonica Group]	OsI_26337	72.106	0.787	0.818	0.795	1.244	1.226	1.288	0.787	0.825	0.75	1.289	1.203	1.301	1.566	1.88856e-05	0.000612705	0.984	0.6081	0.661649	1.009	0.77258	0.818925	1.606	0.00021693	0.00140691
A2YBR4	UDP-glycosyltransferase 89B2 [Oryza sativa Japonica Group]	OsI_22543	50.456	0.995	1.017	1.007	1.001	0.928	0.91	1.048	1.071	1.035	0.951	0.955	0.989	0.94	0.104324	0.177903	1.045	0.020921	0.0420467	1.02	0.55694	0.630619	0.918	0.0057753	0.0151902
A2WXN9	NAC domain-containing protein 48 [Oryza sativa Japonica Group]	OsI_27367	32.934	0.912		0.956	1.3		1.156	0.836		0.814	1.047		1.137	1.315	0.049977	0.103445	0.883	0.044563	0.0761774	0.889	0.24584	0.321142	1.324	0.023183	0.045041
A2XMX4	indole-3-glycerol phosphate lyase, chloroplastic [Oryza sativa Japonica Group]	OsI_13900	33.699	0.986	1.046		1.177	0.922		0.837	1.29		1.068	0.749		1.033	0.85822	0.899005	1.047	0.92596	0.938717	0.866	0.55228	0.626205	0.854	0.64552	0.696382
A2ZBD6	Glycosyltransferase OS=Oryza sativa subsp. indica GN=OsI_35086 PE=3 SV=1	OsI_35086	54.164	1.105	1.094	1.043	1.076	1.045	1.015	0.745	0.667	0.698	1.118	1.193	1.247	0.967	0.24706	0.346249	0.651	0.00030157	0.00206036	1.135	0.024984	0.0527952	1.686	0.00031877	0.00182082
B8A8B3	high-affinity nitrate transporter 2.3 [Oryza sativa Japonica Group]	OsI_03427	55.407	0.92	0.943	0.969	0.927	1.042	0.818	0.994	0.99	0.939	1.166	1.058	1.251	0.984	0.78686	0.843492	1.032	0.25404	0.316667	1.247	0.058679	0.101403	1.189	0.030139	0.0554517
B8AHE2	Protein arginine N-methyltransferase OS=Oryza sativa subsp. indica GN=OsI_05787 PE=3 SV=1	PRMT5	65.683	0.932	0.892	0.918	0.831	0.958	0.879	1.135	1.113	1.159	1.042	1.046	1.037	0.973	0.54098	0.636371	1.243	0.00023809	0.00179204	1.171	0.061116	0.104437	0.917	0.00195858	0.00663494
B8A9R0	nucleic acid-binding, OB-fold-like protein [Medicago truncatula]	OsI_03774	14.911	0.93	0.972	0.943	0.989	0.97	0.996	1.166	1.167	1.151	0.914	0.943	0.903	1.039	0.067163	0.129277	1.225	0.000122147	0.00120357	0.934	0.0106969	0.0283678	0.792	6.461e-05	0.000615421
B8AEH9	diphthine--ammonia ligase [Oryza sativa Japonica Group]	OsI_09385	110.81
B8AC12	elicitor-responsive protein 1 [Oryza sativa Japonica Group]	ERG1	17.736	1.185	1.19	1.221	1.158	1.231	1.12	0.966	0.869	0.957	0.76	0.8	0.771	0.976	0.43738	0.540016	0.776	0.00193505	0.00751393	0.664	0.00020335	0.00183281	0.835	0.0084047	0.0201885
A2ZN46	BEL1-like homeodomain protein 7 [Oryza sativa Japonica Group]	OsI_39262	72.082	1.075	1.047	1.097	1.097	0.994	1.094	0.948	0.956	0.855	0.932	1.027	1.008	0.989	0.76024	0.823009	0.857	0.0154963	0.0331845	0.932	0.183105	0.252576	1.075	0.19202	0.251854
B8B822	MFP1 attachment factor 1 [Oryza sativa Japonica Group]	OsI_26713	34.582	0.99	1.017	0.959	0.944	0.901	0.981	1.073	1.105	1.056	1.005	0.977	1.024	0.953	0.178704	0.268904	1.09	0.0158782	0.0337912	1.064	0.091642	0.144159	0.929	0.0184846	0.0375404
A2Z9Q5	LOC100281071 isoform X1 [Zea mays]	OsI_09791	24.26	0.899			1.342			0.646			1.218			1.493			0.719			0.908			1.885
Q25A68	Glutamyl-tRNA(Gln) amidotransferase subunit A, chloroplastic/mitochondrial OS=Oryza sativa subsp. indica GN=GATA PE=3 SV=1	GATA	57.33	1.015		0.91	1.204		0.883	0.919		1.086	0.938		1.114	1.084	0.71044	0.782216	1.042	0.73528	0.775055	0.983	0.96558	0.975273	1.023	0.86576	0.887917
A2YAC7	RmlC-like jelly roll fold protein [Arabidopsis thaliana]	OsI_22038	13.511	1.031			1.136			0.981			0.911			1.102			0.952			0.802			0.929
A2WWX7	pumilio homolog 1 [Oryza sativa Japonica Group]	OsI_04410	113.29	0.983	0.988	1.033	0.928	0.959	1.006	1.14	1.134	1.007	0.929	0.904	0.926	0.963	0.25012	0.349714	1.092	0.116363	0.165085	0.954	0.133143	0.194835	0.841	0.0142828	0.0306529
B8AR26	endoplasmic reticulum oxidoreductin-1 [Oryza sativa Japonica Group]	OsI_13409	53.861	0.967	0.995	0.991	1.017	0.977	0.926	1.072	1.086	1.068	0.953	0.96	1.002	0.989	0.69866	0.772112	1.092	0.00099656	0.00457799	0.998	0.97072	0.979261	0.904	0.0034804	0.010187
B8B281	Mitogen-activated protein kinase OS=Oryza sativa subsp. indica GN=OsI_24409 PE=4 SV=1	MPK13	65.954	0.962		1.072	1.238		1.157	0.901		0.955	0.981		0.887	1.177	0.123623	0.202613	0.912	0.27862	0.341861	0.78	0.054477	0.0959545	1.006	0.93208	0.946482
B8AGS8	acetylornithine deacetylase [Oryza sativa Japonica Group]	OsI_08537	48.647	0.98	0.975	0.97	0.984	1.008	0.997	1.078	1.054	1.063	1.014	1.006	0.984	1.022	0.046184	0.0970533	1.092	0.00025724	0.00188111	1.005	0.68436	0.74446	0.94	0.005181	0.0139547
A2YU79	Mitochondrial pyruvate carrier OS=Oryza sativa subsp. indica GN=OsI_28890 PE=3 SV=1	OsI_25849	10.576			0.989			1.021			1.035			0.988	1.032			1.047			0.968			0.955
A2XNS3	glycine-rich RNA-binding protein RZ1A [Oryza sativa Japonica Group]	OsI_14220	21.823	0.918	0.946	0.909	1.011	0.945	0.956	1.103	1.05	1.113	1.029	1.025	1.061	1.05	0.113316	0.188988	1.178	0.00166494	0.00668416	1.07	0.045122	0.0830973	0.954	0.089698	0.134098
A2X5A3	11-beta-hydroxysteroid dehydrogenase 1B-like [Oryza sativa Japonica Group]	OsI_07374	41.904	1.198	1.131	1.161	1.073	1.131	1.013	1.007	0.966	1.061	0.771	0.834	0.761	0.922	0.083945	0.151704	0.869	0.011575	0.0265541	0.735	0.00199828	0.00827859	0.78	0.0032237	0.00961259
A2Y9Z5	hydroxyproline O-arabinosyltransferase 1-like [Aegilops tauschii subsp. tauschii]	OsI_21903	40.248
A2YRB6	transaldolase [Oryza sativa Japonica Group]	OsI_27846	43.047	1.078	1.067	1.042	0.975	0.985	0.908	1.027	1.008	1.049	0.964	0.966	0.983	0.9	0.0182391	0.0494603	0.968	0.097917	0.14453	1.016	0.57224	0.644833	0.945	0.0121014	0.0266761
B8ASR0	protein ROS1 isoform X1 [Oryza sativa Japonica Group]	OsI_15494	138.43			1.176			1.001			0.919			0.939	0.851			0.781			0.938			1.022
A2YS08	lactoylglutathione lyase [Oryza sativa Japonica Group]	OsI_28106	32.553	0.952	0.942	0.956	0.998	1.021	1.005	0.923	0.915	0.911	1.163	1.153	1.148	1.061	0.00181519	0.00938038	0.965	0.003479	0.0111591	1.146	6.098e-05	0.000841602	1.26	9.0105e-07	5.00476e-05
A2WZM6	---	OsI_05416	132.03
A2Y3X0	protein QUIRKY [Oryza sativa Japonica Group]	OsI_19693	89.344	1.138	1.124	1.126	1.051	0.995	0.994	0.942	0.956	0.964	0.957	0.978	0.942	0.897	0.0044615	0.0177524	0.845	2.3347e-05	0.000465995	0.946	0.062242	0.106031	1.005	0.70768	0.752731
A2YXH6	mitochondrial import inner membrane translocase subunit TIM8 [Oryza sativa Japonica Group]	OsI_30039	8.2775	0.944		0.915	0.995		1.003	1.076		1.053	0.969		1.053	1.075	0.046305	0.0972583	1.145	0.0190033	0.0391501	1.012	0.81552	0.856522	0.95	0.34698	0.414108
B8BE23	aspartic proteinase-like protein 1 [Oryza sativa Japonica Group]	OsI_32231	53.944	1.065	1.225		1.229	1.304		0.891	0.813		0.897	0.768		1.106	0.30856	0.411215	0.744	0.072198	0.113103	0.657	0.036623	0.0706106	0.977	0.8067	0.837338
A2XFU8	putative glutamyl endopeptidase [Morus notabilis]	OsI_11246	19.569	1.032	1.048	1.011	1.064	1.055	1.026	0.883	0.858	0.919	1.078	1.078	1.076	1.017	0.3166	0.419129	0.861	0.0025845	0.009043	1.028	0.130357	0.191496	1.215	0.0102609	0.0234365
B8AT10	LOW QUALITY PROTEIN: TBC domain-containing protein C1952.17c [Oryza sativa Japonica Group]	OsI_15582	53.621	1.024	0.952	0.988	1.134	1.07	1.058	0.968	1.041	0.933	0.933	0.976	1.061	1.101	0.033404	0.0765961	0.993	0.84444	0.870393	0.91	0.094237	0.147255	1.01	0.86338	0.886214
A2YBG8	ubiquitin receptor RAD23d [Oryza sativa Japonica Group]	OsI_22453	43.106	0.951	0.951	0.952	1.029	1.013	0.993	1.008	0.988	1.004	1.055	1.053	1.048	1.063	0.027077	0.0658233	1.051	0.0148167	0.032066	1.04	0.020202	0.0453327	1.052	0.00140138	0.00517408
B8AT05	Eukaryotic translation initiation factor 3 subunit H OS=Oryza sativa subsp. indica GN=OsI_15576 PE=3 SV=1	OsI_15576	39.156	0.932	0.982	0.981	0.837	0.89	0.88	1.173	1.142	1.115	1.027	0.975	1.031	0.901	0.0148406	0.0426116	1.185	0.00169686	0.00676013	1.163	0.0043803	0.0145778	0.884	0.0060637	0.0157803
B8B7Z2	Pyruvate kinase OS=Oryza sativa subsp. indica GN=OsI_25125 PE=3 SV=1	OsI_25125	63.095	1.011	1.015	1.022	0.892	0.848	0.868	1.077	1.088	1.088	1.003	0.999	0.977	0.856	0.00047799	0.00394064	1.067	0.000144503	0.00131984	1.142	0.00135755	0.00643616	0.916	0.00057602	0.00272476
B8ARS2	K(+) efflux antiporter 2, chloroplastic [Oryza sativa Japonica Group]	OsI_17972	242.68	0.989	0.951	0.899	0.946	0.935	0.956	0.888	0.95	0.826	1.198	1.208	1.222	0.999	0.99952	0.99952	0.938	0.25822	0.320904	1.279	4.4805e-06	0.000168617	1.362	0.0168352	0.0348658
B8BDB0	Acyl-[acyl-carrier-protein] hydrolase OS=Oryza sativa subsp. indica GN=OsI_31951 PE=3 SV=1	OsI_31951	39.646	0.993	1.027	0.987	0.862	0.878	0.842	1.171	1.111	1.163	0.958	0.96	0.976	0.859	0.00091895	0.00594306	1.146	0.0027442	0.00942124	1.121	0.00106081	0.00549452	0.84	0.00057876	0.00272725
A2Y683	NAD(P)H dehydrogenase (quinone) FQR1 [Oryza sativa Japonica Group]	OsI_20505	21.629	1.061	1.148	0.977	0.938	0.934	0.865	1.116	1.14	1.148	0.85	0.791	0.857	0.859	0.048204	0.100442	1.068	0.22264	0.283329	0.913	0.067199	0.112493	0.734	0.00032038	0.0018214
B8B639	---	OsI_27365	52.386
A2XFY5	probable NADH dehydrogenase [ubiquinone] 1 alpha subcomplex subunit 5, mitochondrial [Oryza sativa Japonica Group]	OsI_11285	21.829	0.97	0.96	0.965	0.946	0.933	0.91	1.028	1.012	1.053	1.062	1.087	1.078	0.963	0.033297	0.0764931	1.068	0.0052037	0.0147608	1.157	0.0003823	0.00279301	1.043	0.033855	0.0608575
A2XUE7	ankyrin repeat and SAM domain-containing protein 6-like [Setaria italica]	OsI_16227	47.678
A2XJZ7	histone-binding protein MSI1 homolog [Oryza sativa Japonica Group]	OsI_12765	57.032	1.152	1.234	1.218	1.07	0.97	1.053	0.945	0.778	0.858	0.878	0.912	0.964	0.858	0.0142998	0.0417006	0.716	0.0049554	0.0142616	0.89	0.046622	0.0852546	1.067	0.34122	0.408222
B8B8J4	THO complex subunit 4A isoform X2 [Oryza sativa Japonica Group]	OsI_25456	35.606	0.836	0.84	0.843	1.034	0.996	1.013	1.126	1.111	1.13	1.023	1.018	1.027	1.208	6.4876e-05	0.00112224	1.337	4.46e-07	6.87119e-05	1.008	0.49728	0.574412	0.911	8.3009e-05	0.00073903
B8BIE0	transcription factor MYC2 [Oryza sativa Japonica Group]	OsI_34761	71.215	0.982	0.944	1.031	1.071	0.999	1.098	0.963	0.964	0.971	0.962	1.114	0.985	1.071	0.145121	0.229825	0.98	0.526	0.582868	0.966	0.5419	0.615994	1.056	0.36728	0.433922
A2Z2X9	60S ribosomal protein L7a [Oryza sativa Japonica Group]	OsI_28791	29.304	0.871	0.868	0.873	0.998	0.993	0.975	1.079	1.12	1.149	1.056	1.045	1.032	1.136	6.1623e-05	0.00110605	1.282	0.00542	0.0151649	1.056	0.0048628	0.0158033	0.936	0.027218	0.0511271
A2WM36	ervatamin-B [Oryza sativa Japonica Group]	OsI_01708	39.292	0.993		0.997	1.247		1.278	1.271		1.218	0.573		0.609	1.269	0.0027204	0.0122817	1.251	0.0090375	0.0222663	0.468	0.00186279	0.00790199	0.475	0.0024804	0.00792346
A2XB41	coumaroyl-CoA:anthocyanidin 3-O-glucoside-6''-O-coumaroyltransferase 2 [Oryza sativa Japonica Group]	OsI_09479	47.492	1.016	0.993	1.033	0.948	0.988	0.964	1.025	1.003	0.992	1.021	1.024	1.031	0.953	0.044881	0.095249	0.993	0.65436	0.703135	1.061	0.008745	0.0243713	1.019	0.139763	0.1934
B8BAZ0	MOB kinase activator-like 1A [Oryza brachyantha]	OsI_11997	24.508			0.935			1.204			1.025			0.913	1.288			1.096			0.758			0.891
B8ABX6	protein SEH1 [Oryza sativa Japonica Group]	OsI_02895	37.847
A2Y6S2	ubiquitin domain-containing protein 2 [Oryza sativa Japonica Group]	OsI_20722	12.631		1.025			1.197			0.901			0.952		1.168			0.879			0.795			1.057
A2WZ98	premnaspirodiene oxygenase [Oryza sativa Japonica Group]	OsI_05271	58.121	1.292	1.249	1.247	0.925	0.815	0.959	0.862	0.823	0.852	0.937	1.1	0.968	0.713	0.0025365	0.0117718	0.67	2.2242e-05	0.000457757	1.113	0.197224	0.268151	1.184	0.030403	0.0557709
A2XI59	40S ribosomal protein S19 [Oryza sativa Japonica Group]	OsI_12116	16.387	0.899	0.899	0.906	0.845	0.853	0.852	1.133	1.134	1.133	1.105	1.105	1.093	0.943	0.000118973	0.00165367	1.257	0.000124517	0.00120357	1.295	3.2442e-07	6.89255e-05	0.971	0.015536	0.0327252
B8AMP4	dolichol-phosphate mannosyltransferase subunit 1 [Oryza sativa Japonica Group]	OsI_14131	27.129	0.989	1.023	1.035	1.069	1.096	1.064	0.903	0.874	0.963	1.082	1.06	0.982	1.06	0.024141	0.0605367	0.899	0.027718	0.0521962	0.967	0.33506	0.41535	1.14	0.033	0.0596906
A2YVG1	probable ubiquitin receptor RAD23 isoform X1 [Oryza sativa Japonica Group]	OsI_29318	43.002		0.948	0.903		0.975	1.003		1.077	1.075		1.036	1.043	1.069	0.1417	0.225713	1.163	0.10174	0.148748	1.051	0.075542	0.123278	0.966	0.0100831	0.0231484
B8AK41	erlin-2-B [Oryza sativa Japonica Group]	OsI_12095	42.669	0.945	0.912	0.927	1.006	0.998	0.97	0.946	0.936	0.961	1.095	1.171	1.123	1.068	0.0119411	0.0365196	1.021	0.176243	0.231146	1.14	0.0043974	0.014589	1.192	0.00112356	0.00441981
B8A771	lipid phosphate phosphatase 2 [Oryza sativa Japonica Group]	OsI_03180	32.488	1.292	1.206	1.276	1.156	1.198	1.12	0.766	0.779	0.754	0.858	0.9	0.918	0.921	0.045125	0.0956022	0.609	2.4207e-05	0.00046741	0.77	0.00073558	0.00433646	1.164	0.0023968	0.00770132
B8AKG0	peroxidase 70-like [Oryza sativa Japonica Group]	OsI_12177	22.914	0.752	0.721		1.61	1.726		0.715	0.635		1.089	1.114		2.265	0.0024635	0.0115119	0.916	0.29406	0.356721	0.66	0.007703	0.0221175	1.632	0.0147777	0.0314747
B8AW09	MAP3K epsilon protein kinase 1 isoform X2 [Oryza sativa Japonica Group]	OsI_17770	142.58	1.106			1.172			0.872			0.92			1.06			0.788			0.785			1.055
A2YLI3	ATP synthase subunit delta', mitochondrial [Oryza sativa Japonica Group]	OsI_26080	21.213	0.935	0.942	0.936	0.951	0.979	0.915	1.069	1.075	1.104	1.058	1.021	1.048	1.011	0.63498	0.717335	1.155	0.000143882	0.00131984	1.099	0.0131245	0.0329617	0.963	0.059524	0.0958177
B8BHI4	zinc finger, C3HC4 type family protein, putative [Medicago truncatula]	OsI_34059	9.5997		1.15			1.115			0.879			0.915		0.97			0.764			0.821			1.041
A2X0A2	histone deacetylase complex subunit SAP18 [Oryza sativa Japonica Group]	OsI_05642	17.144	0.961	0.959	0.946	0.974	1.04	0.993	1.038	1.007	1.072	1.021	1.021	0.989	1.049	0.076362	0.141475	1.088	0.0110847	0.0256802	1.008	0.72956	0.783772	0.972	0.25568	0.319697
A2ZBF1	stem-specific protein TSJT1 [Oryza sativa Japonica Group]	OsI_35100	25.128	0.908	0.967	1.017	0.926	0.81	0.794	1.133	1.222	1.17	0.966	0.981	1.007	0.875	0.081736	0.148584	1.219	0.0073175	0.0190471	1.168	0.034285	0.0673675	0.838	0.0021415	0.00709769
B8AFT0	Carboxypeptidase OS=Oryza sativa subsp. indica GN=OsI_08191 PE=3 SV=1	OsI_08191	53.893	0.822	0.876	0.887	1.061	1.097	1.065	1.02	1.014	0.971	1.133	1.057	1.115	1.247	0.00102125	0.00631361	1.162	0.0058998	0.016222	1.025	0.35074	0.431532	1.1	0.022017	0.0431842
A2XUA6	14-3-3-like protein GF14-B [Oryza sativa Japonica Group]	OsI_16185	29.863	1.61	1.709	1.721	1.211	1.176	1.142	0.48	0.437	0.423	0.788	0.817	0.781	0.7	0.000196686	0.00224738	0.266	3.421e-06	0.000158942	0.676	5.8474e-05	0.000836683	1.781	0.000138708	0.00103747
B8AXJ2	DNA damage-binding protein 1a isoform X1 [Oryza sativa Japonica Group]	OsI_21216	121.64	1.175	1.102	1.063	1.161	1.249	1.157	0.837	0.795	0.867	0.9	0.945	0.985	1.068	0.161503	0.248505	0.748	0.00168363	0.00672488	0.793	0.003038	0.0111273	1.132	0.026535	0.0502849
A2Y640	---	OsI_20462	14.226	1.478		1.554	1.382		1.882			0.233	0.33		0.605	1.077	0.72944	0.798787	0.154			0.286	0.063599	0.107823	2.006
A2Z8I6	vacuolar protein sorting-associated protein 2 homolog 3 [Oryza sativa Japonica Group]	OsI_34021	23.415	1.139	1.171	1.236	1.17	1.323	1.219	0.856	0.797	0.792	0.905	0.821	0.846	1.047	0.3579	0.46226	0.69	0.00042244	0.00253143	0.693	0.00136427	0.00644239	1.052	0.25608	0.320035
A2YIN6	non-specific lipid transfer protein GPI-anchored 2 [Oryza sativa Japonica Group]	OsI_25086	19.438	1.347	1.288	1.352	1.326	1.235	1.294	0.922	0.922	0.883	0.559	0.65	0.582	0.967	0.26328	0.363151	0.684	5.865e-05	0.000815843	0.465	0.00010101	0.00117172	0.657	0.00087623	0.00369456
A2YTF9	tobamovirus multiplication protein 2A [Oryza sativa Japonica Group]	OsI_28599	14.805	1.059	0.948	1.108	1.364	1.425	1.35	0.77	0.843	0.778	0.921	0.914	0.837	1.329	0.0043575	0.0174371	0.768	0.0084395	0.0211112	0.646	0.00023536	0.00204561	1.118	0.057261	0.0928419
A2ZK03	protein TolB [Oryza sativa Japonica Group]	OsI_38155	86.248	0.633	0.671	0.672	0.81	0.827	0.814	0.724	0.71	0.741	1.787	1.767	1.741	1.24	0.00047743	0.00394064	1.101	0.0143952	0.0314483	2.16	7.8939e-08	5.98929e-05	2.434	2.0985e-07	2.64626e-05
A2XXR7	Autophagy-related protein 8B OS=Oryza sativa subsp. indica GN=ATG8B PE=3 SV=1	ATG8B	13.733	1.001		1.042	0.929		0.918	1.083		1.136	0.997		0.913	0.904	0.040635	0.0884961	1.086	0.11808	0.16728	1.034	0.5394	0.614002	0.861	0.095016	0.141064
A2X725	stress-related ozone-induced family protein [Populus trichocarpa]	OsI_08015	8.6339	1.19	1.23	1.235	1.016	0.977	0.969	1.202	1.181	1.102	0.661	0.64	0.648	0.81	0.00036002	0.00331929	0.953	0.171898	0.226714	0.658	1.88191e-05	0.000466487	0.559	3.6274e-05	0.00045887
A2YUJ5	multiprotein-bridging factor 1a [Oryza sativa Japonica Group]	OsI_29001	15.629	0.982	0.953	0.969	0.939	0.976	0.962	1.107	1.082	1.056	1.032	1.02	1.026	0.991	0.5451	0.639996	1.117	0.0023555	0.00850903	1.07	0.0045406	0.0149776	0.949	0.0198836	0.0397914
B8AG68	nephrocystin-3 [Oryza sativa Japonica Group]	OsI_05534	64.944	1.073	1.109	1.09	0.922	0.919	0.918	1.038	0.997	1.02	0.97	0.989	0.984	0.843	0.0031649	0.0136389	0.934	0.0103568	0.0244212	1.067	0.00041558	0.00296308	0.963	0.046024	0.0778758
B8AMU2	Aconitate hydratase OS=Oryza sativa subsp. indica GN=OsI_09921 PE=3 SV=1	OsI_09921	106.3	0.881	0.876	0.884	0.981	1.002	0.987	1.095	1.094	1.104	1.061	1.034	1.027	1.125	6.3654e-05	0.00111678	1.247	2.9964e-07	5.91783e-05	1.051	0.0132351	0.0331887	0.948	0.0066578	0.0168966
A2YUU5	T-complex protein 1 subunit delta OS=Oryza sativa subsp. indica GN=OsI_29091 PE=3 SV=1	OsI_29091	59.639	1.004	1.028	1.009	0.94	0.896	0.928	1.122	1.117	1.122	0.966	0.967	0.956	0.909	0.0039603	0.0162432	1.105	0.000163852	0.00141718	1.045	0.039762	0.0753659	0.86	1.3789e-06	5.96409e-05
B8B4D2	Phospholipase D OS=Oryza sativa subsp. indica GN=OsI_23625 PE=3 SV=1	OsI_23625	89.69	1.085	1.109	1.132	1.179	1.087	1.129	0.8	0.798	0.8	1.022	1.053	0.992	1.021	0.48932	0.587734	0.721	0.00140279	0.00588575	0.903	0.025324	0.0532398	1.279	0.0048843	0.0133452
A2WWU0	50S ribosomal protein L17 [Oryza sativa Japonica Group]	OsI_20233	18.295	0.94		0.979	0.931		0.968	1.181		1.164	0.907		0.887	0.99	0.74594	0.811269	1.222	0.0113645	0.0261564	0.945	0.127283	0.188045	0.765	0.0024578	0.00786209
A2X4A5	SNAP25 homologous protein SNAP33 isoform X2 [Oryza sativa Japonica Group]	OsI_07034	31.364	0.997	1.118	0.996	1.277	1.177	1.262	0.919	0.808	0.873	0.9	0.97	0.949	1.194	0.0178432	0.0485737	0.836	0.02864	0.0535457	0.759	0.00122055	0.0060113	1.084	0.133444	0.186067
A2YY43	dihydroxy-acid dehydratase, chloroplastic [Oryza sativa Japonica Group]	OsI_30268	63.651	1.005	1.038	1.033	0.995	0.987	0.985	1.03	1.042	1.059	0.976	0.935	0.938	0.965	0.026796	0.0653481	1.018	0.24026	0.302395	0.96	0.044904	0.0828436	0.91	0.004096	0.0115433
B8AGT3	bifunctional dTDP-4-dehydrorhamnose 3,5-epimerase/dTDP-4-dehydrorhamnose reductase [Oryza sativa Japonica Group]	OsI_08465	34.539	1.004	1.03	1.001	0.813	0.811	0.797	1.141	1.129	1.177	0.987	1.007	0.991	0.798	3.6648e-05	0.00085909	1.136	0.00118093	0.00516884	1.233	1.90576e-05	0.000466487	0.866	0.00049754	0.0024571
B8BP25	stromal 70 kDa heat shock-related protein, chloroplastic [Oryza sativa Japonica Group]	OsI_37938	76.214	0.896	0.96	0.959	0.937	0.974	0.987	1.086	1.054	1.011	1.086	1.104	1.047	1.029	0.34848	0.452822	1.119	0.021618	0.043236	1.117	0.007464	0.0215442	1.027	0.35594	0.422958
B8BDV1	Lon protease homolog 2, peroxisomal OS=Oryza sativa subsp. indica GN=LON1 PE=2 SV=1	LON1	97.335	1.02	0.979	1.018	0.943	1.11	1.083	1.014	1.038	1.027	0.984	0.918	0.937	1.039	0.52684	0.622859	1.021	0.24332	0.305544	0.905	0.149984	0.214387	0.922	0.0197571	0.0396408
A2WTG8	Iron-sulfur cluster assembly protein OS=Oryza sativa subsp. indica GN=OsI_03151 PE=3 SV=1	OsI_03151	17.971	1.007	0.967	0.953	1.141	1.039	1.107	1.047	1.156	1.099	0.865	0.872	0.895	1.123	0.022883	0.0584524	1.128	0.022041	0.0439039	0.801	0.00167505	0.00736007	0.797	0.00174148	0.00609209
B8A7L2	dynamin-related protein 5A [Oryza sativa Japonica Group]	OsI_03278	67.384	1.389		1.449	0.914		0.969	1.034		0.938	0.679		0.684	0.663	0.0076366	0.0262908	0.695	0.020521	0.0414116	0.724	0.0082205	0.0232647	0.691	0.0171588	0.0353991
B8AIR3	Acetyl-coenzyme A synthetase OS=Oryza sativa subsp. indica GN=OsI_07465 PE=3 SV=1	OsI_07465	77.591	1.048	1.084	1.09	0.925	0.911	0.918	1.122	1.147	1.122	0.89	0.856	0.856	0.855	0.00027735	0.00280214	1.052	0.023184	0.0455912	0.945	0.0142382	0.0350401	0.767	5.9517e-05	0.000600501
A2XVB4	leucine-rich repeat (LRR) family protein precursor [Zea mays]	OsI_16554	48.704	0.965	0.972	0.987	1.03	0.979	1.034	1.001	1.018	0.932	1.055	1.022	1.003	1.041	0.103019	0.176704	1.009	0.77526	0.810268	1.012	0.62414	0.692663	1.044	0.23274	0.296045
B8B5J8	putative cis-zeatin O-glucosyltransferase isoform X1 [Oryza sativa Japonica Group]	OsI_27200	34.92	1.113	1.084	1.076	1.602	1.425	1.357	0.644	0.733	0.741	0.814	0.869	0.886	1.339	0.0044983	0.0178399	0.647	0.00069859	0.00356896	0.586	0.00065982	0.00402075	1.213	0.0199616	0.0398989
A2Z3D3	cytochrome P450 71A1 [Oryza sativa Japonica Group]	OsI_32135	54.628	0.778		0.85	1.214		1.177	0.673		0.682	1.407		1.353	1.469	0.0144954	0.0420367	0.832	0.055142	0.0906469	1.154	0.02894	0.0590539	2.037	0.00084151	0.00358806
B8AQV9	plant intracellular Ras-group-related LRR protein 7 isoform X2 [Oryza sativa Japonica Group]	OsI_10500	28.8	1.064	0.977	0.988	1.11	1.115	1.173	0.861	0.908	0.896	1.019	1.053	1.013	1.122	0.022858	0.0584188	0.88	0.0149396	0.0322753	0.908	0.0107781	0.028497	1.158	0.00185562	0.00638191
A2XEG5	thaumatin-like protein 1b isoform X2 [Oryza sativa Japonica Group]	OsI_10722	36.656	0.825			0.964			1.047			1.177			1.168			1.269			1.221			1.124
A2ZKT5	glycine-rich RNA-binding protein blt801 [Oryza sativa Japonica Group]	OsI_38428	25.424	0.912	0.907	0.937	0.927	0.929	0.876	1.103	1.057	1.077	1.064	1.11	1.112	0.991	0.69926	0.772256	1.175	0.00053948	0.00296845	1.203	0.0015397	0.00694766	1.015	0.47416	0.539629
B8B4L9	TBCC domain-containing protein 1 isoform X1 [Oryza sativa Japonica Group]	OsI_23703	61.664	1	1.123	0.959	1.075	1.172	1.142	1.05	0.812	1.039	0.924	0.965	0.922	1.1	0.146615	0.231535	0.941	0.5362	0.592086	0.829	0.0032372	0.0117245	0.969	0.7849	0.819308
B8B5N5	serine/threonine-protein kinase pakA-like [Setaria italica]	OsI_25817	117.48	1.043	1.046	1.018	1.022	1.051	1.023	0.947	0.939	0.936	0.953	1.019	1	0.996	0.7913	0.847318	0.908	0.00049543	0.00282323	0.96	0.133776	0.195474	1.053	0.064	0.101826
B8B0B0	Glucose-6-phosphate isomerase OS=Oryza sativa subsp. indica GN=OsI_22416 PE=3 SV=1	OsI_22416	75.042	1.051	1.066	1.044	0.953	0.925	0.919	1.197	1.116	1.152	0.793	0.854	0.862	0.885	0.00065998	0.00483682	1.096	0.0124432	0.0279858	0.897	0.0189369	0.0433421	0.724	0.00062471	0.0028564
A2X7L5	putative ripening-related protein 2 [Oryza sativa Japonica Group]	OsI_08206	20.396	1.354			2.406			0.295			0.316			1.777			0.218			0.131			1.071
A2Y7H5	ras-related protein RABA1f [Oryza sativa Japonica Group]	OsI_20993	19.958	1.046			0.927			1.085			0.953			0.886			1.037			1.028			0.878
B8AB97	beta-glucosidase 3 [Oryza sativa Japonica Group]	OsI_04188	54.496	1.144			0.948			0.982			0.944			0.829			0.858			0.996			0.961
A2YDW8	Peroxidase OS=Oryza sativa subsp. indica GN=OsI_23302 PE=3 SV=1	OsI_00829	33.198	0.763	0.75	0.75	0.935	0.935	0.931	1.103	1.095	1.123	1.199	1.234	1.157	1.238	1.7513e-06	0.000146507	1.468	1.0964e-06	0.000110106	1.282	0.0056395	0.0175522	1.081	0.0181032	0.0370252
A2XE79	squalene monooxygenase isoform X2 [Oryza sativa Japonica Group]	OsI_10631	56.231
A2YHP0	plant/F25P12-18 protein [Medicago truncatula]	OsI_24711	15.667	1.145		1.301	0.852		0.833	1.36		1.149	0.638		0.718	0.689	0.029263	0.0695469	1.026	0.84208	0.868505	0.805	0.067863	0.11322	0.54	0.027005	0.0508627
A2XSQ6	LOW QUALITY PROTEIN: branchpoint-bridging protein [Oryza sativa Japonica Group]	OsI_15642	72.037
B8A9J6	Phosphatidylserine decarboxylase proenzyme 2 OS=Oryza sativa subsp. indica GN=PSD2 PE=3 SV=1	PSD2	67.901	1.144	1.115	1.092	1.14	1.117	1.175	0.749	0.814	0.84	1.01	1.018	1.019	1.024	0.29754	0.399258	0.717	0.00081892	0.00402193	0.888	0.00136318	0.00644239	1.268	0.020076	0.0400626
B8AZZ6	ras-related protein Rab7 isoform X2 [Oryza brachyantha]	OsI_20631	23.026	1.097	1.119	1.071	1.099	1.02	1.013	0.971	0.953	0.99	0.939	0.941	0.961	0.953	0.167578	0.255777	0.887	0.00199868	0.00766809	0.907	0.023317	0.0501758	0.975	0.12876	0.180763
B8AVJ1	uncharacterized membrane protein At3g27390 isoform X1 [Oryza sativa Japonica Group]	OsI_16361	64.603
A2XPI9	Peptidase S24/S26A/S26B/S26C family protein [Zea mays]	OsI_14504	23.287	0.864	0.902	0.846	0.967	0.947	0.954	1.182	1.143	1.189	1.005	1.015	1.021	1.098	0.0090984	0.0299834	1.345	0.000195523	0.00160071	1.06	0.00157543	0.00704794	0.865	0.00038361	0.00204343
A2XZJ1	cytochrome b5 [Oryza sativa Japonica Group]	OsI_18149	15.282	1.066	1.042	1.059	0.959	0.969	0.961	0.975	1.003	0.976	1.003	1.006	1.022	0.912	0.00025574	0.0026704	0.933	0.0037207	0.0116538	1.049	0.00193789	0.0080952	1.026	0.078065	0.119833
A2XTZ0	Lipoxygenase OS=Oryza sativa subsp. indica GN=OsI_16069 PE=3 SV=1	OsI_16069	99.489	1.129	1.18	1.232	0.985	0.985	1.019	0.888	0.892	0.859	0.962	0.98	0.944	0.844	0.0036194	0.0151474	0.745	0.00045977	0.00266931	0.966	0.088519	0.140266	1.094	0.0050831	0.0137285
B8A982	beta-galactosidase [Oryza sativa Japonica Group]	OsI_05227	116.38	0.985	0.955	0.97	1.055	1.068	1.096	0.943	0.909	0.912	1.054	1.091	1.076	1.106	0.00216	0.0105658	0.95	0.024996	0.0483295	1.001	0.96778	0.976895	1.165	0.00057997	0.00272774
B8AH93	ornithine carbamoyltransferase, chloroplastic isoform X2 [Oryza sativa Japonica Group]	OsI_08616	39.992	0.991	0.955	0.965	0.929	0.892	0.927	0.948	0.985	0.982	1.114	1.159	1.121	0.944	0.02846	0.0682099	1.001	0.93898	0.94989	1.235	0.00030226	0.00241458	1.164	0.00093909	0.0038942
B8AGA6	glutathionyl-hydroquinone reductase YqjG isoform X2 [Oryza sativa Japonica Group]	OsI_06963	41.07	0.757	0.736	0.755	1.178	1.224	1.236	0.666	0.694	0.675	1.466	1.421	1.417	1.618	4.845e-06	0.000227484	0.905	0.002722	0.00937664	1.183	0.00077662	0.00447955	2.115	6.7048e-07	4.43245e-05
B8AZH8	endoplasmic reticulum-Golgi intermediate compartment protein 3 [Oryza sativa Japonica Group]	OsI_20422	43.078	0.942	0.961	0.962	1.057	1.017	1	1.054	1.06	1.068	0.949	1.03	0.972	1.073	0.0168371	0.0466331	1.111	0.000179604	0.00150415	0.96	0.2332	0.3074	0.927	0.090935	0.135577
B8A8G3	omega-hydroxypalmitate O-feruloyl transferase isoform X1 [Oryza sativa Japonica Group]	OsI_04996	44.979
B8AY35	Fructose-bisphosphate aldolase OS=Oryza sativa subsp. indica GN=OsI_19907 PE=3 SV=1	OsI_19907	36.247	1.003	0.961	0.99	0.878	0.944	0.952	1.095	1.102	1.073	1.055	1.009	0.989	0.939	0.091318	0.162441	1.107	0.0024626	0.00875075	1.101	0.039799	0.075407	0.934	0.029136	0.0539082
B8BJ02	50S ribosomal protein L24 [Oryza sativa Japonica Group]	OsI_35032	17.66		0.938	0.988		0.813	0.866		1.32	1.266		0.904	0.875	0.872	0.078264	0.144024	1.343	0.0125393	0.0281477	1.06	0.24304	0.317906	0.688	0.0049808	0.0135542
B8B5E7	mitochondrial import inner membrane translocase subunit TIM44-2 [Oryza sativa Japonica Group]	OsI_25725	53.495	0.928	0.94	0.908	1.055	1.072	1.052	0.999	1.037	1.053	0.999	1.003	0.977	1.145	0.00031744	0.00306859	1.113	0.0045953	0.0135037	0.937	0.0029439	0.0109206	0.964	0.110257	0.159371
A2XGB3	probable calcium-binding protein CML27 [Oryza sativa Japonica Group]	OsI_27783	20.344	1.378	1.575		1.311	1.434		0.537	0.448		0.885	0.729		0.93	0.46628	0.565531	0.334	0.0103175	0.0243627	0.588	0.037662	0.0722747	1.639	0.065363	0.103726
B8AGV9	60S ribosomal protein L9-like [Oryza sativa Japonica Group]	OsI_31831	20.668	0.92	0.967	0.97	0.92	0.86	0.879	1.081	1.115	1.101	1.044	1.053	1.069	0.931	0.051864	0.106316	1.154	0.00177524	0.00700715	1.191	0.00114196	0.00577422	0.96	0.023342	0.0452963
B8AQ13	importin-5 [Oryza sativa Japonica Group]	OsI_13167	121.24	1.34	1.431	1.253	1.087	1.023	1.175	0.757	0.797	0.842	0.828	0.795	0.814	0.816	0.02158	0.055965	0.595	0.00045908	0.00266931	0.742	0.0020638	0.00845061	1.017	0.61784	0.672556
B8BG12	translation initiation factor IF-2 isoform X1 [Brachypodium distachyon]	OsI_32949	27.179	0.911	0.913	0.869	1.144	1.151	1.192	0.955	0.957	1.017	1.048	1.037	0.993	1.295	0.00023564	0.00254202	1.088	0.032803	0.0594992	0.883	0.0039355	0.0135018	1.051	0.132561	0.185202
A2XL11	Lipoxygenase OS=Oryza sativa subsp. indica GN=OsI_13155 PE=3 SV=1	OsI_13155	97.512	0.716	0.794	0.737	0.74	0.797	0.762	1.707	1.566	1.665	0.794	0.809	0.779	1.023	0.56804	0.66048	2.198	3.9733e-05	0.000651284	1.036	0.21268	0.28562	0.482	1.63388e-05	0.000311229
B8ANX8	Ubiquitin carboxyl-terminal hydrolase-related protein [Arabidopsis thaliana]	OsI_10153	178.98	0.871	1.101		1.107	1.219		0.654	0.839		1.416	0.924		1.18	0.31002	0.412635	0.757	0.24418	0.30639	1.006	0.95014	0.963174	1.567	0.22078	0.283392
B8BI14	flavonol synthase/flavanone 3-hydroxylase [Oryza sativa Japonica Group]	OsI_34472	38.73	0.9	0.849	0.821	1.182	1.249	1.18	0.913	0.865	0.891	1.067	1.138	1.197	1.405	0.00048018	0.00394064	1.039	0.2852	0.34846	0.942	0.188664	0.25894	1.275	0.0027613	0.00860876
A2XGX4	splicing factor 3A subunit 2 [Oryza sativa Japonica Group]	OsI_11653	20.302	1.092	1.083	1.059	0.906	0.796	0.842	0.898	0.951	0.95	1.111	1.146	1.136	0.787	0.0033359	0.0141898	0.865	0.0023407	0.00847902	1.334	0.00169722	0.00744487	1.212	0.00079658	0.00345529
A2XM14	phragmoplast orienting kinesin 2 [Oryza sativa Japonica Group]	OsI_13521	138.89	0.822			0.945			0.541			1.701			1.15			0.658			1.8			3.144
Q5UJF9	Cysteine synthase OS=Oryza sativa subsp. indica GN=CAS PE=2 SV=1	CAS	40.153	0.734		0.864	1.456		1.492	0.742		0.63	1.189		1.262	1.845	0.0174625	0.0478876	0.859	0.31756	0.381474	0.831	0.028981	0.0590886	1.786	0.021578	0.0424244
B8B2H0	lysophospholipid acyltransferase LPEAT2 [Oryza sativa Japonica Group]	OsI_24436	62.367
B8ATG9	3-beta hydroxysteroid dehydrogenase/isomerase family protein [Zea mays]	OsI_15758	34.685
B8AKQ1	protein TOC75, chloroplastic [Oryza sativa Japonica Group]	OsI_10925	87.668	0.959	0.955	0.953	0.976	0.934	0.958	0.957	0.975	0.99	1.16	1.106	1.135	1	0.98958	0.991995	1.019	0.13088	0.181757	1.186	0.0008179	0.0046164	1.164	0.00085703	0.0036385
B8A6R6	putative L-cysteine desulfhydrase 1 isoform X2 [Oryza sativa Japonica Group]	OsI_01479	57.06	1.112	1.114	1.115	0.941	0.96	0.889	1.123	1.123	1.108	0.794	0.81	0.877	0.835	0.0158437	0.0447362	1.004	0.44376	0.503971	0.889	0.036537	0.0705	0.74	0.0101437	0.0232334
A2Z8T4	ripening-related protein 3 [Oryza sativa Japonica Group]	OsI_34127	21.545
B8B7F4	outer envelope protein 61 [Oryza sativa Japonica Group]	OsI_24984	59.888	0.917	0.945	0.937	1.001	0.956	1.021	1.143	1.116	1.084	0.963	0.994	0.989	1.064	0.045145	0.0956035	1.194	0.00056111	0.00305048	0.989	0.65492	0.71958	0.881	0.0022641	0.00739056
A2WWT8	zinc finger protein ZAT8 [Oryza sativa Japonica Group]	OsI_04367	17.302	1.096		1.184	1.225		1.213	0.717		0.738	1.045		0.952	1.069	0.22398	0.321088	0.638	0.0083411	0.0209164	0.819	0.050478	0.0905262	1.373	0.023062	0.0448413
B8AIF2	Auxin efflux carrier component OS=Oryza sativa subsp. indica GN=OsI_08905 PE=3 SV=1	OsI_08905	64.717
B8ABD0	40S ribosomal protein S26 OS=Oryza sativa subsp. indica GN=OsI_04251 PE=3 SV=1	OsI_04251	14.991	1.008	1.022	1.007	0.959	1.042	1.043	1.202	1.147	1.074	0.992	0.825	0.916	1.002	0.95864	0.97093	1.127	0.069459	0.109719	0.898	0.142098	0.205627	0.798	0.02224	0.0435176
A2Z5X3	flavonoid 3'-monooxygenase [Oryza sativa Japonica Group]	OsI_33047	57.517	1.194	1.209	1.368	0.911	0.738	0.844	1.147	1.354	1.11	0.7	0.666	0.684	0.661	0.0052617	0.0199693	0.958	0.57984	0.633979	0.822	0.038439	0.0733944	0.568	0.00087934	0.00370134
B8BI61	3-hydroxyisobutyryl-CoA hydrolase-like protein 2, mitochondrial [Oryza sativa Japonica Group]	OsI_34593	44.774	0.972	1.026	0.969	0.938	1.011	1.023	1.052	1.056	1.049	1.031	1.013	1.03	1.002	0.9704	0.978959	1.064	0.078938	0.121652	1.034	0.28246	0.359733	0.974	0.011498	0.0255502
B8AGB0	guanylate-binding protein 4 [Oryza sativa Japonica Group]	OsI_06894	123.68	1.023	1.025	1.028	1.095	1.068	1.135	0.914	0.885	0.841	1.054	1.03	1.017	1.072	0.059444	0.118593	0.858	0.024122	0.0470456	0.94	0.040295	0.076142	1.175	0.0036192	0.0105223
A2Y4V1	copper transporter 2 [Oryza sativa Japonica Group]	OsI_20027	16.269	1.507			1.169			0.895			0.508			0.776			0.594			0.435			0.568
B8B9N6	60S ribosomal protein L10a [Oryza sativa Japonica Group]	RPL10A	57.773	0.872	0.763	0.825	0.977	0.777	0.774	0.977	1.175	1.161	1.143	1.219	1.2	1.028	0.80538	0.859091	1.347	0.0141558	0.0309995	1.409	0.0117804	0.0304548	1.075	0.2944	0.359717
A2YIM5	40S ribosomal protein S18 [Oryza sativa Japonica Group]	OsI_13875	17.662	0.939	0.936	0.956	0.915	0.889	0.917	1.079	1.065	1.045	1.074	1.084	1.078	0.961	0.029459	0.0698156	1.126	0.00047667	0.0027421	1.189	7.7154e-05	0.000998344	1.015	0.20314	0.264329
B8AQM0	nuclear control of ATPase protein 2 [Oryza sativa Japonica Group]	OsI_11793	68.463	1.019	1.04	1.02	0.919	0.914	0.946	1.034	1.003	0.999	1.036	1.047	1.049	0.903	0.00122461	0.00707776	0.986	0.32938	0.393754	1.127	0.00045961	0.00315554	1.032	0.053782	0.0882772
B8AC02	cytochrome P450 72A15 [Oryza sativa Japonica Group]	OsI_02939	52.796
A2Z9L6	glutathione S-transferase L2, chloroplastic [Oryza sativa Japonica Group]	OsI_34426	25.777	1.201	1.251	1.247	0.856	0.832	0.934	1.231	1.173	1.107	0.725	0.687	0.702	0.709	0.00074415	0.00520377	0.949	0.187864	0.244179	0.806	0.004924	0.0159512	0.602	0.000122196	0.000951507
B8AIW5	ubiquitin receptor RAD23b isoform X2 [Oryza sativa Japonica Group]	OsI_06092	40.171	1.018	1.119	1.038	1.074	1.078	0.976	1.011	0.99	1.06	0.942	0.861	0.949	0.985	0.7455	0.811149	0.964	0.3628	0.427282	0.88	0.047057	0.0858699	0.899	0.04534	0.0769083
B8AZZ8	Trehalose-6-phosphate synthase 6 OS=Oryza sativa subsp. indica GN=TPS6 PE=2 SV=1	OsI_03616	100.63	1.046			1.106			1.01			0.891			1.057			0.966			0.806			0.882
A2XBG4	protein UBASH3A homolog [Oryza sativa Japonica Group]	OsI_09615	28.608	1.209	1.117	1.155	0.862	0.838	0.838	1.246	1.295	1.262	0.681	0.738	0.741	0.729	0.00021986	0.00241944	1.093	0.025521	0.0490903	0.851	0.0050819	0.0162793	0.568	4.2416e-05	0.000486206
B8BDL9	plant UBX domain-containing protein 8 [Oryza sativa Japonica Group]	OsI_32101	62.519	0.983	0.956	0.954	1.138	1.087	1.11	0.856	0.841	0.885	1.062	1.107	1.118	1.153	0.00097754	0.00617018	0.892	0.0030619	0.0101719	0.986	0.51804	0.59463	1.273	0.00037614	0.00202622
B8AGT0	zinc finger CCCH domain-containing protein 17 [Oryza sativa Japonica Group]	OsI_08459	46.625	0.98	1.026		1.22	1.052		0.97	0.961		0.907	0.999		1.133	0.2562	0.355193	0.963	0.2472	0.309707	0.839	0.187877	0.258148	0.987	0.79758	0.830258
B8AK72	UDP-glucose 6-dehydrogenase OS=Oryza sativa subsp. indica GN=OsI_13603 PE=3 SV=1	OsI_13603	52.898	0.92	0.928	0.904	0.854	0.7	0.909	1.112	1.211	1.093	1.086	1.107	1.088	0.895	0.27754	0.378394	1.241	0.0027374	0.00941204	1.332	0.065719	0.110533	0.96	0.2898	0.355153
A2XUT6	Elongator complex protein 3 OS=Oryza sativa subsp. indica GN=OsI_16373 PE=3 SV=1	OsI_16373	63.775	0.994	0.971	0.965	0.916	1.022	1.04	1.027	1.031	0.949	1.069	0.976	1.08	1.016	0.73526	0.802951	1.026	0.42436	0.486965	1.049	0.39464	0.474415	1.039	0.41472	0.480751
B8B5I7	ferredoxin-dependent glutamate synthase, chloroplastic [Oryza sativa Japonica Group]	OsI_27183	175.05	1.008	0.989	1.018	0.988	0.978	1	0.978	0.965	0.975	1.05	1.06	1.044	0.984	0.199178	0.292333	0.968	0.025496	0.0490614	1.063	0.00140408	0.00656176	1.081	0.00020245	0.001326
A2ZBG3	plant/T22K18-16 protein, putative [Medicago truncatula]	OsI_35111	15.855	0.718			0.664			2.002			0.553			0.925			2.788			0.833			0.276
A2XFF4	Serine/threonine protein kinase OSK3 OS=Oryza sativa subsp. indica GN=OSK3 PE=3 SV=1	OSK4	58.249	1.051	1.058	1.082	1.003	0.935	0.981	1.032	1.048	1	0.94	0.948	0.934	0.915	0.0164832	0.0459108	0.965	0.095741	0.141999	0.967	0.189783	0.259825	0.916	0.0037843	0.0108953
B8AVK4	Glycosyltransferases OS=Oryza sativa subsp. indica GN=OsI_17696 PE=3 SV=1	OsI_17696	48.076			0.996			0.987			1.042			0.999	0.991			1.046			1.012			0.959
A3QQQ3	UDP-glucose pyrophosphorylase OS=Oryza sativa subsp. indica GN=UGP PE=2 SV=1	UGP	51.652	1.142	1.153	1.152	0.894	0.864	0.886	1.193	1.193	1.202	0.768	0.768	0.78	0.767	1.77456e-05	0.000612705	1.041	0.00053666	0.00296845	0.876	0.00031974	0.0025211	0.645	8.8768e-08	2.30283e-05
A2Z327	glycine oxidase isoform X1 [Oryza sativa Japonica Group]	OsI_32026	52.974	0.939	0.971	0.926	0.949	0.864	0.937	0.964	0.915	0.926	1.138	1.219	1.224	0.97	0.38914	0.492292	0.989	0.62916	0.681106	1.302	0.0021804	0.00876511	1.277	0.00101574	0.00410376
B8BHU8	probable serine protease EDA2 [Oryza sativa Japonica Group]	OsI_34290	57.435	1.117	1.066	1.096	1.174	1.173	1.153	0.774	0.725	0.776	1.037	1.081	1.07	1.067	0.0115032	0.0354442	0.694	0.000144623	0.00131984	0.911	0.0024835	0.00964827	1.401	0.000184094	0.00124131
B8BKS7	momilactone A synthase-like [Oryza sativa Japonica Group]	OsI_36293	30.588	0.804	0.879	0.849	0.994	0.943	0.994	1.089	1.029	1.028	1.132	1.167	1.147	1.158	0.0094383	0.030669	1.242	0.0025038	0.0088549	1.176	0.00117853	0.00589632	1.095	0.01214	0.0267373
A2X417	pollen protein Ole E I-like protein [Medicago truncatula]	OsI_06949	16.535
B8A9B6	DNA-damage-repair/toleration protein DRT111, chloroplastic [Oryza sativa Japonica Group]	OsI_02243	40.193	0.931	0.95	0.957	0.998	1.103	1.095	1.076	1.009	1.043	1.019	0.987	0.955	1.126	0.023897	0.0601697	1.102	0.0087956	0.0218517	0.926	0.111938	0.169488	0.947	0.105884	0.154044
B8B8B3	MADS-box transcription factor 18 [Oryza sativa Japonica Group]	MADS18	28.272		0.639			1.74			1.007			0.812		2.723			1.576			0.467			0.806
B8B7X7	glycine-rich RNA-binding protein RZ1C [Oryza sativa Japonica Group]	OsI_25179	36.491	0.982	0.954	0.968	0.957	0.876	0.998	1.132	1.174	1.093	0.957	1	1.012	0.975	0.53218	0.628711	1.17	0.0021353	0.00800535	1.049	0.31028	0.389034	0.873	0.0072047	0.0179535
A2WZQ1	mitochondrial uncoupling protein 2 [Oryza sativa Japonica Group]	OsI_05443	31.878	1.061	1.098	1.019	1.003	0.992	1.12	0.935	0.919	0.907	1.029	1.016	1.012	0.98	0.6594	0.737989	0.869	0.0038392	0.0119286	0.981	0.7012	0.760096	1.107	0.0005555	0.00266329
A6N0K7	60S ribosomal protein l44 OS=Oryza sativa subsp. indica GN=OsI_25850 PE=2 SV=1	OsI_25850	12.138		0.687	0.572		0.991	0.912		1.413	1.629		0.92	0.878	1.512	0.053678	0.109352	2.416	0.0167817	0.035296	0.945	0.3598	0.441565	0.591	0.0198391	0.0397669
A2XTE8	protein FAM188A [Oryza sativa Japonica Group]	OsI_15881	50.031
B8BCD3	wall-associated receptor kinase 5 [Oryza sativa Japonica Group]	OsI_29776	50.662
B8AJ45	mitochondrial phosphate carrier protein 3, mitochondrial [Oryza sativa Japonica Group]	OsI_09074	38.959	1.008	0.981	0.988	0.964	0.961	1.01	1.007	1.028	1.002	1.04	1.038	0.997	0.986	0.46892	0.567864	1.02	0.151961	0.205139	1.048	0.092182	0.144916	1.013	0.48062	0.5454
B8AB16	glycosyltransferase-like KOBITO 1 [Oryza sativa Japonica Group]	OsI_01034	57.931	0.928	0.941	0.997	0.908	0.956	0.809	1.068	1.053	1.141	1.099	1.061	1.032	0.933	0.25546	0.354721	1.138	0.0174047	0.036312	1.194	0.026964	0.0559245	0.979	0.52414	0.588225
A2Y1H8	mitochondrial dicarboxylate/tricarboxylate transporter DTC [Oryza sativa Japonica Group]	OsI_35959	32.802	1.03	1.012	1.005	0.942	0.941	0.94	1.068	1.077	1.076	0.973	0.977	0.99	0.926	0.0091223	0.030022	1.057	0.0020358	0.00775506	1.041	0.016399	0.0388875	0.913	9.9607e-05	0.000833553
B8B962	probable E3 ubiquitin-protein ligase ARI8 [Oryza sativa Japonica Group]	OsI_30081	61.246	0.824			0.923			1.223			1.033			1.12			1.484			1.119			0.845
A2XNF8	actin-depolymerizing factor 4 [Oryza sativa Japonica Group]	OsI_14097	17.943	1.063	1.051	1.055	0.934	0.922	0.937	1.063	1.063	1.071	0.94	0.992	0.981	0.881	2.4604e-05	0.000618866	1.009	0.102339	0.14927	1.043	0.071124	0.117389	0.911	0.030222	0.0555629
A2YCH5	Cyclin-dependent kinase F-1 OS=Oryza sativa subsp. indica GN=CDKF-1 PE=3 SV=1	CDKF-1	52.056	1.127	1.043	1.053	0.941	0.972	0.999	1.011	0.969	0.988	0.937	0.991	0.989	0.904	0.027662	0.0668171	0.921	0.039816	0.0692391	1.002	0.95008	0.963174	0.983	0.4718	0.537475
A2YP48	Peroxidase OS=Oryza sativa subsp. indica GN=OsI_27038 PE=3 SV=1	OsI_27038	34.383	0.979			0.978			1.035			1.029			0.999			1.057			1.052			0.994
B8BLR9	NEDD8-specific protease 1 [Zea mays]	OsI_37119	26.404		0.983	0.878		0.98	1.044		1.036	1.06		1.019	1.052	1.088	0.31936	0.421877	1.126	0.171796	0.226643	1.023	0.5778	0.649169	0.988	0.60142	0.658463
B8A956	ganglioside-induced differentiation-associated protein 2 [Oryza sativa Japonica Group]	OsI_05189	28.794	1.021			0.966			0.975			1.057			0.946			0.955			1.094			1.084
A2ZGZ3	xylanase inhibitor protein 2-like [Oryza sativa Japonica Group]	OsI_37042	31.226	1.086	1.138	1.08	0.663	0.736	0.736	1.314	1.181	1.214	0.885	0.862	0.94	0.646	0.00034205	0.00322741	1.123	0.033276	0.0602278	1.259	0.0059613	0.0182879	0.724	0.00141977	0.00522606
A2YJY2	NDR1/HIN1-like protein 10 [Aegilops tauschii subsp. tauschii]	OsI_25536	22.792	0.831	0.807	0.839	1.218	1.274	1.199	0.81	0.829	0.843	1.228	1.154	1.139	1.49	5.544e-05	0.00109262	1.002	0.90828	0.924596	0.954	0.183421	0.252736	1.419	0.000177946	0.00121819
B8BH92	splicing factor 3B subunit 4 [Oryza sativa Japonica Group]	OsI_33883	38.849	0.978	0.95	0.934	0.99	0.938	0.963	1.125	1.124	1.091	0.987	0.995	1.037	1.01	0.65172	0.732075	1.167	0.00077824	0.00386377	1.044	0.118238	0.177123	0.904	0.0052591	0.0141229
B8BDJ5	C2 and GRAM domain-containing protein At1g03370 [Oryza sativa Japonica Group]	OsI_32049	67.122	1.331			1.237			0.675			0.849			0.929			0.507			0.686			1.258
B8B2B3	leucine carboxyl methyltransferase 1 [Oryza sativa Japonica Group]	OsI_21566	38.015	0.999	1.076	1.043	1.15	1.137	1.044	0.909	0.863	0.95	0.997	0.998	0.994	1.068	0.153723	0.240188	0.873	0.0179048	0.0371979	0.897	0.072198	0.119002	1.098	0.076862	0.118244
A2X592	J protein JJJ2-like isoform X1 [Ananas comosus]	OsI_15662	82.454			1.032			1.113			0.988			0.925	1.078			0.957			0.831			0.936
A2XCH9	pheophorbide a oxygenase, chloroplastic [Oryza sativa Japonica Group]	OsI_10012	58.746	0.739	0.766	0.828	0.79	0.847	0.834	1.376	1.351	1.248	1.03	1.034	1.061	1.059	0.21638	0.312464	1.704	0.00029521	0.00205563	1.265	0.00052137	0.00341802	0.786	0.00157714	0.00563313
B8BCK1	probable N-succinyldiaminopimelate aminotransferase DapC [Oryza sativa Japonica Group]	OsI_31623	48.708	0.846	0.897	0.929	1.074	0.985	0.984	0.957	0.975	0.975	1.188	1.153	1.125	1.139	0.031039	0.0726601	1.088	0.038556	0.0674764	1.139	0.0166587	0.0393142	1.192	0.00048378	0.00239895
A2XEC8	Purple acid phosphatase OS=Oryza sativa subsp. indica GN=OsI_10684 PE=4 SV=1	OsI_10684	38.284	0.988	1.025	1.005	0.969	0.917	0.952	1.171	1.205	1.176	0.933	0.865	0.886	0.94	0.033723	0.0770767	1.177	0.00030007	0.00206036	0.946	0.112404	0.170037	0.756	0.00030402	0.00175265
B8ADH5	DEAD-box ATP-dependent RNA helicase 14 isoform X1 [Oryza sativa Japonica Group]	OsI_02369	82.588			0.971			0.843			1.162			1.01	0.868			1.197			1.198			0.869
B8B598	F-box-like/WD repeat-containing protein TBL1XR1 isoform X1 [Oryza sativa Japonica Group]	OsI_25707	93.591		1.062	0.95		1.14	1.164		0.922	0.827		0.938	1.125	1.145	0.136897	0.220125	0.869	0.21394	0.274077	0.895	0.3371	0.417564	1.18	0.26478	0.329238
B8AAS6	ATP-dependent zinc metalloprotease FTSH 5, mitochondrial [Oryza sativa Japonica Group]	OsI_02523	75.91	0.945	0.975	0.9	0.987	0.996	0.946	1.144	1.08	1.171	0.944	0.96	0.959	1.039	0.24664	0.346054	1.204	0.0051803	0.0147207	0.977	0.24978	0.325169	0.843	0.0023213	0.0075322
B8AQH8	methionine--tRNA ligase, chloroplastic/mitochondrial [Oryza sativa Japonica Group]	OsI_10474	66.721	0.937	0.891	0.942	1.167	1.019	0.953	0.97	1.072	1.128	0.99	1.043	0.99	1.133	0.121717	0.200022	1.144	0.049257	0.0826837	0.963	0.60924	0.678354	0.954	0.39018	0.457251
A2WSI1	N-alpha-acetyltransferase 50 [Oryza sativa Japonica Group]	OsI_02821	19.764	1.016	1.032	0.948	0.981	0.993	0.938	1.062	1.007	1.092	0.979	1.001	1.031	0.972	0.4209	0.523603	1.055	0.20262	0.261565	1.034	0.21744	0.29093	0.953	0.160935	0.218105
B8API9	probable ubiquitin-conjugating enzyme E2 18 [Oryza sativa Japonica Group]	OsI_39266	10.01			1.021			1.153			0.811			1.08	1.129			0.794			0.937			1.332
A2XID1	probable esterase D14L [Oryza sativa Japonica Group]	OsI_12193	34.19	0.982	1.057	1.074	0.91	0.985	0.843	1.12	0.939	0.991	0.993	1.041	1.081	0.88	0.069819	0.132592	0.98	0.72302	0.763764	1.138	0.063542	0.107823	1.021	0.70754	0.752731
B8AMU7	tetratricopeptide repeat protein 7A isoform X2 [Oryza sativa Japonica Group]	OsI_09929	77.475
A2YMS8	polygalacturonase inhibitor 1 [Oryza sativa Japonica Group]	OsI_26533	35.464	0.793		0.787	1.146		1.109	1.222		1.136	0.895		1.014	1.427	0.002238	0.010817	1.492	0.0083188	0.0208761	0.847	0.120844	0.180424	0.81	0.098877	0.145656
A2YJQ0	vacuolar protein sorting-associated protein 2 homolog 1 [Setaria italica]	OsI_37061	28.158		1.378			1.301			0.708			0.727		0.944			0.514			0.559			1.027
A2Z744	LYR motif-containing protein 4 [Oryza sativa Japonica Group]	OsI_28356	10.024	1.074	1.015		1.316	1.261		0.875	0.928		0.839	0.887		1.234	0.027242	0.0661266	0.863	0.068842	0.108919	0.67	0.00756	0.02179	0.957	0.39408	0.460835
A2Y589	coronatine-insensitive protein homolog 1b [Oryza sativa Japonica Group]	OsI_20159	64.684
B8A6R5	aspartic proteinase-like [Oryza sativa Japonica Group]	OsI_01478	54.225	1.196	1.224	1.208	1.218	1.256	1.216	0.696	0.703	0.677	0.925	0.909	0.917	1.017	0.24756	0.346823	0.572	9.093e-07	0.000106454	0.746	1.74084e-05	0.000466487	1.325	2.0936e-05	0.000311229
A2YGA4	calcium homeostasis endoplasmic reticulum protein [Oryza sativa Japonica Group]	OsI_24205	68.979	0.871	0.955	0.904	0.99	0.997	0.973	1.134	1.055	1.124	1.039	1.037	1.016	1.084	0.042236	0.0908083	1.214	0.0052596	0.0148766	1.045	0.0128021	0.0323996	0.933	0.045176	0.0767043
B8ACV9	protein decapping 5 [Oryza sativa Japonica Group]	OsI_00099	65.35	0.923	0.911	0.946	1.006	1.083	1.17	1.149	1.086	0.902	0.947	0.962	1.049	1.172	0.025017	0.0620391	1.128	0.25812	0.32086	0.908	0.149798	0.21431	0.943	0.53154	0.595175
B8AKE5	xanthine dehydrogenase isoform X1 [Oryza sativa Japonica Group]	OsI_12147	136.76	0.874	0.887	0.886	1.558	1.488	1.552	0.722	0.694	0.687	1.009	0.989	0.995	1.737	1.8401e-06	0.000146507	0.794	0.000135826	0.00129914	0.651	1.55606e-05	0.000466487	1.423	2.3356e-05	0.000318897
B8AYH7	splicing factor 3B subunit 4 [Oryza sativa Japonica Group]	OsI_04641	20.767		1.041			1.067			1.013			0.922		1.025			0.973			0.864			0.91
A2ZID5	actin-7 [Oryza sativa Japonica Group]	OsI_37581	41.715	0.917	0.914	0.902	0.911	0.971	1.009	1.151	1.159	1.126	1.024	0.97	0.988	1.058	0.141002	0.224851	1.257	2.1062e-05	0.000457696	1.031	0.40216	0.481927	0.868	0.00143996	0.00527381
A2Z585	alcohol dehydrogenase-like 4 [Oryza sativa Japonica Group]	OsI_32807	43.179	0.679	0.751	0.675	1.032	0.937	0.943	0.941	0.953	0.972	1.382	1.38	1.405	1.383	0.0022238	0.0107628	1.362	0.00099531	0.00457799	1.431	0.00034288	0.00262484	1.454	2.2645e-06	7.2089e-05
B8A8Y1	nicotinamide adenine dinucleotide transporter 2, mitochondrial [Oryza sativa Japonica Group]	OsI_02162	35.166			1.007			0.957			0.998			1.053	0.95			0.991			1.1			1.055
B8BEA3	flowering time control protein FPA [Oryza sativa Japonica Group]	OsI_30787	110.85	0.927			1.154			1.022			0.958			1.245			1.102			0.83			0.937
A2XN55	Cytochrome b-c1 complex subunit 7 OS=Oryza sativa subsp. indica GN=OsI_13986 PE=3 SV=1	OsI_13986	15.035	1.077	1.044	0.999	0.989	0.959	1.005	0.897	1.038	0.998	1.072	1.014	1.04	0.946	0.101024	0.174056	0.94	0.2646	0.326716	1.059	0.054775	0.0963743	1.066	0.23248	0.295893
A2X2B5	LRR receptor-like serine/threonine-protein kinase EFR [Oryza sativa Japonica Group]	OsI_05515	17.416
A2XRT0	23 kDa jasmonate-induced protein [Oryza sativa Japonica Group]	OsI_15330	23.236	0.506			2.215			0.224			1.358			4.377			0.443			0.613			6.062
B8AHL5	Pyrophosphate--fructose 6-phosphate 1-phosphotransferase subunit alpha OS=Oryza sativa subsp. indica GN=PFP-ALPHA PE=3 SV=1	PFP-ALPHA	67.098	0.816	0.879	0.882	0.667	0.788	0.763	1.371	1.287	1.372	1.035	0.982	0.92	0.861	0.056081	0.113033	1.564	0.00017639	0.0015019	1.324	0.0100434	0.026939	0.729	0.0013834	0.00513198
B8B928	60S ribosomal protein L17 [Oryza sativa Japonica Group]	OsI_30009	19.455	0.917	0.912	0.91	0.897	0.905	0.912	1.135	1.144	1.189	1.02	0.988	1.02	0.991	0.158382	0.245388	1.266	0.0037803	0.0118036	1.116	0.00071906	0.00427395	0.873	0.00161809	0.00575438
A2ZAH7	mitochondrial carnitine/acylcarnitine carrier-like protein [Oryza sativa Japonica Group]	OsI_34752	30.42	1.091	1.106	1.06	1.116	1.071	1.106	0.917	0.917	0.902	0.949	0.941	0.961	1.011	0.56792	0.66048	0.84	0.00021943	0.0017197	0.866	0.00049539	0.00331675	1.042	0.0074424	0.0183917
A2YA81	ubiquitin-conjugating enzyme E2 34 [Oryza sativa Japonica Group]	OsI_21994	26.989
B8AT78	U6 snRNA-associated Sm-like protein LSm6 [Oryza sativa Japonica Group]	OsI_07364	10.238	0.995	0.98	0.954	0.95	1.018	0.943	1.005	1.09	1.074	1.06	0.979	1.013	0.994	0.82054	0.869762	1.082	0.048181	0.0812354	1.048	0.23056	0.304706	0.963	0.33112	0.398168
B8A8X3	universal stress protein A-like protein [Oryza sativa Japonica Group]	OsI_02150	17.922	0.874	0.815	1.125	1.466	1.79	1.247	0.848	0.629	0.776	0.914	0.982	0.947	1.6	0.03066	0.0720123	0.801	0.170656	0.225498	0.631	0.0135186	0.0337281	1.262	0.057782	0.0935636
B8A7Q2	beta-glucosidase 4 isoform X2 [Oryza sativa Japonica Group]	OsI_04787	54.056	1.012	1.044	1.057	1.006	0.992	0.972	1.001	0.956	1.012	1.033	1.039	1.009	0.954	0.045325	0.0958191	0.954	0.094018	0.140118	1.037	0.052057	0.0927171	1.038	0.130261	0.182558
A2Y271	E3 ubiquitin-protein ligase OS=Oryza sativa subsp. indica GN=OsI_19103 PE=3 SV=1	OsI_06824	33.271
A2YQ15	stress responsive protein [Zea mays]	OsI_27371	22.821	1.106	1.097	1.122	0.835	0.742	0.84	1.008	1.057	1.046	1.035	1.078	0.976	0.727	0.00143775	0.00795523	0.936	0.0135632	0.0300119	1.278	0.0077188	0.0221371	0.993	0.82254	0.851785
A2YGV3	zinc finger family protein [Populus trichocarpa]	OsI_24415	11.62		0.864	0.87		0.829	0.811		1.429	1.399		0.855	0.897	0.946	0.040019	0.0876082	1.631	0.00052006	0.00290033	1.068	0.129901	0.19094	0.62	0.0029811	0.00912645
B8A6R1	uncharacterized LOC103635877 [Zea mays]	OsI_01565	70.089	1.045			1.157			0.905			0.958			1.107			0.866			0.828			1.059
B8AHA3	uridine-cytidine kinase C [Oryza sativa Japonica Group]	OsI_08637	73.007	0.976	1.03	0.932	1.157	1.089	1.098	0.84	0.854	0.956	1.09	1.074	1.064	1.138	0.0197965	0.052415	0.902	0.105342	0.152701	0.965	0.1587	0.22489	1.218	0.0085032	0.0203632
A2YJN9	Heavy metal transporter 3 OS=Oryza sativa subsp. indica GN=OsHMA3 PE=2 SV=1	OsHMA3	102.64	0.968			0.976			1.202			0.874			1.008			1.242			0.895			0.727
A2XC53	chitin elicitor-binding protein [Oryza sativa Japonica Group]	OsI_09873	37.2	0.812			1.569			0.901			0.875			1.932			1.11			0.558			0.971
A2XZG4	tubulin-folding cofactor E [Oryza sativa Japonica Group]	OsI_18115	60.42	0.891	0.929	0.938	0.854	0.962	1.294	1.134	1.051	0.92	1.119	1.055	0.897	1.128	0.4889	0.587586	1.126	0.142404	0.194582	0.987	0.99304	0.995463	0.989	0.90362	0.920617
A2XBS1	Rhomboid-like protein OS=Oryza sativa subsp. indica GN=OsI_09736 PE=3 SV=1	OsI_09736	35.888		1.279			0.685			1.22			0.771		0.536			0.954			1.126			0.632
A2ZCK0	alcohol dehydrogenase 2 [Oryza sativa Japonica Group]	OsI_35503	42.695	1.344	1.31	1.408	0.997	1.049	1.029	1.053	1.001	1.002	0.67	0.672	0.597	0.757	0.00041981	0.00364377	0.752	0.00045747	0.00266931	0.631	0.0003778	0.00279301	0.634	0.00042151	0.00218162
B8AA81	E3 ubiquitin-protein ligase listerin [Oryza sativa Japonica Group]	OsI_05440	196.56	1.076	1.089	0.948	1.053	1.133	1.12	0.91	0.862	0.981	1.002	0.988	1.006	1.062	0.28424	0.385266	0.884	0.102842	0.149782	0.906	0.0138006	0.0342744	1.088	0.151364	0.207415
A2Y689	universal stress protein PHOS34-like [Aegilops tauschii subsp. tauschii]	OsI_04001	29.818	1.287	1.28	1.354	1.195	1.159	1.168	0.697	0.724	0.731	0.943	0.901	0.879	0.898	0.005985	0.0218888	0.549	1.64856e-05	0.000457696	0.773	0.00033711	0.00261707	1.265	0.00073735	0.00326314
A2XXA1	transmembrane protein [Arabidopsis thaliana]	OsI_17302	29.803	0.972	0.753	0.98	1.287	1.462	1.316	0.923	1.026	1.005	0.913	0.89	0.808	1.503	0.0121832	0.0370303	1.092	0.36508	0.429455	0.642	0.00121971	0.0060113	0.884	0.066104	0.104633
B8B6N4	AAA-ATPase At3g50940 [Oryza sativa Japonica Group]	OsI_26209	42.178
B8AQ82	H/ACA ribonucleoprotein complex subunit 4 [Oryza sativa Japonica Group]	OsI_11747	58.553	1	1.011	0.83	1.042	0.989	0.924	1.03	1.076	1.225	0.964	0.946	1.1	1.04	0.59398	0.683229	1.172	0.123841	0.174091	1.019	0.78256	0.827986	0.904	0.2254	0.288271
A2WVE7	serpin-Z1 [Oryza sativa Japonica Group]	OsI_03861	44.091	1.184	1.16	1.206	1.241	1.183	1.154	1.061	1.121	1.131	0.631	0.612	0.577	1.008	0.7705	0.831325	0.933	0.038925	0.0679053	0.509	3.8478e-05	0.000658606	0.549	5.7007e-05	0.000595023
B8AGX4	diphosphomevalonate decarboxylase isoform X2 [Oryza sativa Japonica Group]	OsI_05509	33.923	0.974	0.956	0.951	0.871	0.886	0.947	1.219	1.176	1.15	0.963	0.988	0.99	0.939	0.073343	0.137431	1.23	0.00035938	0.00231204	1.088	0.035184	0.0687231	0.83	0.00062162	0.0028502
A2WVY4	subtilisin-like protease SBT3.5 [Oryza sativa Japonica Group]	OsI_04059	84.168	1.125	1.122	1.097	1.155	1.112	1.141	0.737	0.797	0.838	1.063	1.01	0.972	1.019	0.2412	0.339456	0.709	0.00083804	0.00407852	0.893	0.016017	0.0381755	1.284	0.0053009	0.0142094
A2YIJ4	probable glutathione S-transferase GSTU6 [Oryza sativa Japonica Group]	OsI_25040	25.08		0.821			1.146			0.65			1.437		1.396			0.792			1.254			2.211
B8AYD2	universal stress protein A-like protein [Oryza sativa Japonica Group]	OsI_18538	18.132	1.042	1.047	1.034	1.046	1.045	1.073	1.018	0.985	0.99	0.932	0.96	0.964	1.013	0.23912	0.337674	0.958	0.0172611	0.0361501	0.903	0.00171678	0.00747019	0.954	0.033717	0.0606537
B8BMI1	DNA replication licensing factor MCM7 OS=Oryza sativa subsp. indica GN=MCM7 PE=3 SV=1	MCM7	81.318	0.957		0.863	0.832		0.743	1.404		1.433	0.792		0.919	0.865	0.199303	0.29243	1.559	0.0137213	0.0302396	1.086	0.47428	0.552505	0.603	0.021116	0.0417325
A2Z3F6	probable receptor-like protein kinase At5g47070 [Oryza sativa Japonica Group]	OsI_32160	44.711	1.013			1.355			0.747			0.996			1.338			0.737			0.735			1.333
A2XU57	PLAT-plant-stress protein [Medicago truncatula]	OsI_16131	19.287
A2WTT3	cytochrome b561 and DOMON domain-containing protein At3g61750 [Oryza sativa Japonica Group]	OsI_06653	40.831	1.099	1.063	1.051	1.036	0.847	0.811	1.123	1.219	1.236	0.779	0.859	0.884	0.838	0.07656	0.141735	1.114	0.031062	0.057055	0.936	0.50668	0.583017	0.705	0.0019604	0.00663655
A2Y7Y4	Carboxypeptidase OS=Oryza sativa subsp. indica GN=OsI_21150 PE=3 SV=1	OsI_00890	47.421	1.065	1.005	1.037	1.233	1.316	1.248	0.604	0.63	0.611	1.121	1.11	1.133	1.222	0.0015429	0.00837655	0.594	1.7759e-05	0.000457696	0.886	0.0044376	0.0147124	1.823	8.5673e-07	4.91026e-05
B8BBM0	Alpha-amylase OS=Oryza sativa subsp. indica GN=OsI_29570 PE=3 SV=1	OsI_29572	37.513	0.784	0.992	0.932	0.686	1.06	0.886	1.437	1.112	1.206	1.039	0.875	1.059	0.972	0.79926	0.854184	1.387	0.034377	0.0617408	1.13	0.3933	0.473612	0.792	0.07558	0.116599
A2XMY2	PRA1 family protein OS=Oryza sativa subsp. indica GN=OsI_13910 PE=3 SV=1	OsI_13910	23.516	1.126	1.201	1.07	1.004	1.041	0.959	0.985	0.907	1.005	0.916	0.894	0.986	0.884	0.040502	0.0883517	0.853	0.025596	0.049179	0.931	0.129445	0.190383	0.965	0.45722	0.523493
B8AJB2	TBCC domain-containing protein 1 [Oryza sativa Japonica Group]	OsI_06222	62.742	0.989	1.049	1.035	0.997	1	1.02	1.023	0.963	0.966	1.029	1.034	1.007	0.982	0.39864	0.501607	0.961	0.20384	0.262865	1.018	0.183477	0.252736	1.04	0.136679	0.189933
B8ASM8	Mannosyltransferase OS=Oryza sativa subsp. indica GN=OsI_16854 PE=3 SV=1	OsI_16854	56.661	0.95			1.179			1.137			0.801			1.241			1.197			0.679			0.704
B8AHG2	Proteasome subunit alpha type OS=Oryza sativa subsp. indica GN=OsI_05746 PE=3 SV=1	OsI_05746	29.63	1.299	1.312	1.354	1.237	1.219	1.217	0.719	0.743	0.754	0.826	0.855	0.787	0.926	0.0048556	0.0188045	0.559	3.2504e-06	0.000157199	0.672	8.2539e-05	0.00102498	1.114	0.018222	0.037191
B8ASM0	poly(U)-specific endoribonuclease-B [Oryza sativa Japonica Group]	OsI_16834	53.101	1.049	1.038	1.086	0.962	1.022	1.008	1.056	0.991	1.004	0.961	0.982	0.986	0.943	0.061443	0.121353	0.962	0.171798	0.226643	0.979	0.35202	0.432567	0.96	0.125377	0.177123
A2YPT7	Probable histone-arginine methyltransferase CARM1 OS=Oryza sativa subsp. indica GN=CARM1 PE=3 SV=2	CARM1	58.58	1.015	1	0.937	0.952	0.996	1.089	0.924	0.953	0.978	1.124	1.075	1.042	1.029	0.58724	0.677532	0.967	0.32538	0.389966	1.067	0.21752	0.290932	1.135	0.0099218	0.0228206
B8BAX1	tobamovirus multiplication protein 2A [Oryza sativa Japonica Group]	OsI_27894	33.881	1.206	1.27	1.186	1.256	1.303	1.261	0.899	0.845	0.942	0.732	0.693	0.714	1.043	0.146623	0.231535	0.733	0.00117722	0.00516778	0.56	3.9187e-06	0.000157067	0.796	0.0029829	0.00912645
B8AJL7	maf-like protein DDB_G0281937 [Oryza sativa Japonica Group]	OsI_10622	26.035	0.869	0.885	0.911	1.106	1.152	1.123	1.019	0.937	0.954	1.054	1.085	1.066	1.269	0.000198036	0.00224738	1.092	0.039163	0.068248	0.948	0.021521	0.0473443	1.101	0.022423	0.0437888
B8AKD7	anthranilate synthase alpha subunit 2, chloroplastic [Oryza sativa Japonica Group]	OsI_10855	66.987	0.82	0.841	0.838	0.953	1.017	0.992	0.699	0.684	0.7	1.507	1.485	1.514	1.185	0.0011632	0.00683046	0.834	7.7365e-05	0.000946628	1.521	2.4651e-05	0.000471044	2.163	6.8399e-08	2.10712e-05
B8BAI0	AP complex subunit sigma OS=Oryza sativa subsp. indica GN=OsI_29129 PE=3 SV=1	OsI_29129	16.924	0.873			1.187			0.876			1.131			1.36			1.003			0.953			1.291
B8B4M4	Rgp1 protein [Medicago truncatula]	OsI_23714	62.202	1.149	1.15	1.092	0.97	1.04	1.287	0.909	0.84	0.854	0.995	1.009	0.872	0.972	0.70574	0.777497	0.768	0.00085673	0.00415715	0.872	0.24682	0.322081	1.105	0.133877	0.186459
B8ACA9	protein INVOLVED IN DE NOVO 2 [Oryza sativa Japonica Group]	OsI_02969	72.686	0.925	0.949	0.934	0.839	1.037	0.983	0.984	0.907	1.069	1.239	1.086	1.034	1.018	0.84644	0.888996	1.054	0.40314	0.466435	1.175	0.123838	0.183947	1.135	0.155117	0.211535
B8BD37	spindle pole body component 110-like [Aegilops tauschii subsp. tauschii]	OsI_31900	50.431	0.95	0.901	0.913	0.818	0.729	0.802	1.326	1.483	1.345	0.876	0.893	0.897	0.85	0.0136812	0.040364	1.503	0.00046018	0.00266931	1.135	0.02444	0.0520022	0.642	0.00024485	0.00150295
B8AZH6	histone H3-1 isoform X2 [Oryza sativa Japonica Group]	OsI_20419	18.581		0.905	0.87		1.189	1.145		1.066	1.033		0.909	1.011	1.315	0.0097821	0.031479	1.183	0.021876	0.0436458	0.823	0.073476	0.120625	0.915	0.24452	0.308798
A2YVQ8	D-3-phosphoglycerate dehydrogenase OS=Oryza sativa subsp. indica GN=OsI_29415 PE=3 SV=1	OsI_29415	64.514	0.996	1.015	0.989	0.796	0.782	0.819	0.984	1.02	1.002	1.16	1.159	1.201	0.799	0.000136613	0.00179607	1.002	0.88754	0.90723	1.469	2.3779e-05	0.000466487	1.171	0.0005423	0.00261102
A2ZKK2	probable prefoldin subunit 2 [Oryza sativa Japonica Group]	OsI_38348	16.446	0.848	0.901	0.86	0.878	0.912	0.908	1.12	1.066	1.092	1.166	1.113	1.145	1.034	0.198284	0.291368	1.256	0.00059955	0.00319906	1.269	0.000195947	0.00180245	1.045	0.090924	0.135577
A2XXN3	OTU domain-containing protein 6B [Oryza sativa Japonica Group]	OsI_17444	35.82	1.067	0.989	1.024	0.96	0.95	0.986	1.215	1.242	1.235	0.822	0.814	0.802	0.94	0.067343	0.129435	1.199	0.00136416	0.00576785	0.842	0.000199531	0.00181158	0.66	9.0368e-07	5.00476e-05
A2XRR9	dnaJ protein ERDJ2A [Oryza sativa Japonica Group]	OsI_15323	76.235		1.07			1.068			0.935			0.971		0.998			0.874			0.909			1.039
B8AC70	thylakoid ADP,ATP carrier protein, chloroplastic [Oryza sativa Japonica Group]	OsI_01295	35.671			1.077			1.012			0.922			1.022	0.94			0.856			1.01			1.108
B8AJR0	Na-translocating NADH-quinone reductase subunit A [Arabidopsis thaliana]	OsI_12022	14.365
B8AC53	FAD synthase [Oryza sativa Japonica Group]	OsI_01253	55.39			0.965			1.11			0.941			1.037	1.15			0.975			0.934			1.102
A2XAV9	cinnamoyl-CoA reductase 1 isoform X2 [Oryza sativa Japonica Group]	OsI_09393	37.958	1.328	1.387	1.347	0.562	0.489	0.393	1.222	1.283	1.352	0.818	0.751	0.771	0.355	0.0099243	0.0317913	0.95	0.175025	0.229977	1.62	0.010036	0.026939	0.607	0.00020293	0.001326
B8AWC8	retinal-binding protein [Arabidopsis thaliana]	OsI_19396	49.713	1.015	0.981	0.987	1.007	0.988	1.002	0.99	1.038	1.002	1.018	1.028	1.033	1.005	0.7105	0.782216	1.016	0.42854	0.490186	1.027	0.0194244	0.0441301	1.016	0.33574	0.402545
B8BK93	serine carboxypeptidase-like 12 [Oryza sativa Japonica Group]	OsI_35943	38.1	0.72	0.64	0.713	0.875	1.026	1.058	0.853	0.896	0.839	1.541	1.455	1.417	1.427	0.0071772	0.0250298	1.248	0.0063634	0.0171617	1.491	0.0032391	0.0117245	1.705	7.6389e-05	0.000718
B8AIJ3	copper-transporting ATPase RAN1 isoform X1 [Oryza sativa Japonica Group]	OsI_06035	107.24
A2ZI02	suppressor of mec-8 and unc-52 protein homolog 2 [Oryza sativa Japonica Group]	OsI_35091	62.09	0.88			0.958			1.018			1.157			1.089			1.157			1.208			1.137
B8A815	farnesyl pyrophosphate synthase isoform X1 [Oryza sativa Japonica Group]	OsI_03373	40.608	1.098			1.097			0.931			0.927			0.999			0.848			0.845			0.996
B8AEE5	putative clathrin assembly protein At5g35200 [Oryza sativa Japonica Group]	OsI_09327	63.42		1.284	1.257		1.137	1.151		0.704	0.769		0.944	0.9	0.9	0.0134023	0.0397793	0.58	0.0068419	0.0181347	0.806	0.0127605	0.0323109	1.252	0.046204	0.0781268
B8B9N5	probable uridine nucleosidase 1 isoform X1 [Oryza sativa Japonica Group]	OsI_30252	35.672	0.98	1.089	1.068	1.498	1.642	1.416	0.854	0.778	0.838	0.739	0.684	0.781	1.452	0.0023167	0.0110734	0.787	0.005197	0.0147503	0.484	0.00023578	0.00204561	0.892	0.074679	0.115426
A2Z7A0	chitinase 2 [Oryza sativa Japonica Group]	OsI_33576	33.696	0.86	0.867	0.863	1.153	1.31	1.256	0.919	0.817	0.82	1.128	1.102	1.113	1.436	0.0107236	0.0337379	0.987	0.74024	0.779283	0.899	0.050977	0.0911889	1.308	0.0023369	0.00755812
A2WJS6	transmembrane protein [Arabidopsis thaliana]	OsI_00076	85.337	0.891	0.996	0.914	1.031	1.02	1.002	0.982	0.925	0.979	1.127	1.044	1.129	1.09	0.065859	0.127427	1.03	0.47468	0.533069	1.081	0.046484	0.0851286	1.143	0.0143647	0.0307842
B8B8N1	inter-alpha-trypsin inhibitor heavy chain H6 [Oryza sativa Japonica Group]	OsI_26857	93.718	1.177			1.02			0.882			0.957			0.867			0.749			0.938			1.085
A2X0D1	AT-hook motif nuclear-localized protein 7 [Oryza sativa Japonica Group]	OsI_05670	38.547	1.176	1.206	1.175	0.942	0.949	0.917	1.041	1.07	1.063	0.853	0.833	0.849	0.789	6.0953e-05	0.00110605	0.892	0.00066259	0.00345626	0.903	0.00129616	0.0062464	0.799	3.7001e-05	0.00045939
B8AHL6	ribose-phosphate pyrophosphokinase 4 [Oryza sativa Japonica Group]	OsI_08681	36.118	0.992	0.868	0.908	0.888	0.792	0.854	1.147	1.269	1.147	0.991	1.038	1.06	0.915	0.163883	0.251522	1.287	0.0080989	0.0204725	1.219	0.0070168	0.020526	0.867	0.022164	0.0433862
B8AJK5	conserved oligomeric Golgi complex subunit 6 [Oryza sativa Japonica Group]	OsI_10589	77.102	1		1.034	0.971		0.988	1.039		1.038	1.003		0.966	0.963	0.18498	0.276101	1.021	0.42726	0.489062	1.005	0.83318	0.871542	0.948	0.21484	0.276849
A2X1H8	60S ribosomal protein L27a-3 [Oryza sativa Japonica Group]	OsI_06059	15.795	0.794		0.863	1.063		0.98	1.171		1.189	1.007		0.986	1.233	0.069301	0.131883	1.424	0.0139795	0.0306989	0.976	0.6252	0.693572	0.844	0.0058646	0.0153759
A2YMV0	COMPASS-like H3K4 histone methylase component WDR5B [Oryza sativa Japonica Group]	OsI_26555	36.276		0.961	1.052		1.019	1.041		0.988	0.979		1.06	0.967	1.023	0.65646	0.735701	0.977	0.67492	0.721115	0.984	0.75092	0.800267	1.031	0.59382	0.652025
B8ADG4	autophagy-related protein 18d [Oryza sativa Japonica Group]	OsI_00560	46.186			1.136			1.184			0.88			0.88	1.042			0.775			0.743			1
B8B606	mannose-P-dolichol utilization defect 1 protein homolog 2 [Oryza sativa Japonica Group]	OsI_25987	23.699	1.161			1.273			0.716			0.945			1.096			0.617			0.742			1.32
A2YQ88	mucin-17-like isoform X1 [Gossypium hirsutum]	OsI_27451	61.073	0.824			1.147			1.054			1.031			1.392			1.279			0.899			0.978
B8BB87	Proteasome subunit alpha type OS=Oryza sativa subsp. indica GN=OsI_29423 PE=3 SV=1	OsI_08192	25.844		0.939	0.939		0.954	1.029		1.096	1.001		1.041	1.069	1.056	0.29174	0.392865	1.117	0.137496	0.189187	1.064	0.25832	0.334608	1.006	0.89402	0.912723
B8ASR1	putative quinone-oxidoreductase homolog, chloroplastic isoform X3 [Oryza sativa Japonica Group]	OsI_15495	52.752	1.08			0.923			0.941			1.066			0.855			0.871			1.155			1.133
B8A914	ubiquitin domain-containing protein 1 [Oryza sativa Japonica Group]	OsI_03626	12.614	1.003	1.018	1.066	1.117	1.055	1.029	0.985	0.95	0.945	0.949	1.015	0.997	1.037	0.30224	0.404354	0.933	0.037003	0.0653521	0.925	0.069256	0.115032	1.028	0.31492	0.381855
B8B7S5	Protein BZR1 homolog 1 OS=Oryza sativa subsp. indica GN=BZR1 PE=3 SV=1	OsI_00807	31.908	0.909	0.96		1.046	0.923		1.081	1.014		0.999	1.107		1.054	0.5361	0.63229	1.121	0.113378	0.161875	1.07	0.48968	0.567361	1.005	0.94826	0.960142
A2XUM3	plant intracellular Ras-group-related LRR protein 3 [Oryza sativa Japonica Group]	OsI_16309	56.999	1.087	1.181	1.107	0.928	0.957	1.057	1.018	0.96	0.963	0.942	0.93	0.919	0.872	0.041419	0.0896381	0.871	0.0121387	0.0275524	0.949	0.26904	0.345858	0.949	0.06282	0.100272
B8AEJ5	protein phosphatase 1 regulatory subunit pprA [Oryza sativa Japonica Group]	OsI_06455	36.98	1.062	1.039	1.031	0.943	0.91	0.889	1.033	1.134	1.061	0.954	0.92	1.018	0.875	0.0023168	0.0110734	1.031	0.36836	0.432694	1.055	0.198499	0.269312	0.896	0.053423	0.0879205
A2XWZ2	AT-hook motif nuclear-localized protein OS=Oryza sativa subsp. indica GN=OsI_17183 PE=4 SV=1	OsI_17183	30.691			1.114			0.866			1.118			0.901	0.777			1.004			1.04			0.806
B8AUU7	Kinesin-like protein OS=Oryza sativa subsp. indica GN=OsI_17542 PE=3 SV=1	OsI_17542	87.59	1.052			0.703			1.098			1.104			0.668			1.044			1.57			1.005
A2YRY1	putative germin-like protein 8-1 isoform X2 [Oryza sativa Japonica Group]	OsI_07273	23.596	0.145			0.332			0.946			2.421			2.29			6.524			7.292			2.559
A2XU00	aspartic proteinase nepenthesin-1 [Oryza sativa Japonica Group]	OsI_16079	43.996	0.946	0.972	0.957	0.905	0.986	0.988	1.126	1.064	1.079	1.025	0.998	0.999	1.001	0.98438	0.988591	1.137	0.0023982	0.00857992	1.05	0.17852	0.247498	0.924	0.014938	0.0317231
B8BL54	protein WVD2-like 1 [Oryza sativa Japonica Group]	OsI_36542	44.674	0.95	0.966	1.012	1.326	1.177	1.24	0.8	0.784	0.821	1.07	1.024	1.002	1.278	0.0034003	0.014414	0.821	0.00105715	0.00475617	0.827	0.0087802	0.0244187	1.287	0.00042224	0.00218162
A2X5F8	Cytochrome b-c1 complex subunit Rieske, mitochondrial OS=Oryza sativa subsp. indica GN=OsI_07438 PE=4 SV=1	OsI_07438	29.82	0.974	1.01	0.974	0.991	0.952	0.956	1.01	1.026	1.068	1.019	1.022	1.031	0.98	0.31512	0.417619	1.049	0.079643	0.122547	1.06	0.0117218	0.0303354	0.99	0.58432	0.643745
A2X208	Outer envelope protein 80, chloroplastic OS=Oryza sativa subsp. indica GN=OEP80 PE=3 SV=1	OEP80	71.516	0.964	0.925	0.946	0.96	1.017	0.948	0.928	0.917	0.903	1.21	1.16	1.159	1.032	0.27886	0.379669	0.969	0.095645	0.141942	1.206	0.00190406	0.00802309	1.284	0.000102239	0.000843262
B8AWG8	dynamin-related protein 5A [Oryza sativa Japonica Group]	OsI_20926	68.683	0.957	0.955	0.951	0.94	0.918	0.935	1.098	1.082	1.099	1.032	1.042	1.02	0.976	0.028616	0.0684035	1.145	1.73433e-05	0.000457696	1.108	0.000417	0.00296308	0.944	0.00188368	0.00643874
B8ASX0	Branched-chain-amino-acid aminotransferase OS=Oryza sativa subsp. indica GN=OsI_16961 PE=3 SV=1	OsI_16961	44.522
B8AXD5	protein IQ-DOMAIN 1 [Oryza sativa Japonica Group]	OsI_18263	52.033	1.012	0.931	0.982	0.806	0.859	0.829	1.181	1.144	1.15	0.995	0.981	0.96	0.853	0.006484	0.0233329	1.188	0.00278	0.00951103	1.177	0.00151774	0.00687185	0.845	0.00029969	0.00174501
B8BGU2	acylamino-acid-releasing enzyme isoform X1 [Oryza sativa Japonica Group]	OsI_33573	84.939	1.009	0.996	1.012	0.957	0.964	0.996	0.936	0.935	0.897	1.089	1.114	1.097	0.967	0.062682	0.123215	0.917	0.0043562	0.0130079	1.131	0.00090413	0.00488378	1.192	0.00034284	0.0019036
B8AQ71	Peptidylprolyl isomerase OS=Oryza sativa subsp. indica GN=OsI_11710 PE=4 SV=1	OsI_11710	70.418	0.983	0.971	0.948	0.96	0.985	0.976	1.027	0.995	1.016	1.066	1.019	1.099	1.007	0.64012	0.72248	1.047	0.031581	0.0577287	1.09	0.020897	0.0462968	1.048	0.122604	0.173804
B8BAT1	2-oxoglutarate-dependent dioxygenase AOP3 [Oryza sativa Japonica Group]	OsI_29247	34.184	1.024	1.085	1.076	1.017	1.051	0.999	1.102	1.018	1.105	0.904	0.881	0.896	0.963	0.182739	0.273664	1.013	0.72796	0.76816	0.874	0.00128399	0.00619987	0.831	0.0027433	0.00857809
A2YMQ9	sodium/calcium exchanger family protein / calcium-binding EF hand family protein [Arabidopsis thaliana]	OsI_26513	54.522	0.868	0.949		0.978	1.137		1.097	0.933		1.075	1.037		1.164	0.22868	0.326402	1.117	0.3611	0.425993	0.999	0.98856	0.992183	1.04	0.65784	0.70735
A2X697	cytochrome P450 76M5 [Oryza sativa Japonica Group]	OsI_07735	55.314	0.713	0.777	0.615	1.115	1.152	1.179	0.615	0.534	0.567	1.604	1.59	1.662	1.637	0.0020971	0.0103614	0.815	0.064678	0.10346	1.409	8.1898e-05	0.00102498	2.83	1.86952e-05	0.000311229
A2X9V7	LOW QUALITY PROTEIN: nascent polypeptide-associated complex subunit alpha, muscle-specific form [Zea mays]	OsI_09028	44.566			0.831			1.009			0.536			1.639	1.214			0.645			1.624			3.058
A2X6Q4	---	OsI_07893	10.555
B8ABY6	protein SGT1 homolog [Oryza sativa Japonica Group]	OsI_02921	40.938	0.927	0.932	0.908	0.9	0.867	0.901	1.175	1.214	1.184	0.979	0.981	1	0.964	0.070743	0.133831	1.291	3.7811e-05	0.00065098	1.109	0.00191921	0.00807134	0.828	9.7615e-05	0.000830732
B8B0S5	ELKS/Rab6-interacting/CAST family member 1 [Oryza brachyantha]	OsI_23869	97.11	1.037			0.946			0.904			1.128			0.912			0.872			1.192			1.248
B8B5H7	synaptotagmin-5 [Oryza sativa Japonica Group]	OsI_25718	55.377	1.065	1.099	1.107	1.081	0.997	1.052	0.977	0.952	0.955	0.951	0.966	0.97	0.957	0.169336	0.257822	0.882	0.00094338	0.00442154	0.922	0.030645	0.0617156	1.001	0.92108	0.936856
A2XKG3	deoxyuridine 5'-triphosphate nucleotidohydrolase [Oryza sativa Japonica Group]	OsI_12940	14.441	0.968	0.824		1.043	0.911		1.062	1.298		0.962	0.962		1.09	0.49298	0.590905	1.317	0.167364	0.221862	0.985	0.86348	0.896957	0.815	0.185476	0.245163
B8AE72	Histone deacetylase OS=Oryza sativa subsp. indica GN=OsI_06369 PE=3 SV=1	OsI_06366	56.798		1.283	1.292		0.879	0.946		1.017	0.972		0.826	0.782	0.709	0.011244	0.0349294	0.772	0.0077582	0.0197971	0.881	0.110223	0.167354	0.808	0.026744	0.0505256
A2YPY3	Non-specific serine/threonine protein kinase OS=Oryza sativa subsp. indica GN=OsI_27338 PE=3 SV=1	OsI_27338	50.272			1.222			0.959			0.9			0.944	0.785			0.736			0.984			1.049
B8B2A6	transcription initiation factor TFIID subunit 14b [Oryza sativa Japonica Group]	OsI_21545	34.916	1.144	1.21	1.188	1.142	1.137	1.132	0.822	0.9	0.924	0.956	0.82	0.825	0.963	0.154417	0.240944	0.747	0.00170133	0.00676013	0.763	0.032081	0.0640062	0.983	0.77864	0.813118
A2Z057	proton pump-interactor 1 [Oryza sativa Japonica Group]	OsI_30986	70.165	0.747	0.699	0.737	0.914	0.894	0.902	1.31	1.356	1.377	0.996	0.996	0.954	1.241	0.00052152	0.00414898	1.852	1.81109e-05	0.000457696	1.087	0.0061006	0.0185769	0.729	0.000102188	0.000843262
B8ANS8	RPM1-interacting protein 4 [Oryza sativa Japonica Group]	OsI_14324	27.107		0.898	0.981		1.239	1.279		1.001	0.933		0.942	0.905	1.34	0.024657	0.0613649	1.029	0.6566	0.70493	0.734	0.0067379	0.0199148	0.955	0.37688	0.443775
A2Z6P9	agmatine coumaroyltransferase-1 [Oryza sativa Japonica Group]	OsI_33331	47.107		0.962			1.25			0.826			1.048		1.299			0.859			0.838			1.269
B8AMG1	acetate/butyrate--CoA ligase AAE7, peroxisomal [Oryza sativa Japonica Group]	OsI_11221	61.457	0.995	0.976	0.977	1.184	1.236	1.222	0.84	0.8	0.847	1.061	1.032	1.08	1.235	0.00012109	0.00165367	0.844	0.00083786	0.00407852	0.871	0.00171672	0.00747019	1.276	0.00038497	0.00204474
B8AFQ1	cryptochrome-1 isoform X1 [Oryza sativa Japonica Group]	OsI_08136	75.394	0.939			1.233			0.899			1.009			1.313			0.957			0.818			1.122
B8B8B8	probable carboxylesterase 18 [Oryza sativa Japonica Group]	OsI_26806	39.053
A2YPT0	60S ribosome subunit biogenesis protein NIP7 homolog OS=Oryza sativa subsp. indica GN=OsI_27281 PE=3 SV=1	OsI_27281	20.879			0.99			1.004			1.091			0.944	1.014			1.102			0.94			0.865
A2YWL5	cytochrome c oxidase assembly protein COX15 [Oryza sativa Japonica Group]	OsI_29735	51.314
B8B8Z2	nuclear protein [Arabidopsis thaliana]	OsI_28519	29.198
A2YRZ2	germin-like protein 8-8 [Oryza sativa Japonica Group]	OsI_28088	24.25
A2XYZ8	fiber protein Fb34 precursor [Zea mays]	OsI_17931	19.597	1.227	1.297	1.321	1.222	1.167	1.159	0.758	0.738	0.759	0.878	0.875	0.842	0.923	0.044462	0.0946858	0.586	2.2146e-05	0.000457757	0.731	0.00012333	0.0013319	1.151	0.00098292	0.00401395
B8BN11	pyruvate dehydrogenase E1 component subunit beta-3, chloroplastic [Oryza sativa Japonica Group]	OsI_39129	42.092
B8A6L8	shaggy-related protein kinase eta [Oryza sativa Japonica Group]	OsI_13020	45.239	1.183			0.74			1.052			0.993			0.626			0.889			1.342			0.944
A2XNW3	Glycosyltransferase OS=Oryza sativa subsp. indica GN=OsI_14262 PE=3 SV=1	OsI_20696	51.583	0.785	0.806	0.76	1.008	1.116	1.089	0.93	0.837	0.887	1.3	1.286	1.341	1.367	0.00088234	0.00584403	1.129	0.025898	0.0495641	1.222	0.0037007	0.0128754	1.48	0.00028215	0.00167154
A2ZHH3	plant/F17O14-7 protein [Medicago truncatula]	OsI_34892	33.572	1.315	1.304	1.29	1.183	1.112	1.158	0.706	0.684	0.689	0.875	0.963	0.939	0.883	0.0028043	0.0125228	0.532	2.8253e-07	5.91783e-05	0.804	0.0030008	0.0110238	1.336	0.0006756	0.00305508
A2YRG4	probable mixed-linked glucan synthase 6 [Oryza sativa Japonica Group]	OsI_27904	105.15	1.139	1.111	0.987	0.882	0.937	0.79	1.147	1.13	1.345	0.833	0.836	0.854	0.806	0.031603	0.0736656	1.119	0.193175	0.250619	0.967	0.60106	0.670413	0.697	0.023765	0.0459544
B8B1R1	signal recognition particle 19 kDa protein [Oryza sativa Japonica Group]	OsI_22854	14.922	0.86	0.88	0.853	0.884	0.927	1.028	1.195	1.146	1.083	1.094	1.049	1.063	1.095	0.123064	0.201899	1.32	0.00076098	0.00381202	1.129	0.055865	0.0976993	0.936	0.104279	0.152158
A2WXA5	transcription factor LHW isoform X4 [Oryza sativa Japonica Group]	OsI_04550	96.557	1.007			1.224			0.876			0.973			1.215			0.87			0.795			1.111
B8AFQ7	Phenylalanine ammonia-lyase OS=Oryza sativa subsp. indica GN=OsI_08144 PE=3 SV=1	OsI_08144	78.347	1.053	1.028	1.087	1.005	1.055	1.003	1.092	1.073	1.06	0.879	0.871	0.89	0.967	0.2184	0.314644	1.018	0.38106	0.444961	0.862	0.00110028	0.00564385	0.819	4.3699e-05	0.000487905
B8ARU5	Peroxidase OS=Oryza sativa subsp. indica GN=OsI_18021 PE=3 SV=1	OsI_18021	36.019	0.721	0.774	0.745	1.025	1.026	1.046	1.08	1.036	1.053	1.195	1.222	1.21	1.383	0.000116624	0.00165367	1.415	0.000124228	0.00120357	1.171	6.4342e-05	0.000859952	1.145	0.0005983	0.00278999
B8AXU8	Peroxidase OS=Oryza sativa subsp. indica GN=OsI_18352 PE=3 SV=1	OsI_18347	35.151	0.925	0.979	0.978	0.909	0.922	0.89	1.151	1.196	1.279	1.018	0.908	0.853	0.944	0.055305	0.111927	1.258	0.0031553	0.0103995	1.021	0.7437	0.79429	0.766	0.0112972	0.0251887
A2WXS7	Signal recognition particle subunit SRP72 OS=Oryza sativa subsp. indica GN=OsI_04729 PE=3 SV=1	OsI_04729	73.634	0.792	0.898	0.798	0.858	0.988	0.934	1.313	1.213	1.257	1.025	1.032	0.989	1.117	0.127045	0.207532	1.52	0.00084156	0.00409161	1.096	0.097318	0.151139	0.805	0.00121734	0.00470311
B8AUF7	probable UDP-arabinose 4-epimerase 2 [Oryza sativa Japonica Group]	OsI_17430	42.791	1.01	0.994	0.952	1.216	1.179	1.188	0.877	0.815	0.817	0.976	1.01	1.114	1.212	0.00064273	0.00472934	0.849	0.0053158	0.0149915	0.865	0.022879	0.0494556	1.236	0.0104816	0.0238522
A2ZBS9	horcolin-like [Oryza brachyantha]	OsI_35229	17.54		0.355	0.268		0.421	0.448		0.53	0.477		2.546	2.647	1.395	0.140621	0.224575	1.616	0.082819	0.126486	5.976	0.00042012	0.00296308	5.157	0.00116413	0.00452431
B8A879	NAD(P)-binding Rossmann-fold superfamily protein [Arabidopsis thaliana]	OsI_01939	34.544	0.978	0.917		1.043	1.011		1.196	1.305		0.819	0.792		1.084	0.151936	0.238094	1.32	0.036221	0.0642603	0.784	0.008758	0.0243938	0.644	0.011138	0.0249317
B8B936	glutamate-1-semialdehyde 2,1-aminomutase, chloroplastic [Oryza sativa Japonica Group]	OsI_30021	48.527	0.919	0.877	0.904	0.962	1.038	1.012	0.976	1.001	0.985	1.175	1.12	1.162	1.116	0.0141561	0.0414674	1.097	0.0039822	0.0122091	1.148	0.0065833	0.0195888	1.167	0.00068363	0.00308008
B8B154	nuclear poly(A) polymerase 1 isoform X1 [Oryza sativa Japonica Group]	OsI_22746	84.401	0.974	0.988		1.208	1.249		0.925	0.989		0.968	0.861		1.252	0.0064561	0.0232665	0.976	0.53648	0.592218	0.744	0.039635	0.0751541	0.956	0.56118	0.622705
A2WQ36	probable glutathione S-transferase GSTF1 [Oryza sativa Japonica Group]	OsI_01970	23.93	0.49	0.848		0.826	0.907		1.027	0.893		1.628	1.347		1.295	0.40046	0.50287	1.435	0.2968	0.359514	1.717	0.036599	0.070592	1.549	0.065838	0.104245
B8AW03	N-acylphosphatidylethanolamine synthase [Oryza sativa Japonica Group]	OsI_17834	32.82	0.986	0.983	0.976	0.996	0.99	0.942	1.118	1.084	1.035	0.925	0.964	1.058	0.994	0.75102	0.815529	1.099	0.05326	0.0882298	1.006	0.91078	0.934668	0.91	0.105843	0.15403
B8AQR3	NADH dehydrogenase [ubiquinone] iron-sulfur protein 1, mitochondrial [Brachypodium distachyon]	OsI_13270	35.279		0.937			0.956			1.005			1.113		1.02			1.073			1.164			1.107
A2XM90	Peroxidase OS=Oryza sativa subsp. indica GN=OsI_13637 PE=3 SV=1	OsI_13637	33.956
A2YMQ6	probable protein phosphatase 2C 64 [Oryza sativa Japonica Group]	OsI_15356	46.384	1.195	1.13		1.072	1.076		0.856	0.954		0.926	0.888		0.924	0.106658	0.180926	0.778	0.054084	0.0893247	0.845	0.0151005	0.0365108	1.002	0.95798	0.966411
A2Y1X0	cytochrome P450 71A1 [Oryza sativa Japonica Group]	OsI_19002	57.315	0.756	0.834	1.006	1.301	1.321	1.397	0.623	0.639	0.657	1.411	1.304	1.066	1.548	0.0068582	0.0242617	0.739	0.02568	0.0492808	0.941	0.47816	0.556367	1.97	0.00138031	0.00513198
A2WT15	Glycosyltransferase OS=Oryza sativa subsp. indica GN=OsI_03006 PE=3 SV=1	OsI_03006	54.522	1.263		1.218	0.957		0.935	0.807		0.865	0.996		0.991	0.763	0.0062628	0.0227722	0.674	0.0096806	0.0233327	1.05	0.054096	0.095418	1.188	0.038063	0.0669566
B8AMY3	probable pre-mRNA-splicing factor ATP-dependent RNA helicase DEAH3 isoform X1 [Oryza sativa Japonica Group]	OsI_11295	88.8	0.961	0.981	0.959	1.014	1.034	1.051	1.05	1.074	1.106	0.988	0.983	0.944	1.068	0.0064239	0.0231674	1.113	0.0030184	0.0100627	0.941	0.025962	0.0543032	0.902	0.0079022	0.0191872
A2Y3F1	protein EARLY RESPONSIVE TO DEHYDRATION 15 [Oryza sativa Japonica Group]	OsI_19536	18.86
A2ZLJ4	major pollen allergen Bet v 1-D/H [Oryza sativa Japonica Group]	OsI_38691	16.688	0.553	0.48	0.47	0.985	0.854	0.903	0.613	0.652	0.519	1.792	1.992	2.081	1.824	0.00079608	0.00548906	1.187	0.117384	0.16639	2.139	0.00023759	0.00204561	3.288	0.000122847	0.000952773
B8B661	manganese-dependent ADP-ribose/CDP-alcohol diphosphatase [Oryza sativa Japonica Group]	OsI_27403	17.118	0.956		0.978	1.062		0.987	0.956		0.972	1.067		1.085	1.059	0.27456	0.375473	0.997	0.8473	0.872976	1.05	0.31694	0.395623	1.116	0.0112989	0.0251887
B8APS8	Beta-adaptin-like protein OS=Oryza sativa subsp. indica GN=OsI_11602 PE=3 SV=1	OsI_11602	99.066	1.053	1.051	1.057	0.988	1.016	0.986	0.945	0.948	0.952	1.017	0.994	1.015	0.946	0.0047571	0.0185454	0.9	1.3177e-06	0.000110106	1.012	0.37816	0.458968	1.064	0.00127652	0.00487749
A2X0S6	---	OsI_05823	27.281		0.886			1.078			1.084			0.992		1.217			1.223			0.92			0.915
A2YNQ0	40S ribosomal protein SA OS=Oryza sativa subsp. indica GN=OsI_26872 PE=3 SV=1	OsI_11954	32.958	1.045		1.046	0.865		0.86	1.15		1.137	0.936		0.952	0.825	0.00023651	0.00254584	1.094	0.0040352	0.012318	1.094	0.0097021	0.0262233	0.826	0.0028202	0.00873203
A2Y5M6	sorting and assembly machinery component 50 homolog A [Oryza sativa Japonica Group]	OsI_20297	56.523	1.084	1.043	1.035	1.198	1.227	1.219	0.937	0.956	0.948	0.823	0.885	0.855	1.152	0.00088378	0.00584403	0.898	0.0022951	0.00839489	0.703	9.5726e-05	0.00115953	0.902	0.0089779	0.0211441
A2WWD5	uncharacterized transporter YBR287W [Zea mays]	OsI_20369	51.669	1.078			1.123			0.863			0.994			1.042			0.801			0.885			1.152
A2YW89	Patatin OS=Oryza sativa subsp. indica GN=OsI_29600 PE=3 SV=1	OsI_29600	46.648	1.03	1.03	1.104	1.106	1.157	1.21	1.243	1.195	1.108	0.667	0.683	0.67	1.098	0.055384	0.111995	1.121	0.050204	0.0839572	0.582	3.8113e-05	0.000658606	0.57	8.1697e-05	0.000735615
A2WVI5	mitochondrial acidic protein mam33 isoform X2 [Oryza sativa Japonica Group]	OsI_03904	26.099	0.947	0.909	0.915	0.934	0.939	0.997	1.135	1.083	1.116	0.993	1.064	1.074	1.036	0.22788	0.325543	1.203	0.00058269	0.00313609	1.091	0.055119	0.0968068	0.939	0.088961	0.133375
B8AMN9	protein DA1-related 1 isoform X1 [Oryza sativa Japonica Group]	OsI_12692	56.136	1.109	1.027	1.178	0.927	1.004	1.004	1.016	1.011	0.953	0.96	0.984	0.901	0.886	0.065115	0.126295	0.899	0.078464	0.121035	0.969	0.45166	0.530542	0.955	0.23456	0.297796
B8AQZ0	dual specificity protein kinase shkD isoform X1 [Oryza sativa Japonica Group]	OsI_11947	91.096	1.042		0.975	1.072		1.176	0.877		1.01	0.941		0.911	1.115	0.198785	0.29193	0.936	0.47226	0.530759	0.824	0.059024	0.101744	0.981	0.84226	0.868878
A2Y0I5	uncharacterized LOC8263958 [Ricinus communis]	OsI_18501	57.645	1.15			1.149			0.938			0.828			0.999			0.816			0.721			0.883
B8AUT1	disease resistance protein RGA2 [Oryza sativa Japonica Group]	OsI_17515	184.69	0.885		0.864	0.898		0.964	1.107		1.143	1.113		1.042	1.065	0.2393	0.337747	1.286	0.0062559	0.0169569	1.157	0.094358	0.147304	0.958	0.35654	0.423466
A2XZF1	putative DUF1664 domain family protein [Zea mays]	OsI_00108	33.047	1.007			0.982			1.036			0.997			0.975			1.029			1.015			0.962
A2YPN4	momilactone A synthase-like [Oryza sativa Japonica Group]	OsI_27234	29.522	0.848	0.773	0.82	1.099	1.101	1.068	0.729	0.734	0.719	1.385	1.437	1.406	1.339	0.00053512	0.00422779	0.894	0.0158812	0.0337912	1.294	5.9895e-05	0.000839823	1.938	3.5829e-07	3.22518e-05
B8BMR0	nucleobase-ascorbate transporter 3 isoform X1 [Oryza sativa Japonica Group]	OsI_38906	60.341	0.922	0.901	0.989	1.279	1.451	1.172	0.855	0.816	1.007	1.035	0.967	0.903	1.388	0.0088376	0.0293002	0.952	0.49552	0.553321	0.744	0.0163175	0.0387501	1.085	0.3254	0.392535
B8BI08	probable receptor-like protein kinase At5g24010 [Oryza sativa Japonica Group]	OsI_34461	90.893	1.092	1.144	1.011	1.199	1.182	1.306	0.76	0.772	0.775	1.026	0.978	1.013	1.136	0.055544	0.112226	0.711	0.0007386	0.00372321	0.818	0.0043205	0.0144702	1.308	6.295e-05	0.000613271
A2X3I3	salt stress root protein RS1-like [Oryza sativa Japonica Group]	OsI_06772	23.999	1.32	1.232	1.329	1.536	1.513	1.502	0.7	0.764	0.754	0.595	0.667	0.56	1.173	0.0031186	0.0134984	0.572	0.000102427	0.00106984	0.4	0.0031572	0.0115211	0.821	0.026756	0.0505289
B8BDY0	protein ENDOSPERM DEFECTIVE 1 [Oryza sativa Japonica Group]	OsI_30724	36.285		0.863	0.862		0.984	0.978		1.005	0.997		1.162	1.178	1.137	0.00058205	0.00441485	1.161	0.00073723	0.00372011	1.193	0.00180147	0.00769759	1.169	0.0025639	0.00812303
B8AX42	developmentally-regulated G-protein 2 [Oryza sativa Japonica Group]	OsI_19615	44.647	1.011	0.965	1.118	1.004	0.968	1.037	1.013	0.979	0.974	1.055	1.103	0.913	0.973	0.61054	0.696912	0.959	0.42032	0.4828	1.021	0.78554	0.83048	1.035	0.6156	0.671601
A2WPI8	tRNA (adenine(58)-N(1))-methyltransferase catalytic subunit TRMT61A [Oryza sativa Japonica Group]	OsI_01768	17.354
A2XDW6	hornerin isoform X2 [Oryza sativa Japonica Group]	OsI_10510	167.65	0.922		0.867	1.117		1.111	0.91		1.096	1.103		0.977	1.245	0.0191406	0.0511176	1.121	0.37588	0.439641	0.934	0.36502	0.446538	1.037	0.76066	0.797892
A2X029	glycerol-3-phosphate 2-O-acyltransferase 6 [Oryza sativa Japonica Group]	OsI_05566	54.495		1.089	1.092		1.187	1.066		0.967	0.977		0.832	0.914	1.033	0.66676	0.743155	0.891	0.0021376	0.00800788	0.775	0.070456	0.116643	0.898	0.148644	0.204199
B8A773	60S ribosomal protein L18a OS=Oryza sativa subsp. indica GN=OsI_03189 PE=3 SV=1	OsI_03189	21.386		1.002			0.93			0.965			1.11		0.928			0.963			1.194			1.15
B8ATA3	dihydrolipoyllysine-residue succinyltransferase component of 2-oxoglutarate dehydrogenase complex 1, mitochondrial isoform X2 [Oryza sativa Japonica Group]	OsI_15702	20.991	0.911	0.88	0.891	0.999	0.984	0.957	1.016	1.02	1.032	1.11	1.116	1.13	1.096	0.0047242	0.0184697	1.144	0.00027576	0.00197029	1.141	0.00063506	0.00395252	1.094	0.00022106	0.00140721
A2YP55	thymidylate kinase [Oryza sativa Japonica Group]	OsI_27045	27.656	1.195		0.965	0.999		0.998	0.868		0.975	0.97		1.087	0.925	0.61952	0.704552	0.853	0.33142	0.395809	1.03	0.70922	0.767271	1.116	0.30926	0.375917
A2WYA7	Peptidylprolyl isomerase OS=Oryza sativa subsp. indica GN=OsI_04911 PE=4 SV=1	OsI_04911	16.791	0.877	0.893	0.899	0.885	0.954	0.947	1.139	1.113	1.117	1.095	1.049	1.059	1.044	0.165358	0.253015	1.262	2.1354e-05	0.000457696	1.15	0.0067832	0.0200247	0.951	0.027082	0.0509882
A2ZCE6	Protein disulfide-isomerase OS=Oryza sativa subsp. indica GN=OsI_35452 PE=3 SV=1	OsI_35452	56.84	1.269	1.262	1.259	1.183	1.182	1.192	0.788	0.778	0.795	0.854	0.848	0.861	0.939	5.908e-05	0.00110605	0.623	1.2011e-07	5.91783e-05	0.721	1.8223e-07	5.98929e-05	1.086	0.00042467	0.00218854
A2WR91	carboxyl-terminal peptidase precursor [Zea mays]	OsI_02380	44.329	0.794			1.065			1.579			0.598			1.341			1.989			0.562			0.379
B8AZD9	bark storage protein A [Oryza sativa Japonica Group]	OsI_18961	27.931	1.014	1.07	1.008	1.003	0.987	0.989	1.355	1.271	1.392	0.642	0.648	0.6	0.963	0.133619	0.216226	1.299	0.00136375	0.00576785	0.634	5.5726e-05	0.000836683	0.47	3.5811e-05	0.000456334
A2YVM9	calcineurin subunit B isoform X2 [Oryza sativa Japonica Group]	OsI_29390	15.599	1.032	1.013	1.027	1.059	1.107	1.065	1.023	0.992	0.967	0.926	0.94	0.979	1.052	0.028483	0.0682319	0.971	0.1564	0.209832	0.881	0.0042039	0.0142051	0.954	0.113238	0.162773
A2Y2Q3	Gtp-binding regulatory protein rgp2 OS=Oryza sativa subsp. indica GN=OsI_19285 PE=2 SV=1	OsI_19285	23.79	1.119	1.132	1.086	0.844	0.728	0.766	1.102	1.228	1.162	0.924	0.873	0.958	0.701	0.00137501	0.00769969	1.046	0.2554	0.318121	1.178	0.031855	0.0636068	0.789	0.0045968	0.012729
A2WNV9	nodal modulator 1 [Oryza sativa Japonica Group]	OsI_01543	130.56	1.086	1.06	1.083	0.997	1.015	1.016	0.94	0.934	0.918	1.009	1.028	0.998	0.938	0.0028163	0.0125342	0.865	0.00015661	0.00140953	1.002	0.8408	0.877837	1.087	0.00171875	0.0060254
B8A6M3	3'-N-debenzoyl-2'-deoxytaxol N-benzoyltransferase [Oryza sativa Japonica Group]	OsI_01489	43.905	0.842	0.929	0.933	0.917	0.851	0.832	1.121	1.136	1.118	1.122	1.084	1.088	0.962	0.43124	0.533906	1.248	0.022359	0.044376	1.267	0.00163671	0.00723027	0.976	0.111642	0.160808
B8AX82	probable inactive receptor kinase At2g26730 [Oryza sativa Japonica Group]	OsI_21189	46.406
B8ANE2	guanylate kinase 2, chloroplastic/mitochondrial [Oryza sativa Japonica Group]	OsI_11344	31.679	0.938	0.948	0.925	1.061	1.14	0.916	1.077	1.074	1.064	0.964	0.896	1.097	1.109	0.26502	0.364856	1.144	7.6947e-05	0.000946628	0.949	0.58314	0.653828	0.92	0.27926	0.344549
B8AD17	protein ABCI7, chloroplastic [Oryza sativa Japonica Group]	OsI_00223	31.169	1.003	0.953	0.916	0.943	0.906	0.81	0.933	1.027	1.256	1.135	1.122	0.995	0.926	0.20982	0.304687	1.12	0.31074	0.374559	1.223	0.031296	0.0626937	1.011	0.86834	0.890378
B8AQ47	NADH dehydrogenase [ubiquinone] 1 alpha subcomplex subunit 13-B [Oryza sativa Japonica Group]	OsI_10347	15.958	1.045	1.011	1.025	0.979	1.04	1.051	0.951	0.905	0.974	1.033	1.055	1.04	0.996	0.87716	0.913863	0.919	0.022639	0.0447515	1.019	0.451	0.529893	1.105	0.0111038	0.0248776
B8BD78	probable 2-oxoglutarate-dependent dioxygenase At3g49630 [Oryza sativa Japonica Group]	OsI_30514	36.835	1.085	1.084	1.221	1.023	1.059	1.053	0.952	0.914	0.859	1.006	0.991	0.917	0.925	0.134183	0.216608	0.804	0.0117566	0.0268956	0.93	0.07362	0.120781	1.069	0.180535	0.23966
A2YRC8	---	OsI_27857	8.2443	1.088	1.15	1.128	0.93	0.998	1.032	1.01	0.896	0.857	0.984	0.984	1.02	0.879	0.020421	0.0536936	0.821	0.0181041	0.0375487	1.009	0.77206	0.818726	1.081	0.185763	0.245476
B8B2H8	CDPK-related kinase 3 [Oryza sativa Japonica Group]	OsI_24450	69.141	1.035	1.046	1.073	1.224	1.212	1.117	0.953	0.916	0.926	0.928	0.906	0.945	1.127	0.018597	0.0501549	0.886	0.00162114	0.00658488	0.782	0.00146251	0.00672591	0.994	0.752	0.790827
B8B5D5	39S ribosomal protein L45, mitochondrial [Setaria italica]	OsI_27102	36.578	0.994	0.972	0.994	0.879	0.859	0.912	1.116	1.185	1.097	1.005	0.973	1.001	0.895	0.0042645	0.0171765	1.148	0.0049951	0.0143461	1.124	0.0043803	0.0145778	0.877	0.006784	0.0171567
A2YW42	alpha carbonic anhydrase 7 [Oryza sativa Japonica Group]	OsI_29552	31.369	0.974	0.913	0.927	1.354	1.364	1.356	0.691	0.69	0.685	1.13	1.153	1.117	1.448	0.0028016	0.0125221	0.734	0.0040567	0.012353	0.835	4.2732e-05	0.000677369	1.646	4.2211e-07	3.41079e-05
A2YJB1	Methyltransferase OS=Oryza sativa subsp. indica GN=OsI_25325 PE=3 SV=1	OsI_25325	40.724	0.94	0.97	0.933	0.758	0.802	0.821	1.378	1.322	1.311	0.842	0.87	0.892	0.837	0.0025795	0.0118009	1.411	6.0173e-05	0.000815843	1.094	0.036298	0.0701761	0.649	4.2553e-05	0.000486644
A2XBX8	probable receptor-like protein kinase At5g24010 [Oryza sativa Japonica Group]	OsI_09795	91.908	1.145	1.194	1.139	1.437	1.336	1.371	0.53	0.568	0.519	1.022	1.017	1.095	1.191	0.0025558	0.0117837	0.465	1.80197e-05	0.000457696	0.756	0.0009437	0.00503511	1.938	5.6379e-05	0.000595023
B8BDV0	probable inactive purple acid phosphatase 29 isoform X2 [Oryza sativa Japonica Group]	OsI_32158	43.144	1.182	1.191	1.058	1.127	1.082	1.241	0.717	0.742	0.742	1.081	1.058	1.075	1.006	0.9289	0.951876	0.642	0.00037851	0.00239545	0.932	0.23456	0.308862	1.46	4.2837e-06	9.86652e-05
B8A750	Dihydrolipoamide acetyltransferase component of pyruvate dehydrogenase complex OS=Oryza sativa subsp. indica GN=OsI_01602 PE=3 SV=1	OsI_01602	56.591	1.015	1.006	1.028	1.549	1.59	1.569	0.678	0.644	0.644	0.927	0.925	0.918	1.544	7.7816e-07	0.000129075	0.645	1.8876e-05	0.000457696	0.588	1.6307e-07	5.98929e-05	1.409	3.9514e-05	0.000472729
B8ALJ6	Mitogen-activated protein kinase OS=Oryza sativa subsp. indica GN=OsI_11072 PE=3 SV=1	MPK5	43.029	1.057	0.933	0.985	1.05	1.05	1.102	0.911	0.924	0.839	1.093	1.122	1.132	1.076	0.132443	0.214926	0.899	0.086659	0.131092	1.045	0.082104	0.132322	1.252	0.0021171	0.00703654
B8B401	mediator of RNA polymerase II transcription subunit 6 isoform X1 [Oryza sativa Japonica Group]	OsI_22170	28.625	0.958			1.08			1.041			0.966			1.127			1.087			0.894			0.928
A2XVT3	thioredoxin M2, chloroplastic [Oryza sativa Japonica Group]	OsI_16748	19.147	0.971		0.996	0.949		0.819	1.103		1.112	0.99		1.053	0.899	0.28122	0.382038	1.126	0.0123798	0.0278942	1.156	0.2074	0.279749	0.922	0.12054	0.171352
B8AKN7	---	OsI_10892	40.351	1.341		1.392	2.629		2.128	0.241		0.424	0.213		0.389	1.741	0.036197	0.0811209	0.243	0.035942	0.0638998	0.127	0.0222	0.0483632	0.905	0.8233	0.851939
B8ABK4	ABC transporter G family member 35 [Oryza sativa Japonica Group]	OsI_02806	159.09		1.121	1.057		1.126	0.828		0.715	0.807		1.098	1.202	0.897	0.52376	0.62011	0.699	0.033239	0.0602235	1.177	0.39146	0.471973	1.511	0.031782	0.0578484
B8B4S2	vesicle-associated membrane protein 724 [Oryza sativa Japonica Group]	OsI_25525	27.073	1.037		0.881	0.78		0.995	1.219		1.16	0.939		0.987	0.925	0.63372	0.716404	1.24	0.124419	0.174704	1.085	0.54928	0.623521	0.81	0.026617	0.0504015
A2Z092	probable LRR receptor-like serine/threonine-protein kinase At1g51810 isoform X1 [Oryza sativa Japonica Group]	OsI_35514	98.622			1.157			1.159			0.926			0.834	1.002			0.8			0.72			0.901
B8ACX9	HBS1-like protein isoform X1 [Oryza sativa Japonica Group]	OsI_17225	85.25
A2X3T3	probable aminotransferase TAT2 [Oryza sativa Japonica Group]	OsI_06873	47.574	0.88			1.008			0.91			1.227			1.145			1.034			1.217			1.348
A2YXJ3	glycine--tRNA ligase, mitochondrial 1 [Oryza sativa Japonica Group]	OsI_30061	77.073	0.916	0.937	0.937	0.873	0.858	0.899	1.132	1.137	1.09	1.064	1.07	1.065	0.943	0.019117	0.0510823	1.204	0.0002756	0.00197029	1.216	0.004876	0.0158341	0.952	0.069261	0.10848
A2X232	50S ribosomal protein L7/L12 [Oryza sativa Japonica Group]	OsI_06257	20.721	1.104	1.006	1.014	0.901	0.963	0.919	1.11	1.109	1.156	0.891	0.938	0.919	0.891	0.032177	0.0747395	1.08	0.075896	0.117972	0.987	0.64038	0.707115	0.814	0.00053586	0.00260222
A2YCD2	pantothenate kinase 4 [Zea mays]	OsI_22771	40.486	1.027	1.023	1.006	0.95	0.978	0.996	1.016	1.075	1.096	0.959	0.949	0.951	0.957	0.043117	0.0923021	1.043	0.15354	0.206592	0.978	0.189778	0.259825	0.897	0.042276	0.0725689
A2X5F7	probable glucuronosyltransferase Os02g0520750 [Oryza sativa Japonica Group]	OsI_05013	39.078
B8AU84	Arginase 1, mitochondrial OS=Oryza sativa subsp. indica GN=B0616E02-H0507E05.7 PE=1 SV=1	B0616E02-H0507E05.7	36.974		0.776	0.805		1.107	1.041		0.756	0.798		1.403	1.382	1.359	0.0133967	0.0397793	0.983	0.64716	0.697224	1.297	0.0144789	0.0354874	1.792	0.0023017	0.00747863
A2XYQ0	Dirigent protein OS=Oryza sativa subsp. indica GN=OsI_17832 PE=3 SV=1	OsI_26877	18.062		1.025			1.08			0.827			1.113		1.054			0.807			1.031			1.346
B8AXB6	E3 UFM1-protein ligase 1 homolog OS=Oryza sativa subsp. indica GN=OsI_18219 PE=3 SV=1	OsI_18219	89.275	0.96	0.901	0.881	1.017	1.104	1.022	1.072	1.046	1.13	0.977	0.994	0.995	1.146	0.021036	0.0548926	1.185	0.0078571	0.0199771	0.944	0.103242	0.15876	0.913	0.0185034	0.0375477
A2WZ24	U-box domain-containing protein 44 isoform X2 [Oryza sativa Japonica Group]	OsI_05191	64.962
A2YMS5	HVA22-like protein OS=Oryza sativa subsp. indica GN=OsI_26528 PE=3 SV=1	OsI_26528	21.733		1.08			0.988			0.85			1.105		0.915			0.787			1.118			1.3
B8ANG4	Phospholipid-transporting ATPase OS=Oryza sativa subsp. indica GN=OsI_11389 PE=3 SV=1	OsI_11450	125.02	1.099	1.092	0.925	1.147	1.103	1.13	0.826	0.841	0.923	0.993	1.017	1.078	1.085	0.21682	0.312825	0.831	0.050398	0.0841674	0.914	0.027958	0.0575023	1.192	0.0138765	0.0299332
A2XMV3	5'-3' exoribonuclease 4 [Oryza sativa Japonica Group]	OsI_13876	113.53	0.97	0.97	0.937	0.941	0.91	0.984	1.091	1.067	1.05	1.057	1.02	1.049	0.985	0.5847	0.675144	1.115	0.002441	0.00870147	1.103	0.0174216	0.0407441	0.974	0.170557	0.229004
A2XDS7	MFP1 attachment factor 1 [Oryza sativa Japonica Group]	OsI_10471	15.537	1.381	1.369	1.39	0.907	0.987	1.029	0.836	0.789	0.763	0.849	0.89	0.868	0.706	0.0112569	0.0349474	0.577	3.7154e-05	0.00065098	0.892	0.045779	0.0840247	1.092	0.042137	0.0724175
A2YMN8	Elongator complex protein 1 OS=Oryza sativa subsp. indica GN=OsI_26488 PE=3 SV=1	OsI_26488	148.55	1.107	1.097		1.157	1.091		0.815	0.934		0.99	0.929		1.02	0.58184	0.672876	0.794	0.075904	0.117972	0.854	0.067299	0.112545	1.097	0.33546	0.402501
A2YE26	acid phosphatase 1 [Oryza sativa Japonica Group]	OsI_23372	28.368	1.059	0.988	0.992	1.124	1.118	1.164	0.883	0.958	0.941	1.008	0.989	1.002	1.121	0.0113996	0.0352702	0.915	0.057222	0.0934366	0.881	0.00077954	0.00448544	1.078	0.040595	0.0703314
B8BJ39	Pyruvate kinase 1, cytosolic OS=Oryza sativa subsp. indica GN=OsI_35105 PE=3 SV=1	OsI_35105	57.319	1.145	1.115	1.114	0.987	0.887	0.961	0.882	0.937	0.884	1.02	1.04	1.009	0.84	0.0062999	0.0228426	0.801	0.00051926	0.00290033	1.083	0.073536	0.120683	1.135	0.0042027	0.01179
A2WNK1	---	OsI_01430	11.722		0.543			0.992			1.862			0.61		1.827			3.429			0.615			0.328
A2X6I9	---	OsI_07831	7.1094		0.424	0.439		1.449	1.449		1.116	1.103		1.127	1.127	3.358	0.0002029	0.0022734	2.571	0.00037848	0.00239545	0.778	0.000101007	0.00117172	1.016	0.116001	0.165922
A2Y842	inactive protein RESTRICTED TEV MOVEMENT 2-like [Oryza sativa Japonica Group]	OsI_21213	35.006	0.772		0.807	1.111		1.025	1.062		1.066	1.102		1.127	1.353	0.022463	0.0577988	1.348	0.0055024	0.0153499	1.044	0.40864	0.488861	1.047	0.055355	0.090346
A2WU85	Group 3 late embryogenesis abundant protein OS=Oryza sativa subsp. indica GN=Wsi18 PE=2 SV=1	Wsi18	22.132	0.35	0.425		3.489	3.114		0.446	0.563		0.317	0.434		8.52	0.0027391	0.012348	1.302	0.2264	0.287446	0.114	0.0057982	0.0179091	0.744	0.2638	0.328268
A2XG81	Phospholipid-transporting ATPase OS=Oryza sativa subsp. indica GN=OsI_11390 PE=3 SV=1	OsI_11390	77.252
A2ZMY2	Cysteine synthase OS=Oryza sativa subsp. indica GN=OsI_39190 PE=3 SV=1	OsI_39190	43.544	0.754	0.705	0.682	0.919	0.887	0.939	0.878	0.882	0.872	1.459	1.536	1.524	1.282	0.00182047	0.00939782	1.229	0.0199192	0.0404455	1.646	2.354e-05	0.000466487	1.717	2.4924e-06	7.47219e-05
A2YX68	chitinase-like protein 1 [Oryza sativa Japonica Group]	OsI_29936	34.615	1.245		1.224	1.237		1.196	0.913		1.013	0.695		0.656	0.985	0.5153	0.613281	0.78	0.041719	0.0719645	0.555	0.0032157	0.0116797	0.701	0.027117	0.0510152
B8AZ11	nuclear transcription factor Y subunit B [Setaria italica]	OsI_20253	19.27	1.18			1.088			0.88			0.904			0.922			0.746			0.831			1.027
B8BHY9	probable glutathione S-transferase GSTU6 [Oryza sativa Japonica Group]	OsI_34397	26.06	0.922	0.927	0.927	0.939	0.999	0.984	1.049	0.985	1.079	1.102	1.118	1.048	1.053	0.11288	0.188324	1.121	0.051903	0.0864174	1.118	0.0144216	0.03539	1.05	0.21584	0.277919
B8B2G8	pre-mRNA-splicing factor syf2 [Oryza sativa Japonica Group]	OsI_24431	30.846
B8A801	DNA repair helicase XPB1 [Oryza sativa Japonica Group]	OsI_03346	86.638	1.059			1.212			0.868			0.939			1.144			0.82			0.775			1.082
B8AIY8	premnaspirodiene oxygenase [Oryza sativa Japonica Group]	OsI_06135	54.996			0.859			1.59			0.878			0.845	1.851			1.022			0.531			0.962
B8ALU2	probable serine/threonine-protein kinase At1g18390 [Oryza sativa Japonica Group]	OsI_13937	49.277
B8BHG7	transportin-3 [Oryza sativa Japonica Group]	OsI_34033	87.59	1.064	1.008	1.091	0.967	0.929	1.019	1.096	1.027	0.98	0.924	1.043	0.946	0.922	0.08262	0.149749	0.981	0.64848	0.698189	0.999	0.97774	0.984329	0.939	0.26682	0.331524
B8BEJ1	nudix hydrolase 20, chloroplastic [Oryza sativa Japonica Group]	OsI_30869	44.736		1.029	1.123		0.89	0.917		1.028	1.001		1.05	0.97	0.84	0.06388	0.124872	0.943	0.33208	0.396501	1.118	0.120363	0.17987	0.996	0.91334	0.929943
A2ZN05	thaumatin-like protein [Oryza sativa Japonica Group]	OsI_39215	18.095	1.468	1.632	1.633	2.337	2.524	2.547	0.209	0.137	0.122	0.343	0.103	0.139	1.565	0.00055751	0.00433677	0.099	0.000155849	0.00140953	0.079	0.0178783	0.0415181	1.25	0.789	0.823065
A2X7C5	Succinate--CoA ligase [ADP-forming] subunit beta, mitochondrial OS=Oryza sativa subsp. indica GN=OsI_08117 PE=3 SV=1	OsI_08117	45.091	0.942	0.955	0.951	0.957	0.962	0.957	1.032	1.023	1.042	1.07	1.072	1.063	1.01	0.090502	0.161424	1.087	0.00023644	0.00179204	1.114	1.9789e-06	0.000131743	1.035	0.0043551	0.0121553
B8BF76	LOC100283829 isoform X1 [Zea mays]	OsI_31345	58.163			1.017			1.046			0.862			1.113	1.029			0.848			1.064			1.291
B8B9H3	probable monogalactosyldiacylglycerol synthase 2, chloroplastic isoform X1 [Oryza sativa Japonica Group]	MGD2	44.589	0.802	0.759	0.8	0.98	0.97	1.035	0.844	0.834	0.835	1.39	1.444	1.354	1.264	0.00096302	0.00613556	1.064	0.026918	0.0510603	1.403	0.00024421	0.0020651	1.667	1.57831e-05	0.000311229
B8AJL4	AP complex subunit sigma OS=Oryza sativa subsp. indica GN=OsI_10617 PE=3 SV=1	OsI_10617	18.632	1.039	0.997	1.023	0.981	1.048	1.04	1.077	1.077	1.031	0.926	0.915	0.945	1.003	0.90762	0.936494	1.041	0.099722	0.146493	0.908	0.0135642	0.0338076	0.875	0.00151943	0.00547862
B8BJX1	la-related protein 6B [Oryza sativa Japonica Group]	OsI_37849	52.494	0.802	0.875	0.807	0.987	1.087	1.127	1.286	1.136	1.221	0.928	0.943	0.936	1.289	0.0064752	0.0233183	1.467	0.00110352	0.00491007	0.877	0.082755	0.13298	0.771	0.0189802	0.038373
B8B565	putative aldehyde oxidase-like protein isoform X1 [Oryza sativa Japonica Group]	OsI_25640	142.69	1.099	1.094	1.115	1.604	1.627	1.591	0.558	0.583	0.571	0.925	0.906	0.926	1.458	8.4726e-07	0.000129075	0.518	5.9181e-07	8.33607e-05	0.572	2.6645e-07	6.68335e-05	1.61	2.5655e-06	7.52699e-05
B8ADF9	uncharacterized membrane protein At1g06890 [Oryza sativa Japonica Group]	OsI_00550	38.669	0.93			0.768			1.166			1.105			0.826			1.254			1.439			0.948
A2YRY8	germin-like protein 8-4 [Oryza sativa Japonica Group]	OsI_28084	24.556	0.421	0.5	0.466	0.89	0.817	0.911	0.461	0.514	0.565	2.235	2.18	1.994	1.888	0.00044176	0.00376038	1.11	0.24996	0.312609	2.448	4.4155e-05	0.000687233	4.162	3.5383e-05	0.000455926
A2ZA44	expansin-B2 [Oryza sativa Japonica Group]	OsI_34606	28.685	0.81	0.93	0.835	0.886	0.843	0.878	1.328	1.384	1.388	0.938	0.893	0.919	1.012	0.77106	0.831436	1.592	0.00045909	0.00266931	1.055	0.062965	0.106985	0.671	3.9207e-05	0.000470198
B8B0P1	elongator complex protein 4 [Oryza sativa Japonica Group]	OsI_23846	40.488	0.879			0.927			1.136			1.063			1.055			1.292			1.147			0.936
B8ALK7	transmembrane protein 209 [Oryza brachyantha]	OsI_11095	71.052	1.089			1.019			0.978			0.947			0.936			0.898			0.929			0.968
A2ZAA6	peptide methionine sulfoxide reductase A4, chloroplastic [Oryza sativa Japonica Group]	OsI_34669	22.797	0.97	0.902	0.911	1.069	1.06	1.05	0.925	0.973	1	1.073	1.106	1.089	1.142	0.0046181	0.0181847	1.041	0.27744	0.340922	1.028	0.053441	0.0947031	1.128	0.0078611	0.0191098
B8BH45	cell division control protein 48 homolog E [Oryza sativa Japonica Group]	OsI_33786	84.165	1.149	1.071	1.089	1.07	1.055	1.031	0.981	0.988	1.078	0.871	0.89	0.843	0.954	0.119582	0.197039	0.921	0.08838	0.133286	0.825	0.00054466	0.00352385	0.855	0.0102003	0.0233089
A2XB50	mediator of RNA polymerase II transcription subunit 36a [Oryza sativa Japonica Group]	OsI_09490	32.403	0.781	0.81	0.765	0.782	0.743	0.841	1.475	1.507	1.454	0.931	0.892	0.95	1.004	0.93918	0.958625	1.883	2.7868e-06	0.000149336	1.172	0.0168625	0.0397191	0.625	2.2445e-05	0.00031554
A2YLN1	transmembrane protein 184 homolog DDB_G0279555 [Oryza sativa Japonica Group]	OsI_26130	34.545			1.133			1.248			0.671			1.041	1.102			0.592			0.834			1.551
B8B8S9	glutamyl-tRNA reductase-binding protein, chloroplastic [Oryza sativa Japonica Group]	OsI_28476	14.179
B8B5H0	alpha-glucosidase 2 [Oryza sativa Japonica Group]	OsI_25772	107.92	1.189	1.213	1.187	1.197	1.222	1.206	0.715	0.734	0.76	0.914	0.9	0.902	1.01	0.33922	0.443008	0.615	1.6957e-05	0.000457696	0.749	1.5332e-06	0.000120918	1.23	0.00035521	0.00195992
A2YEF2	transmembrane protein [Arabidopsis thaliana]	OsI_23499	74.495	1.132	1.124	1.077	1.092	1.107	1.107	0.871	0.918	0.931	0.907	0.91	0.922	0.992	0.6509	0.731799	0.816	0.0013446	0.00571455	0.828	4.9716e-06	0.000174704	1.007	0.7428	0.784123
A2X9I6	NHL domain protein [Arabidopsis thaliana]	OsI_08904	16.916	0.98	1.085		1.037	0.947		1.096	1.075		0.921	0.907		0.961	0.61892	0.704032	1.051	0.42636	0.488372	0.921	0.22096	0.294813	0.842	0.0051047	0.0137793
A2XX14	S-norcoclaurine synthase [Oryza sativa Japonica Group]	OsI_17207	18.463	0.982	0.975	0.919	0.762	0.745	0.809	1.249	1.274	1.27	1.005	0.966	0.978	0.805	0.0025804	0.0118009	1.319	0.00022208	0.0017197	1.273	0.00088202	0.00480781	0.777	4.232e-05	0.000486206
A2YKL9	fatty acid desaturase DES2 [Oryza sativa Japonica Group]	OsI_25766	45.003	0.826	0.752	0.758	1.112	0.968	1.14	0.794	0.801	0.756	1.316	1.485	1.404	1.378	0.0056794	0.0210522	1.006	0.85154	0.876246	1.306	0.0121832	0.0312016	1.789	0.000120939	0.000948559
A2XPW5	anthranilate O-methyltransferase 1 [Oryza sativa Japonica Group]	OsI_19217	40.896
A2WTF3	V-type proton ATPase subunit E [Oryza sativa Japonica Group]	OsI_03137	26.629	1.069	1.077	1.066	0.992	1.006	1.001	1.153	1.144	1.197	0.774	0.792	0.786	0.934	0.000179548	0.00209657	1.088	0.004204	0.0126453	0.784	3.34e-06	0.000149693	0.673	1.70396e-05	0.000311229
B8B4X3	serine/threonine-protein kinase STY8 [Oryza sativa Japonica Group]	OsI_26985	50.211	0.941	0.922	0.865	1.113	1.132	1.126	0.875	0.886	0.91	1.138	1.114	1.133	1.236	0.00119966	0.00699583	0.979	0.50074	0.557887	1.004	0.64106	0.707505	1.267	5.8861e-05	0.000597616
A2Z0D1	mitochondrial outer membrane protein porin 1 [Oryza sativa Japonica Group]	OsI_31052	29.173	1.143	1.204	1.126	1.031	1.042	1.024	0.902	0.865	0.878	0.969	0.945	0.974	0.892	0.0054767	0.0205429	0.762	0.00032454	0.00214475	0.933	0.0027592	0.0104637	1.092	0.0046582	0.0128341
B8BKS1	RNA polymerase II C-terminal domain phosphatase-like 3 [Oryza sativa Japonica Group]	OsI_36281	136.22	0.788		0.849	1.056		1.053	1.073		0.984	1.117		1.148	1.288	0.092824	0.164435	1.257	0.057375	0.0935999	1.074	0.03532	0.0689341	1.101	0.165717	0.22348
A2XAH7	probable steroid-binding protein 3 [Oryza sativa Japonica Group]	OsI_09258	10.826	1.155	1.117	1.037	0.94	1.02	0.944	1.081	1.038	1.051	0.84	0.859	0.983	0.878	0.034783	0.0788415	0.958	0.28424	0.347545	0.924	0.21914	0.292701	0.846	0.028499	0.0530016
B8ARQ1	putative G3BP-like protein [Oryza sativa Japonica Group]	OsI_16605	44.226	1.039	1.036	1.058	1.017	1.097	1.03	1.032	1.023	1.05	0.944	0.894	0.901	1.004	0.90788	0.936566	0.991	0.42318	0.485972	0.871	0.0089188	0.0246478	0.882	0.0025205	0.00803073
A2X1W0	biogenesis of lysosome-related organelles complex 1 subunit 2 [Oryza sativa Japonica Group]	OsI_06187	13.449		1.012	1.026		1.036	1.197		0.973	0.778		1.013	1.075	1.096	0.3456	0.449791	0.859	0.2939	0.356703	0.935	0.49294	0.570381	1.192	0.2567	0.320647
A2XED8	Protein G1-like7 OS=Oryza sativa subsp. indica GN=OsI_10694 PE=3 SV=1		21.773		1.039	0.934		0.908	1.014		0.777	0.653		1.278	1.422	0.974	0.76446	0.826213	0.725	0.086276	0.130673	1.405	0.047421	0.0862677	1.888	0.024636	0.0473969
A2Y0A2	---	OsI_18414	8.2295
B8B9P0	polyadenylate-binding protein 2 [Oryza sativa Japonica Group]	OsI_28748	26.967	1.024	1.108		1.025	0.943		1.131	1.086		0.853	0.877		0.923	0.29732	0.399071	1.04	0.46542	0.524702	0.879	0.100238	0.15501	0.78	0.0096967	0.0224039
B8AND0	protein PIR [Oryza sativa Japonica Group]	OsI_09982	146.8	1.153			0.944			0.975			0.945			0.819			0.846			1.001			0.969
A2XSJ4	dnaJ homolog subfamily C member 2 [Oryza sativa Japonica Group]	OsI_15583	28.432	0.905	0.935		1.123	1.084		1.014	1.069		0.995	0.935		1.199	0.01704	0.0471264	1.132	0.057464	0.0936798	0.874	0.06406	0.108485	0.927	0.20192	0.262949
B8AMV5	alkane hydroxylase MAH1-like [Oryza sativa Japonica Group]	OsI_09945	57.181			1.002			1.213			0.707			1.158	1.211			0.706			0.955			1.638
B8ADG2	thioredoxin H4-1 [Oryza sativa Japonica Group]	OsI_00557	18.995		0.906	0.865		1.344	1.224		0.874	0.889		0.982	1.099	1.45	0.0192394	0.0512981	0.995	0.8778	0.900074	0.81	0.102359	0.157697	1.18	0.102005	0.149727
B8A957	pyrroline-5-carboxylate reductase [Oryza sativa Japonica Group]	OsI_05190	23.456	1.008	1.03	0.942	0.936	0.957	0.978	1.195	1.184	1.139	0.969	0.844	0.937	0.963	0.28466	0.385648	1.181	0.0055799	0.015498	0.958	0.36284	0.444312	0.782	0.0049377	0.0134761
B8B2F0	proline-rich receptor-like protein kinase PERK12 [Setaria italica]	OsI_23014	76.887			0.69			0.739			1.751			0.774	1.071			2.538			1.047			0.442
A2ZM75	adenine phosphoribosyltransferase 1 [Oryza sativa Japonica Group]	OsI_38931	19.878	1.015	0.953	0.953	0.849	1.01	0.979	1.082	1.105	0.992	1.045	0.917	1.071	0.972	0.61588	0.701221	1.088	0.098359	0.144966	1.069	0.40464	0.484546	0.954	0.4554	0.521773
A2Y0K9	dnaJ protein ERDJ3B [Oryza sativa Japonica Group]	OsI_18531	39.306	0.884	0.827	0.858	0.929	0.937	0.97	1.105	1.056	1.074	1.16	1.164	1.137	1.104	0.0132581	0.0394225	1.259	0.00059594	0.00319906	1.22	0.000195042	0.00180245	1.07	0.0110423	0.0248115
B8B4Q0	DIMBOA UDP-glucosyltransferase BX8 [Oryza sativa Japonica Group]	OsI_25483	49.61	0.79		0.859	1.379		0.971	0.81		0.886	1.132		1.295	1.425	0.20016	0.293512	1.029	0.69312	0.736599	1.033	0.83196	0.870635	1.431	0.047605	0.080111
A2X5K7	60S acidic ribosomal protein P2A [Oryza sativa Japonica Group]	OsI_07489	11.541	1.7	1.526	1.693	0.836	0.997	0.861	0.607	0.703	0.657	0.862	0.818	0.81	0.548	0.00074161	0.00519338	0.4	7.8457e-05	0.000946628	0.924	0.25822	0.334566	1.266	0.0070403	0.0176231
A2YE72	V-type proton ATPase subunit B 1 isoform X1 [Oryza sativa Japonica Group]	OsI_03471	58.529			1.085			1.017			1.156			0.77	0.937			1.065			0.757			0.666
A2XI15	chitinase 12 [Oryza sativa Japonica Group]	OsI_24518	23.914	0.703	0.783	0.775	1.447	1.649	1.248	0.904	0.822	0.908	1.072	0.926	1.149	1.921	0.00177849	0.00926783	1.165	0.031856	0.0581452	0.724	0.03558	0.0693044	1.195	0.070379	0.109839
Q2XPP5	Autophagy-related protein 8A OS=Oryza sativa subsp. indica GN=ATG8A PE=1 SV=1	ATG8C	13.664			0.983			1.038			1.047			0.969	1.056			1.065			0.934			0.926
A2WRD4	ras-related protein RIC1 [Oryza sativa Japonica Group]	OsI_02420	22.476	1.005	1.024	1.043	1.063	1.042	1.057	0.974	0.969	0.96	0.998	1.002	1.005	1.029	0.077336	0.142907	0.945	0.0080239	0.0203173	0.95	0.00125727	0.00611743	1.035	0.00181942	0.00629328
B8B562	---	OsI_27109	63.102		1.154	1.185		1.066	1.069		0.787	0.752		1.04	1.044	0.913	0.020716	0.0542955	0.658	0.0039244	0.0120921	0.976	0.0095405	0.0259217	1.354	0.0056162	0.014899
Q3HTU9	K+-H+ exchange-like protein [Arabidopsis thaliana]	OsI_05887	31.293	0.948	1.002	1.001	1.002	0.996	0.974	1.033	0.985	0.975	1.043	1.04	0.973	1.007	0.73478	0.802673	1.014	0.60908	0.662364	1.028	0.3216	0.400376	1.021	0.51384	0.577982
B8A824	zinc finger BED domain-containing protein RICESLEEPER 1-like [Oryza sativa Japonica Group]	OsI_03395	75.579
A2XUD4	plant UBX domain-containing protein 4 [Oryza sativa Japonica Group]	OsI_16214	36.402	0.974	1.024	1.05	1.01	1.037	1.052	1.015	0.989	0.942	1.042	0.988	0.976	1.017	0.53682	0.632837	0.967	0.33516	0.399839	0.97	0.2587	0.334924	1.02	0.53312	0.596538
A2WXW4	cytochrome b561 and DOMON domain-containing protein At3g07570 [Oryza sativa Japonica Group]	OsI_04769	44.738	1.19		1.272	0.95		0.984	1.189		1.038	0.689		0.743	0.786	0.023579	0.0594905	0.905	0.30968	0.373464	0.74	0.0185807	0.0426854	0.643	0.029784	0.054901
A2YGW2	benzyl alcohol O-benzoyltransferase [Oryza sativa Japonica Group]	OsI_24425	48.313	0.972	0.962	0.982	1.174	1.22	1.234	0.71	0.672	0.686	1.209	1.183	1.173	1.244	0.000177883	0.00209657	0.709	3.8085e-05	0.00065098	0.983	0.37852	0.459179	1.724	3.8723e-06	9.08884e-05
B8A9Q0	DNA-damage-repair/toleration protein DRT102 [Oryza sativa Japonica Group]	OsI_02319	33.298	1.067	1.058	1.025	1.061	1.031	1.088	0.954	0.961	0.932	0.964	0.981	1.01	1.01	0.65978	0.738247	0.904	0.0027377	0.00941204	0.929	0.023783	0.0509783	1.038	0.086782	0.13076
B8AQ38	serine--tRNA ligase [Oryza sativa Japonica Group]	OsI_10395	50.567	1.037	1.049	1.047	0.857	0.842	0.9	1.194	1.166	1.116	0.893	0.924	0.941	0.83	0.00075951	0.00528868	1.109	0.0067557	0.0179451	1.061	0.077019	0.125439	0.793	0.00076225	0.00333973
A2XLY1	autophagy-related protein 16 [Oryza sativa Japonica Group]	OsI_13486	56.231			1.132			1.03			0.911			0.967	0.91			0.805			0.939			1.061
A2WRL5	IQ domain-containing protein IQM1 isoform X1 [Oryza sativa Japonica Group]	OsI_02499	57.792	1.321			1.2			0.818			0.744			0.908			0.619			0.62			0.91
A2ZAH5	ABA receptor 9 OS=Oryza sativa subsp. indica GN=ABAR9 PE=2 SV=1	ABAR9	23.084	0.922	0.958	0.914	1.033	0.984	0.889	0.923	0.969	1.044	1.114	1.137	1.098	1.04	0.4646	0.564672	1.051	0.2776	0.341034	1.152	0.033936	0.0668149	1.141	0.023425	0.0454038
A2XXW2	blue copper protein [Oryza sativa Japonica Group]	OsI_17538	16.149	1.289	1.273	1.281	0.697	0.747	0.744	1.085	1.135	1.138	0.891	0.816	0.812	0.569	1.7857e-05	0.000612705	0.874	0.00104437	0.00471497	1.151	0.020201	0.0453327	0.75	0.00105526	0.00421505
A2Y0P4	probable GTP diphosphokinase CRSH3, chloroplastic [Oryza sativa Japonica Group]	OsI_18568	61.886	0.856	0.882	0.837	1.14	1.228	1.19	1.071	1.033	1.045	0.985	0.93	0.958	1.382	0.00025707	0.0026704	1.223	0.00040377	0.00247583	0.807	0.00141927	0.00662595	0.912	0.0095814	0.0222453
B8AHL2	Thioredoxin reductase OS=Oryza sativa subsp. indica GN=OsI_08672 PE=3 SV=1	OsI_22780	34.676	0.884	0.871	0.906	0.964	0.955	0.961	1.032	1.038	1.026	1.088	1.122	1.128	1.082	0.002578	0.0118009	1.163	0.00022208	0.0017197	1.159	0.00021973	0.00194766	1.078	0.0030607	0.00928628
A2YHD1	sugar carrier protein C [Oryza sativa Japonica Group]	OsI_30627	56.764	0.915	0.907	0.919	1.581	1.592	1.695	0.678	0.666	0.644	0.983	1.002	0.976	1.776	1.69896e-05	0.000612705	0.725	3.6263e-05	0.00065098	0.608	2.479e-05	0.000471871	1.489	1.98139e-05	0.000311229
A2Y038	shaggy-related protein kinase alpha [Oryza sativa Japonica Group]	OsI_18850	46.803		1.011	1.039		0.996	1.035		1.058	1.082		0.959	0.883	0.991	0.72848	0.79809	1.044	0.135462	0.186962	0.907	0.163379	0.230394	0.861	0.071956	0.111848
B8AJ84	mediator of RNA polymerase II transcription subunit 11 [Oryza sativa Japonica Group]	OsI_06166	8.8813
B8B9G3	probable protein NAP1 [Oryza sativa Japonica Group]	OsI_30123	151.88			1.068			1.017			0.971			0.978	0.952			0.909			0.962			1.007
B8BMB4	golgin candidate 6 [Oryza sativa Japonica Group]	OsI_38607	115.21	1.055	1.041	1.047	0.932	0.962	1.024	1.054	1.003	1.007	0.989	1.019	0.966	0.928	0.115082	0.191286	0.975	0.19166	0.24885	1.019	0.57078	0.643629	0.971	0.2503	0.314406
B8ARG7	Katanin p80 WD40 repeat-containing subunit B1 homolog OS=Oryza sativa subsp. indica GN=OsI_17928 PE=3 SV=1	OsI_17928	103.45		1.037			0.969			0.992			1.019		0.934			0.957			1.052			1.027
A2XLA9	probable inactive receptor kinase RLK902 [Oryza sativa Japonica Group]	OsI_13254	24.436
B8AID9	nuclear-pore anchor isoform X2 [Oryza sativa Japonica Group]	OsI_08886	229.92	0.974	0.973	0.952	0.967	0.957	0.981	1.035	1.081	1.063	1.026	1.023	1.02	1.002	0.8511	0.89332	1.097	0.0033019	0.0107484	1.056	0.00173692	0.00753365	0.965	0.111078	0.160229
A6N0M9	Nucleoside diphosphate kinase 1 OS=Oryza sativa subsp. indica GN=NDKR PE=1 SV=1	NDKR	16.845	1.246	1.21	1.206	0.99	1.012	1.02	1.012	1.033	1.045	0.722	0.77	0.763	0.825	0.000144797	0.00183982	0.844	0.00026193	0.00189065	0.746	0.000181788	0.00169906	0.73	0.000141177	0.00104456
B8BJ47	cytochrome P450 94C1 [Oryza sativa Japonica Group]	OsI_37479	56.579			1.041			1.013			0.858			1.119	0.973			0.824			1.105			1.304
B8B461	dehydrogenase/reductase SDR family member 12 [Oryza sativa Japonica Group]	OsI_23543	34.93	0.673	0.815		1.19	1.239		1.095	0.999		1.105	1.024		1.632	0.036985	0.0823188	1.407	0.082976	0.126616	0.876	0.091624	0.144159	1.017	0.8034	0.835082
B8BMD4	auxilin-related protein 1 [Oryza sativa Japonica Group]	OsI_38641	102.01	1.006	1.016	1.093	1.075	1.108	1.153	0.958	0.956	0.919	0.992	0.936	0.928	1.071	0.106117	0.180256	0.909	0.032721	0.0593723	0.856	0.0059649	0.0182879	1.008	0.76928	0.805049
B8BI22	putative quinone-oxidoreductase homolog, chloroplastic [Oryza sativa Japonica Group]	OsI_34500	34.893	0.999	0.993	0.959	0.803	0.883	0.86	0.933	0.839	0.919	1.28	1.288	1.25	0.863	0.0087981	0.0291889	0.912	0.058675	0.0950009	1.5	0.000163401	0.00158045	1.419	0.00052038	0.00253826
B8B4F7	fibrous sheath CABYR-binding protein [Oryza sativa Japonica Group]	OsI_22314	202.88	1.073	1.01	1.04	1.066	1.071	1.011	0.854	0.868	0.903	1.048	1.077	1.068	1.008	0.77054	0.831325	0.841	0.00195887	0.00756548	1.014	0.51288	0.589394	1.216	0.00044083	0.00225166
B8B5A7	mediator of RNA polymerase II transcription subunit 12 [Oryza sativa Japonica Group]	OsI_27117	231.44			1.018			1.099			0.883			1.053	1.08			0.867			0.958			1.193
B8BD82	auxin transport protein BIG [Oryza sativa Japonica Group]	OsI_30520	521.92	1.097	1.105	1.095	1.01	1.037	1.039	0.963	0.966	0.957	0.939	0.934	0.944	0.936	0.0022638	0.0108912	0.875	2.2177e-06	0.000127131	0.913	0.00069857	0.00418505	0.976	0.0042198	0.0118246
A2ZIK5	protein-tyrosine-phosphatase PTP1 [Oryza sativa Japonica Group]	OsI_37652	37.796	0.934	1.01		0.9	0.999		1.034	0.903		1.133	1.113		0.977	0.748	0.812793	0.996	0.95364	0.960851	1.183	0.085559	0.136498	1.16	0.158862	0.215592
B8BEE2	zinc finger protein 2 [Oryza sativa Japonica Group]	OsI_32370	18.069	0.84			0.806			1.076			1.254			0.96			1.281			1.556			1.165
A2X756	F-box/LRR-repeat protein 14 [Oryza sativa Japonica Group]	OsI_08050	63.552	0.867			0.999			0.813			1.344			1.152			0.938			1.345			1.653
A2YAH1	mechanosensitive ion channel protein 10 [Oryza sativa Japonica Group]	OsI_22086	78.598
B8B887	5'-nucleotidase SurE isoform X1 [Oryza sativa Japonica Group]	OsI_25312	31.419	0.994	0.989	1.027	0.881	0.877	0.876	1.06	1.082	1.06	1.069	1.046	1.048	0.875	0.0079369	0.0270129	1.064	0.0105412	0.0247349	1.201	1.6993e-05	0.000466487	0.988	0.27752	0.342745
A2WK16	alanine--tRNA ligase [Oryza sativa Japonica Group]	OsI_00165	28.178	0.779		0.817	1.541		1.474	0.694		0.742	1.135		1.106	1.889	0.0026159	0.0119411	0.9	0.123098	0.173343	0.743	0.0074398	0.021512	1.561	0.0064172	0.0164485
B8B001	transmembrane protein, putative [Medicago truncatula]	OsI_20642	8.4986	1.101		0.985	0.925		0.941	1.066		1.18	0.92		0.907	0.895	0.190201	0.281928	1.077	0.42884	0.490415	0.979	0.19864	0.269333	0.813	0.057179	0.0928008
B8AEU9	probable voltage-gated potassium channel subunit beta [Oryza sativa Japonica Group]	OsI_09450	36.449	1.05	1.042	1.063	0.959	0.948	0.954	1.026	1.043	1.03	0.978	0.975	0.964	0.907	0.000124113	0.0016649	0.982	0.079118	0.121853	1.02	0.024516	0.0520886	0.941	0.00079705	0.00345529
B8BHL2	myosin-1 [Oryza sativa Japonica Group]	OsI_34110	133.69
B8AKM3	inosine-5'-monophosphate dehydrogenase [Oryza sativa Japonica Group]	OsI_13742	57.316	0.937	0.943	0.93	1.003	0.976	1.009	1.057	1.067	1.066	1.012	1.052	0.992	1.063	0.0050608	0.0194053	1.135	1.72039e-05	0.000457696	1.023	0.3282	0.407563	0.958	0.069019	0.108336
A2X832	U-box domain-containing protein 33 isoform X5 [Oryza sativa Japonica Group]	OsI_08386	109.57	0.716			0.622			1.145			1.445			0.869			1.599			2.323			1.262
B8AY53	translocase of chloroplast 159, chloroplastic [Oryza sativa Japonica Group]	OsI_18487	139.97	1.057	1.145	1.205	1.105	1.047	1.059	0.783	0.976	0.772	0.961	0.873	1.014	0.942	0.23442	0.332477	0.743	0.023778	0.0464812	0.887	0.060039	0.103169	1.125	0.23632	0.299594
B8AUT4	AP-5 complex subunit zeta-1 isoform X3 [Ananas comosus]	OsI_17519	63.472	0.992		1.089	1.207		1.021	0.915		0.942	0.961		0.985	1.071	0.56288	0.656183	0.892	0.147059	0.19967	0.873	0.25922	0.335509	1.048	0.133336	0.185969
A2XE78	Branched-chain-amino-acid aminotransferase OS=Oryza sativa subsp. indica GN=OsI_10629 PE=3 SV=1	OsI_10629	44.741	0.68	0.711	0.725	2.146	2.005	2.071	0.665	0.646	0.627	0.8	0.837	0.865	2.94	1.2247e-06	0.000132329	0.916	0.026083	0.0498022	0.402	3.4846e-06	0.000150647	1.291	0.00083907	0.00358716
A2Z9R2	Peroxidase OS=Oryza sativa subsp. indica GN=OsI_34475 PE=3 SV=1	OsI_34475	34.385
B8AF39	LETM1 and EF-hand domain-containing protein 1, mitochondrial [Oryza sativa Japonica Group]	OsI_08008	86.998
A2XZ07	stem-specific protein TSJT1 [Oryza sativa Japonica Group]	OsI_17940	27.79	1.128	1.093	1.127	0.875	0.829	0.831	1.291	1.321	1.297	0.742	0.704	0.699	0.757	0.000164078	0.00198748	1.168	0.00024212	0.0018031	0.846	0.0029201	0.0108404	0.549	3.7305e-06	8.96958e-05
B8BCJ1	STOREKEEPER protein-like [Aegilops tauschii subsp. tauschii]	OsI_31603	44.042	0.996	0.974	1.039	1.002	1.016	0.983	0.944	0.965	0.961	1.084	1.072	1.041	0.997	0.91564	0.942505	0.954	0.079699	0.12259	1.065	0.0148185	0.036041	1.114	0.0014608	0.00533264
B8AGW6	Protein transport protein sec16 OS=Oryza sativa subsp. indica GN=OsI_05487 PE=3 SV=1	OsI_05487	139.86	1.005	1.035	1.077	0.973	1.109	0.975	1.105	0.933	0.915	0.938	0.976	1.055	0.981	0.68338	0.757774	0.947	0.4157	0.477939	0.971	0.6337	0.701424	1.005	0.91498	0.931228
B8BCE6	probable ethanolamine kinase [Oryza sativa Japonica Group]	OsI_31512	42.51	0.925	0.986	0.94	1.052	1.081	1.065	1.111	1.068	1.11	0.949	0.943	0.927	1.122	0.0051377	0.0196196	1.154	0.003496	0.0111743	0.881	0.00027921	0.00229192	0.857	0.00047888	0.00238424
A2XM37	cytochrome b5 isoform A [Oryza brachyantha]	OsI_13549	21.898	1.129	1.118	1.112	0.982	0.973	0.975	1.024	1.032	1.08	0.891	0.898	0.861	0.872	1.64517e-05	0.000612705	0.934	0.0159764	0.0339352	0.904	0.00159975	0.0071116	0.845	0.00132238	0.00500231
B8A8T4	esterase PIR7B [Oryza sativa Japonica Group]	OsI_05084	28.642	0.885	0.961	0.924	0.926	0.866	0.896	1.011	1.04	0.941	1.213	1.122	1.234	0.97	0.38528	0.48904	1.08	0.114195	0.162559	1.328	0.00128165	0.00619987	1.193	0.0134376	0.0290908
A2WW21	Glycerol-3-phosphate dehydrogenase [NAD(+)] OS=Oryza sativa subsp. indica GN=OsI_04100 PE=3 SV=1	OsI_20460	51.583	1.209	1.174	1.164	0.958	0.993	0.963	1.127	1.125	1.135	0.756	0.8	0.741	0.822	0.00025729	0.0026704	0.955	0.0175236	0.0365137	0.788	0.00073623	0.00433646	0.678	0.0035047	0.0102459
A2WTQ2	peroxiredoxin-2C [Oryza sativa Japonica Group]	OsI_03241	17.291	0.951	0.972	0.888	1.102	1.003	1.098	0.854	0.845	0.854	1.154	1.152	1.175	1.139	0.033817	0.0772557	0.908	0.073578	0.114973	1.087	0.05542	0.0971624	1.363	8.8905e-07	5.00476e-05
B8AYS6	50S ribosomal protein L33 [Oryza sativa Japonica Group]	OsI_20170	6.731	1.054	1.139	1.09	1.098	0.999	1.037	0.972	1.005	1.001	0.927	0.886	0.913	0.955	0.25852	0.358045	0.907	0.017316	0.0361604	0.87	0.0104162	0.0277728	0.915	0.0064361	0.0164798
B8B6H1	pre-mRNA-splicing factor ATP-dependent RNA helicase DEAH7 [Oryza sativa Japonica Group]	OsI_26143	144.95	1.001	1.033	1.128	1.263	1.026	1.153	0.856	1.006	0.889	0.969	0.967	0.982	1.089	0.30348	0.405653	0.87	0.080984	0.123991	0.848	0.115737	0.174224	1.061	0.33728	0.404097
B8BLS9	transmembrane protein, putative [Medicago truncatula]	OsI_37308	33.525	1.151			1.282			0.884			0.78			1.114			0.768			0.608			0.882
B8BDK7	ATPase ASNA1 homolog OS=Oryza sativa subsp. indica GN=OsI_32081 PE=3 SV=1	OsI_32081	40.41	0.995	1.015	1.002	0.998	0.955	1.031	0.987	1.06	0.977	1.036	0.973	1.044	0.991	0.69132	0.764858	1.004	0.9049	0.921727	1.023	0.50776	0.584054	1.01	0.78926	0.823162
B8AZJ5	Phosphoglycerate kinase OS=Oryza sativa subsp. indica GN=OsI_20465 PE=3 SV=1	OsI_20465	10.161	0.923			0.911			1.164			1.005			0.987			1.261			1.103			0.863
A2Y0Q2	PHD finger protein ALFIN-LIKE 1 OS=Oryza sativa subsp. indica GN=OsI_18576 PE=3 SV=1	OsI_18576	28.873	1.04	1.006	1.08	1.019	0.975	0.974	0.961	1.074	0.934	1.01	0.963	1.035	0.949	0.111057	0.186102	0.95	0.32554	0.390015	1.013	0.6378	0.705012	1.013	0.77664	0.811201
B8AG83	rac-like GTP-binding protein 7 [Oryza sativa Japonica Group]	OsI_06922	21.978	1.179	1.09		0.761	0.774		1.17	1.171		0.863	0.936		0.677	0.0104239	0.0329211	1.032	0.56444	0.619201	1.172	0.062578	0.106456	0.768	0.097084	0.143616
B8A9F5	probable alpha,alpha-trehalose-phosphate synthase [UDP-forming] 7 [Oryza sativa Japonica Group]	OsI_03737	102.37	1.219	1.089	1.163	1.246	1.252	1.285	0.69	0.739	0.735	0.937	1.011	0.923	1.09	0.063	0.123643	0.623	0.0002796	0.00198277	0.759	0.0007432	0.00436188	1.327	0.00139592	0.00516816
A2Y7G2	guanylate-binding protein 4-like [Phoenix dactylifera]	OsI_20980	103.7	0.995	1.044	1.024	1.061	1.043	1.044	1.015	1.015	1.028	0.969	0.922	0.94	1.028	0.140841	0.224735	0.998	0.92528	0.938221	0.899	0.0023623	0.00927979	0.926	0.0068447	0.0172659
B8AJA8	Citrate synthase OS=Oryza sativa subsp. indica GN=OsI_06215 PE=3 SV=1	OsI_06215	53.853	0.948	0.987	0.937	0.998	1.01	0.987	0.951	0.939	0.976	1.145	1.118	1.084	1.043	0.069318	0.131883	0.998	0.92404	0.937349	1.118	0.002964	0.0109539	1.168	0.00135868	0.00508672
A2XDX1	mitochondrial substrate carrier family protein E [Oryza sativa Japonica Group]	OsI_10515	40.191
A2YR01	Tryptophan synthase OS=Oryza sativa subsp. indica GN=OsI_27728 PE=3 SV=1	OsI_27728	50.52	0.861	0.866	0.842	1.06	0.997	1.013	0.857	0.888	0.877	1.269	1.283	1.28	1.195	0.00092356	0.00594306	1.021	0.20504	0.26386	1.248	0.00028275	0.00230406	1.461	2.0522e-06	6.96204e-05
A2ZH90	Clathrin heavy chain OS=Oryza sativa subsp. indica GN=OsI_37152 PE=3 SV=1	OsI_37138	176.69	1.028	1.021	1.033	0.987	0.983	0.972	1.049	1.002	1.022	0.987	1.012	0.995	0.955	0.00122374	0.00707776	0.997	0.83264	0.860569	1.018	0.114124	0.172113	0.974	0.162962	0.220247
A2Z2L9	E3 ubiquitin-protein ligase At1g63170-like [Ipomoea nil]	OsI_31860	38.828	1.016	1.128	1.071	0.871	0.887	0.95	1.249	1.017	1.071	0.86	0.968	0.926	0.842	0.0129356	0.0387204	1.038	0.64384	0.694406	1.017	0.7257	0.781051	0.825	0.055338	0.090346
B8AEL5	Serine/threonine-protein phosphatase 2A 55 kDa regulatory subunit B OS=Oryza sativa subsp. indica GN=OsI_06420 PE=3 SV=1	OsI_06420	59.039		1.09	1.038		1.051	1.026		0.933	0.973		0.978	0.998	0.976	0.47078	0.569557	0.896	0.075997	0.118041	0.951	0.08684	0.138148	1.037	0.26018	0.324501
A2YKI0	Acetyltransferase component of pyruvate dehydrogenase complex OS=Oryza sativa subsp. indica GN=OsI_25727 PE=3 SV=1	OsI_25727	58.798	0.939	0.912	0.941	0.957	0.963	0.972	1.049	1.084	1.032	1.053	1.04	1.038	1.036	0.033277	0.0764828	1.134	0.0020763	0.00786187	1.083	0.0002394	0.00204561	0.989	0.52194	0.586023
B8AMB2	NEDD8-activating enzyme E1 regulatory subunit OS=Oryza sativa subsp. indica GN=OsI_14093 PE=3 SV=1	OsI_14093	59.121	0.966	0.98	0.996	1.01	0.975	0.99	0.99	0.983	0.977	1.064	1.06	1.042	1.011	0.45616	0.556375	1.003	0.78712	0.821096	1.064	0.0066847	0.019805	1.073	0.00070027	0.00313215
A2ZIH2	gamma carbonic anhydrase 2, mitochondrial [Oryza sativa Japonica Group]	OsI_27068	29.632	0.934	0.946	0.951	0.945	0.954	0.905	1.061	1.078	1.062	1.054	1.044	1.027	0.99	0.59644	0.68494	1.131	7.9167e-05	0.000946628	1.114	0.0037385	0.0129886	0.976	0.058435	0.0945278
B8AJW3	beta-glucosidase BoGH3B isoform X1 [Oryza sativa Japonica Group]	OsI_13516	73.234	0.937	0.933	0.905	0.989	0.97	0.972	1.236	1.207	1.286	0.821	0.825	0.814	1.056	0.012021	0.0367412	1.344	0.000161234	0.00141187	0.839	1.89293e-05	0.000466487	0.66	2.2662e-05	0.00031554
B8BCZ0	Ribonucleoside-diphosphate reductase OS=Oryza sativa subsp. indica GN=OsI_30411 PE=3 SV=1	OsI_30411	91.598	0.96	0.957	0.979	0.854	0.908	0.829	1.243	1.215	1.273	0.945	0.954	0.934	0.895	0.0156356	0.0443338	1.288	7.8291e-05	0.000946628	1.093	0.030701	0.0618032	0.759	4.4564e-05	0.000489023
A2X6T4	very-long-chain 3-oxoacyl-CoA reductase 1 [Oryza sativa Japonica Group]	OsI_07926	35.555	1.041	1.017	0.999	1.065	1.114	0.988	1.004	1.023	1.014	0.895	0.928	0.904	1.036	0.40654	0.509283	0.995	0.71498	0.757056	0.861	0.0154401	0.0371135	0.897	0.00083634	0.00358463
A2WR04	RNA-binding protein Nova-2 [Zea mays]	OsI_02285	9.0031	1.019			0.738			1.248			0.959			0.724			1.225			1.299			0.768
B8ANB4	protein SHOOT GRAVITROPISM 6 isoform X1 [Oryza sativa Japonica Group]	OsI_10014	182.12	1.1	1.076		1.264	1.161		0.856	0.851		0.872	0.98		1.114	0.134078	0.216608	0.784	0.0022019	0.00817194	0.764	0.064516	0.108926	1.085	0.30534	0.371977
B8A7L3	long chain acyl-CoA synthetase 4 isoform X1 [Oryza sativa Japonica Group]	OsI_03279	68.123	1.021	1.049	1.056	1.082	1.054	1.079	1.03	1.047	1.088	0.935	0.89	0.829	1.028	0.101044	0.174056	1.012	0.55906	0.613845	0.826	0.0057968	0.0179091	0.839	0.0100572	0.0230997
B8AXJ3	E3 SUMO-protein ligase SIZ1 isoform X2 [Oryza sativa Japonica Group]	OsI_18272	102.55	1.298	1.144		1.17	1.138		0.806	0.913		0.801	0.869		0.945	0.4877	0.586859	0.704	0.058356	0.0947628	0.724	0.0171597	0.0403036	0.971	0.74468	0.785287
B8ABX2	ATP-dependent zinc metalloprotease FTSH 9, chloroplastic/mitochondrial [Oryza sativa Japonica Group]	OsI_02887	87.314
B8BCZ9	calmodulin-binding receptor-like cytoplasmic kinase 3 [Oryza sativa Japonica Group]	OsI_30427	71.548	0.999	1.013	1.022	1.186	1.195	1.171	0.831	0.865	0.864	1.026	1.028	1.038	1.171	5.9638e-05	0.00110605	0.844	0.00032178	0.00214475	0.87	3.8364e-05	0.000658606	1.208	0.000159129	0.00113509
B8ARF3	---	OsI_17897	12.519	1.022		0.888	0.842		0.677	1.14		1.27	0.986		1.105	0.795	0.21496	0.311018	1.262	0.118864	0.168294	1.377	0.119065	0.178146	0.868	0.21184	0.273412
A2X0W6	Mitogen-activated protein kinase OS=Oryza sativa subsp. indica GN=OsI_05850 PE=3 SV=1	OsI_24344	44.822	0.989	0.973	1.006	1.086	1.231	0.988	0.992	0.934	0.885	0.98	0.944	1.05	1.114	0.2491	0.348584	0.947	0.182362	0.237968	0.9	0.22206	0.2958	1.058	0.2811	0.346039
B8B2A2	enolase 1 [Oryza sativa Japonica Group]	OsI_21538	47.938	0.987		0.891	1.426		1.055	0.769		0.993	0.946		1.096	1.321	0.23362	0.331533	0.938	0.65914	0.707349	0.823	0.38256	0.46351	1.159	0.40874	0.474936
B8AFZ8	DEAD-box ATP-dependent RNA helicase 8 [Oryza sativa Japonica Group]	OsI_08237	55.085	1.019			1.014			1.044			0.953			0.995			1.025			0.94			0.913
B8BKX1	probable Xaa-Pro aminopeptidase P isoform X1 [Oryza sativa Japonica Group]	OsI_36388	81.73	1.007		0.979	0.932		0.889	0.991		1.042	1.079		1.087	0.917	0.087243	0.156631	1.024	0.50522	0.561989	1.189	0.018402	0.042334	1.065	0.128703	0.180763
B8B2Z5	Proteasome subunit beta type OS=Oryza sativa subsp. indica GN=OsI_21721 PE=3 SV=1	OsI_21721	29.797	0.951	0.936	0.953	0.972	0.921	0.934	0.988	1.092	1.07	1.028	1.027	1.038	0.995	0.79232	0.84787	1.109	0.029759	0.0551341	1.094	0.005455	0.0171092	0.982	0.62924	0.682854
B8B976	putative disease resistance protein RGA1 [Oryza sativa Japonica Group]	OsI_30110	61.688
B8AMP8	mitochondrial import inner membrane translocase subunit TIM10 [Oryza sativa Japonica Group]	OsI_14138	9.8824		0.797	0.842		0.905	0.874		1.255	1.279		1.035	0.996	1.085	0.127362	0.207912	1.546	0.0044046	0.0130811	1.142	0.036263	0.070136	0.801	0.0092221	0.0215681
B8AB35	---	OsI_02635	8.5815	1.098	1.222	1.114	0.999	1.037	1.048	1.181	0.929	0.891	0.751	0.854	0.991	0.898	0.043345	0.0926656	0.874	0.20648	0.265436	0.842	0.093502	0.146478	0.865	0.2938	0.359073
A2YQR1	programmed cell death protein 4 [Ananas comosus]	OsI_27634	78.584	1.054	1.085	1.043	1.112	1.163	1.137	0.917	0.926	0.914	0.964	0.904	0.962	1.072	0.0163788	0.0457635	0.866	0.00032236	0.00214475	0.829	0.00163604	0.00723027	1.026	0.29676	0.3622
B8B464	retrotransposon protein precursor [Zea mays]	OsI_23472	65.315
A2YN19	polyol transporter 5 [Oryza sativa Japonica Group]	OsI_26629	54.402			0.802			1.224			0.931			1.117	1.526			1.161			0.913			1.2
B8AEL6	far upstream element-binding protein 1 [Oryza sativa Japonica Group]	OsI_06421	68.029	0.928	0.912	0.99	1.03	1.007	1.032	1.073	1.053	1.044	1.036	0.888	1.007	1.084	0.035575	0.0801987	1.12	0.0122155	0.0276503	0.955	0.37264	0.453833	0.925	0.169056	0.227419
A2YGY3	altered inheritance of mitochondria protein [Arabidopsis thaliana]	OsI_24447	21.682	0.779			1.005			1.069			1.169			1.29			1.372			1.163			1.094
A2ZEP1	somatic embryogenesis receptor kinase 1 [Oryza sativa Japonica Group]	OsI_36261	26.215	0.995	0.866	0.92	1.775	1.615	1.649	0.269	0.424	0.264	1.113	1.269	1.349	1.812	0.00027566	0.00280214	0.344	0.0024231	0.0086541	0.74	0.0088637	0.0245633	3.899	0.00110437	0.0043639
A2ZLU2	osmotin-like protein [Oryza sativa Japonica Group]	OsI_38786	23.459	0.801	0.808	0.773	1.103	1.054	1.134	0.952	1.001	0.9	1.211	1.169	1.258	1.382	0.00021786	0.00240818	1.198	0.0058798	0.016176	1.105	0.028977	0.0590886	1.275	0.0028432	0.0087698
B8BPC9	thiosulfate sulfurtransferase 18 [Oryza sativa Japonica Group]	OsI_33042	12.344
B8AT02	3-oxoacyl-[acyl-carrier-protein] reductase 4-like [Brachypodium distachyon]	OsI_15572	31.599	1.004	0.995	1.061	0.817	0.842	0.851	1.213	1.195	1.177	0.926	0.889	0.885	0.82	0.00108442	0.00655974	1.172	0.00191962	0.0074753	1.076	0.0181244	0.0418909	0.753	7.6288e-05	0.000718
A2Z936	benzyl alcohol O-benzoyltransferase [Oryza sativa Japonica Group]	OsI_34226	50.552	0.855			0.878			0.938			1.323			1.027			1.097			1.507			1.41
A2WTU3	glycosylphosphatidylinositol anchor attachment 1 protein [Oryza sativa Japonica Group]	OsI_03287	79.433
A2ZL68	myosin heavy chain, striated muscle [Oryza sativa Japonica Group]	OsI_38569	37.15
B8AJU8	protein SPIRRIG [Oryza sativa Japonica Group]	OsI_13475	203.45	1.036	1.047	1.084	1.151	1.103	1.159	0.899	0.899	0.898	0.889	1.003	0.931	1.078	0.022397	0.0576892	0.851	0.0071618	0.0187377	0.827	0.0076622	0.0220517	1.047	0.33062	0.397712
B8BGM4	alanine aminotransferase 2 [Oryza sativa Japonica Group]	OsI_33417	52.593	1.213	1.193	1.172	0.877	0.869	0.869	1.363	1.348	1.376	0.536	0.529	0.571	0.731	3.5914e-06	0.000198939	1.142	0.00032311	0.00214475	0.626	0.0025575	0.00985807	0.4	1.4832e-06	6.21177e-05
A2Z7D7	probable CCR4-associated factor 1 homolog 9 [Aegilops tauschii subsp. tauschii]	OsI_33618	72.519		1.21	1.212		0.708	0.767		1.562	1.528		0.48	0.476	0.609	0.051196	0.105121	1.276	0.0020435	0.00775555	0.648	0.0085357	0.0238961	0.309	0.000100344	0.000836954
A2X3S5	probable pre-mRNA-splicing factor ATP-dependent RNA helicase DEAH5 [Oryza sativa Japonica Group]	OsI_06862	140.2	1.132		1.135	1.084		1.176	0.945		0.859	0.889		0.908	0.997	0.93894	0.958625	0.796	0.130481	0.181356	0.795	0.032284	0.064321	0.996	0.95942	0.96727
A2X3B3	subtilisin-like protease SBT3.8 [Oryza sativa Japonica Group]	OsI_06701	71.7		1.069	1.045		1.279	1.16		0.637	0.769		1.112	1.05	1.154	0.105463	0.179382	0.665	0.049079	0.0824674	0.886	0.168719	0.236193	1.538	0.047721	0.0802514
A2Y3Q5	Ferrochelatase-2, chloroplastic OS=Oryza sativa subsp. indica GN=HEMH PE=2 SV=2	OsI_19638	58.59	0.906	0.981	0.996	1.038	1.033	1.104	0.93	0.852	0.91	1.159	1.166	1.042	1.101	0.056044	0.113005	0.934	0.158037	0.211259	1.06	0.2434	0.318124	1.251	0.0077353	0.0189123
A2Z901	AB hydrolase superfamily protein YfhM [Oryza sativa Japonica Group]	OsI_34192	35.708	0.88	0.847		0.992	1.06		0.994	1.038		1.155	1.089		1.188	0.046063	0.096923	1.177	0.03014	0.0556518	1.094	0.18072	0.249898	1.104	0.113379	0.162881
A2ZLJ8	calmodulin-binding protein 60 B isoform X2 [Oryza sativa Japonica Group]	OsI_38696	64.955	1.162	0.9	0.957	1.184	1.185	1.405	0.916	0.925	0.823	0.812	1.057	0.943	1.25	0.077677	0.143343	0.882	0.23222	0.293324	0.745	0.03566	0.0693506	1.056	0.59052	0.649269
B8B8K0	elongation factor 1-delta 1 [Oryza sativa Japonica Group]	OsI_26859	27.577	1.708	1.727	1.728	1.201	1.239	1.265	0.464	0.473	0.423	0.71	0.701	0.699	0.718	2.4239e-05	0.000618753	0.263	0.00067728	0.00350684	0.57	1.8689e-06	0.000131743	1.551	0.0061973	0.0160181
B8BFT3	ubiquitin carboxyl-terminal hydrolase 9 [Oryza sativa Japonica Group]	OsI_32808	88.59	1.052	1.085	1	1.121	1.098	1.184	0.936	0.921	0.944	0.923	0.948	0.946	1.085	0.067615	0.129756	0.893	0.0105195	0.0247193	0.828	0.00143728	0.00668501	1.006	0.63964	0.691097
A2X7E9	adenosine kinase 2 [Oryza sativa Japonica Group]	OsI_08139	34.235	1.019	1.003	0.989	0.979	0.97	0.925	1.023	1.018	1.044	1.011	1.035	1.043	0.955	0.075164	0.139949	1.025	0.103903	0.151015	1.075	0.022102	0.0481923	1.001	0.92186	0.937456
B8AKQ9	---	OsI_10867	10.748
B8B9N0	membrane protein type I, putative [Medicago truncatula]	OsI_30330	39.148		1.119	1.086		1.302	1.186		0.798	0.912		0.886	0.894	1.128	0.134422	0.216805	0.776	0.064436	0.103173	0.715	0.0191578	0.0436666	1.041	0.59162	0.650254
A2YHJ0	somatic embryogenesis receptor kinase 1-like isoform X1 [Glycine max]	OsI_24662	8.565
B8AYC1	pyruvate, phosphate dikinase 1, chloroplastic isoform X1 [Oryza sativa Japonica Group]	OsI_19920	93.642	1.271	1.26	1.276	1.108	1.112	1.056	0.962	0.95	0.98	0.723	0.735	0.716	0.861	0.00091665	0.00594306	0.76	4.7415e-06	0.000177906	0.664	2.1835e-05	0.000466487	0.752	1.87632e-05	0.000311229
B8BN81	microtubule-associated protein 70-1 [Oryza sativa Japonica Group]	OsI_39288	59.719	0.957		1.016	0.946		0.916	1.107		1.036	1.002		1.038	0.944	0.23218	0.329965	1.086	0.2057	0.26464	1.096	0.062223	0.106031	0.952	0.32288	0.389781
A2WVH5	receptor-like protein kinase FERONIA [Oryza sativa Japonica Group]	OsI_11431	92.084	1.101			1.119			0.955			0.883			1.016			0.867			0.789			0.925
B8BAC2	golgin candidate 4 isoform X2 [Oryza sativa Japonica Group]	OsI_29089	83.193	0.976			1.127			1.024			0.929			1.155			1.049			0.824			0.907
B8B1Q7	acyl-coenzyme A oxidase 3, peroxisomal isoform X2 [Oryza sativa Japonica Group]	OsI_22901	21.368	0.961	0.931	0.924	1.243	1.242	1.229	0.903	0.894	0.894	1.01	1.038	1.014	1.319	2.2562e-05	0.000617759	0.956	0.022225	0.0441633	0.824	3.5762e-05	0.000655848	1.138	0.000143656	0.00105369
B8A8C8	WD-40 repeat-containing protein MSI4 isoform X2 [Oryza sativa Japonica Group]	OsI_03466	50.11	0.984	0.963	0.987	0.987	1.009	1.003	1.011	1.055	1.036	1.029	1	1.038	1.022	0.09724	0.169861	1.057	0.0188627	0.0389255	1.023	0.162055	0.228986	0.989	0.53522	0.598231
B8AR02	DNA-directed RNA polymerase subunit beta OS=Oryza sativa subsp. indica GN=OsI_11967 PE=3 SV=1	OsI_11967	126.07	1.067			1.027			0.916			1.025			0.963			0.858			0.998			1.119
B8AWV7	methionine S-methyltransferase isoform X1 [Oryza sativa Japonica Group]	OsI_18111	14.834	1.056	1.061	1.021	0.996	0.949	0.974	1.028	1.085	1.127	0.947	0.919	0.901	0.93	0.0172819	0.0475976	1.033	0.34376	0.408493	0.948	0.056436	0.0984186	0.854	0.0065958	0.0167932
A2XNK4	non-specific phospholipase C1 [Oryza sativa Japonica Group]	OsI_14148	60.985	1.112			1.212			0.84			0.915			1.09			0.755			0.755			1.089
B8AC46	Delta-1-pyrroline-5-carboxylate synthase OS=Oryza sativa subsp. indica GN=OsI_04432 PE=3 SV=1	OsI_04432	79.507	1.197	1.157	1.182	1.15	1.263	1.272	0.836	0.812	0.783	0.884	0.864	0.867	1.042	0.30086	0.402945	0.688	6.1068e-05	0.000815843	0.71	0.00050226	0.00333712	1.076	0.022358	0.043687
A2X6U4	26S proteasome non-ATPase regulatory subunit 6-like [Oryza sativa Japonica Group]	OsI_07953	42.712	0.956	0.989	0.957	0.94	0.959	0.911	0.976	0.961	0.993	1.139	1.104	1.141	0.968	0.158004	0.244879	1.01	0.5457	0.600782	1.204	0.00053863	0.00351249	1.155	0.00054244	0.00261102
A2XRP8	oligoribonuclease [Oryza sativa Japonica Group]	OsI_15303	24.237	0.961	1.04		0.999	1.067		0.987	0.938		1.078	0.998		1.032	0.59508	0.684016	0.962	0.50104	0.558095	1.005	0.9356	0.952333	1.078	0.24558	0.309578
B8A8V1	long chain base biosynthesis protein 2d [Oryza sativa Japonica Group]	OsI_05037	53.7	1.049	1.126	1.118	1.061	1.02	1.007	0.938	0.923	0.892	1.014	0.977	1.048	0.938	0.080124	0.146429	0.836	0.0026801	0.00928772	0.984	0.56286	0.636694	1.104	0.0171182	0.0353332
B8AVS9	plant UBX domain-containing protein 1 [Oryza sativa Japonica Group]	OsI_16376	33.74	0.902	1.266		1.008	1.036		1.127	0.823		0.989	0.919		0.943	0.81728	0.867425	0.899	0.6969	0.739978	0.933	0.21836	0.291818	0.978	0.9556	0.964997
B8BKA5	signal peptide peptidase-like 2 [Oryza sativa Japonica Group]	OsI_35966	58.621	1.119		1.038	1.229		1.338	0.788		0.928	0.948		0.812	1.19	0.092003	0.163156	0.796	0.123802	0.174086	0.686	0.050119	0.0899478	1.026	0.8409	0.867838
A2Y4F5	chitinase 2 [Oryza sativa Japonica Group]	OsI_19883	15.52	0.849	0.721	0.804	1.341	1.398	1.279	0.541	0.518	0.546	1.279	1.476	1.454	1.693	0.00063766	0.00470608	0.676	0.00154309	0.00631826	1.048	0.4368	0.516533	2.622	3.8674e-05	0.000466881
B8BM28	Purple acid phosphatase OS=Oryza sativa subsp. indica GN=OsI_37481 PE=3 SV=1	OsI_37481	47.581	0.878	0.814	0.851	0.972	0.981	1.122	0.635	0.712	0.71	1.426	1.506	1.365	1.209	0.021417	0.0556007	0.809	0.0081406	0.0205323	1.397	0.0034956	0.0123095	2.089	9.9107e-05	0.000832406
B8AGN8	60S ribosomal protein L10a [Oryza sativa Japonica Group]	OsI_06983	35.43	0.989	0.984	1.023	0.977	0.929	0.893	1.093	1.056	1.101	1	0.961	0.962	0.934	0.075537	0.140368	1.085	0.0101194	0.0240543	1.044	0.20658	0.278795	0.899	0.0044587	0.0123953
A2X090	ubiquitin-conjugating enzyme E2 28-like [Oryza brachyantha]	OsI_03131	14.506	1.15			0.886			1.092			0.875			0.77			0.95			0.988			0.801
A2XSG1	ras GTPase-activating protein-binding protein 1 isoform X1 [Oryza sativa Japonica Group]	OsI_15553	43.704	0.918	0.925	0.91	1.057	1.015	1.025	1.09	1.036	1.054	0.993	0.995	1.05	1.125	0.00085527	0.00574692	1.155	0.00077752	0.00386377	0.981	0.4269	0.506964	0.955	0.124243	0.175723
B8BLE2	TBC1 domain family member 15 isoform X1 [Oryza sativa Japonica Group]	OsI_18883	52.244			0.987			1.225			0.968			0.904	1.241			0.981			0.738			0.934
B8B3Q3	25.3 kDa vesicle transport protein [Oryza sativa Japonica Group]	OsI_13847	25.465	1.033	1.017	0.969	0.993	1.095	0.977	0.984	1.021	1.024	1.022	0.925	1.014	1.015	0.7433	0.808934	1.003	0.88666	0.906895	0.966	0.51394	0.590474	0.978	0.53206	0.595622
A2ZB00	40S ribosomal protein S16 OS=Oryza sativa subsp. indica GN=RPS16A PE=2 SV=1	RPS16A	16.819	0.972	1.003	1.013	0.92	0.906	0.93	1.056	1.078	1.015	1.044	1.036	1.049	0.922	0.005201	0.0197847	1.054	0.072718	0.113846	1.135	0.000116079	0.00129473	0.994	0.75328	0.791667
B8B833	Eukaryotic translation initiation factor 5A OS=Oryza sativa subsp. indica GN=OsI_26733 PE=3 SV=1	OsI_26733	18.961	1.136	1.195	1.183	1.045	1.018	1.053	0.943	0.929	0.95	0.918	0.894	0.871	0.887	0.0029382	0.0129449	0.803	0.000199998	0.00160958	0.861	0.0012177	0.0060113	0.951	0.037438	0.0660221
A2YQ14	ricin B-like lectin R40G2 [Aegilops tauschii subsp. tauschii]	OsI_27370	39.17	1.097	1.116	1.115	0.962	0.959	0.928	1.127	1.122	1.154	0.828	0.818	0.828	0.856	0.00026133	0.00269531	1.023	0.098319	0.14495	0.868	0.00032005	0.0025211	0.727	2.4753e-06	7.47219e-05
B8B6P1	microtubule-associated protein SPIRAL2-like [Oryza sativa Japonica Group]	OsI_26224	95.484	1.078	1.081	0.993	0.998	0.912	0.853	0.984	0.997	0.961	0.935	0.962	1.058	0.877	0.067182	0.129277	0.933	0.084104	0.127934	1.069	0.31328	0.392695	1.004	0.94	0.95317
A2XWD5	probable aquaporin PIP1-2 [Oryza sativa Japonica Group]	OsI_16963	30.747	1.057	1.002	1.002	1.096	1.087	1.122	0.873	1.101	1.007	0.989	0.856	0.97	1.08	0.0189207	0.0506772	0.974	0.68328	0.728289	0.852	0.024623	0.0521889	0.944	0.53742	0.599851
A2Y1J1	GDSL esterase/lipase At5g45910 [Oryza sativa Japonica Group]	OsI_18870	38.944	0.924	0.912	0.882	1.179	1.255	1.359	1.029	1.029	1.099	0.935	0.89	0.776	1.396	0.00157572	0.00850457	1.162	0.004504	0.0133042	0.686	0.0054555	0.0171092	0.824	0.030615	0.0560555
B8AHJ8	probable protein phosphatase 2C 14 [Oryza sativa Japonica Group]	OsI_07171	40.574	1.07	0.901	0.913	1.025	0.964	1.185	0.881	0.978	0.941	1.058	1.168	1.032	1.101	0.31276	0.415496	0.971	0.68666	0.731079	1.026	0.7125	0.769724	1.164	0.035936	0.0638761
A2WZE8	actin-97 [Oryza sativa Japonica Group]	OsI_05327	41.727	0.978		0.859	1.118		1.258	0.904		0.867	1.054		1.101	1.293	0.098924	0.171542	0.964	0.66122	0.709426	0.907	0.26602	0.342602	1.217	0.022883	0.0445283
B8AU20	mitogen-activated protein kinase kinase kinase YODA isoform X1 [Oryza sativa Japonica Group]	OsI_15990	69.499
B8AIU4	universal stress protein Sll1388 [Oryza sativa Japonica Group]	OsI_09021	17.221	1.052	1.03	1.049	1.105	1.093	1.081	0.901	0.901	0.918	1.013	1.024	1.005	1.047	0.0072827	0.02532	0.869	0.000100846	0.00106544	0.928	0.00084396	0.00465405	1.118	0.000176079	0.00121493
B8BDM3	UDP-glucose 4-epimerase 3 [Oryza sativa Japonica Group]	OsI_32109	40.385	1.158	1.162	1.162	0.879	0.836	0.837	1.386	1.427	1.455	0.591	0.551	0.552	0.733	0.0028221	0.0125342	1.226	0.0048188	0.0139663	0.664	0.000136621	0.00144537	0.397	2.1847e-06	7.2089e-05
B8AS41	Glycosyltransferase OS=Oryza sativa subsp. indica GN=OsI_16694 PE=3 SV=1	OsI_16694	52.23	0.869	0.847	0.897	0.966	0.895	0.927	0.939	1.002	0.948	1.206	1.221	1.213	1.067	0.079297	0.14527	1.106	0.0185985	0.0384286	1.306	0.00028033	0.00229192	1.26	0.00035719	0.00195992
A2YYH2	Polyadenylate-binding protein OS=Oryza sativa subsp. indica GN=OsI_30396 PE=3 SV=1	OsI_30396	71.63	0.927	0.895	0.921	0.982	0.959	0.971	1.111	1.121	1.091	1.013	1.026	1.067	1.062	0.00942	0.0306539	1.211	0.000139546	0.00130928	1.067	0.0196204	0.0443933	0.935	0.018159	0.0370778
B8B2Y5	callose synthase 3 [Oryza sativa Japonica Group]	OsI_24536	197.72
A2Y2D1	xylanase inhibitor protein 2-like [Oryza sativa Japonica Group]	OsI_19161	32.436	1.087	1.078	1.061	1.056	1.07	1.045	1.037	1.026	1.054	0.894	0.877	0.886	0.983	0.156165	0.242792	0.966	0.031284	0.0573346	0.838	3.8145e-05	0.000658606	0.852	7.8202e-05	0.000719378
A2YSR0	endo-1,3;1,4-beta-D-glucanase isoform X1 [Oryza sativa Japonica Group]	OsI_28357	31.977		1.016			1.15			0.912			0.985		1.132			0.898			0.857			1.08
A2YW01	activator of 90 kDa heat shock protein ATPase homolog 1 [Oryza sativa Japonica Group]	OsI_29507	47.92	0.887	0.883	0.881	0.854	0.846	0.804	1.346	1.343	1.386	0.956	0.912	0.912	0.945	0.093022	0.164573	1.537	1.0039e-06	0.000110106	1.11	0.0128415	0.032414	0.682	3.6866e-05	0.00045887
B8AFS5	replication protein A 32 kDa subunit B isoform X1 [Oryza sativa Japonica Group]	OsI_08182	32.21	1.099			0.926			1.018			0.969			0.843			0.926			1.046			0.952
B8ARU8	transmembrane protein [Arabidopsis thaliana]	OsI_18024	34.021
B8B7M3	short-chain type dehydrogenase/reductase [Oryza sativa Japonica Group]	OsI_26479	33.301		1.057	1.096		0.904	0.967		1.111	1.072		0.931	0.889	0.869	0.066519	0.128307	1.014	0.64098	0.691624	0.973	0.57214	0.644833	0.834	0.024778	0.0475402
A2X8Z0	2-oxoglutarate (2OG) and Fe(II)-dependent oxygenase superfamily protein [Arabidopsis thaliana]	OsI_08703	39.376	0.973	0.95	0.985	1.208	1.186	1.215	1.058	1.068	1.058	0.843	0.853	0.865	1.241	7.7034e-05	0.0012932	1.095	0.0012039	0.00524313	0.71	2.5342e-06	0.000136239	0.804	1.563e-05	0.000311229
B8B588	UPF0235 protein At5g63440 isoform X1 [Oryza sativa Japonica Group]	OsI_25695	25.872
B8B7Y3	methylmalonate-semialdehyde dehydrogenase [acylating], mitochondrial [Oryza sativa Japonica Group]	OsI_25188	57.175	0.914	0.932	0.934	1.015	1.024	1.016	0.98	0.967	0.961	1.121	1.122	1.114	1.099	0.00022072	0.0024203	1.046	0.007438	0.0192736	1.099	1.62311e-05	0.000466487	1.154	2.0284e-05	0.000311229
P0C313	ATP-dependent Clp protease proteolytic subunit OS=Oryza sativa subsp. indica GN=clpP PE=3 SV=1	clpP	24.727	1.124	1.06	1.195	0.943	1.051	0.903	0.922	0.94	0.896	1.028	1.023	1.016	0.857	0.052936	0.107987	0.816	0.0056246	0.0155782	1.059	0.32184	0.400573	1.112	0.00176013	0.0061399
B8BPK5	5-methylthioadenosine/S-adenosylhomocysteine deaminase [Oryza sativa Japonica Group]	OsI_38281	26.79	1.313		0.962	1.125		0.951	0.721		1.015	0.906		1.085	0.913	0.68484	0.759222	0.763	0.35914	0.424086	0.959	0.76392	0.811093	1.147	0.52504	0.588967
B8AJD1	40S ribosomal protein S10 [Oryza brachyantha]	OsI_07603	20.263	0.934	0.974	0.975	0.914	0.948	1.004	1.034	0.981	1.047	1.127	1.108	1.002	0.994	0.84392	0.887106	1.062	0.070098	0.110375	1.129	0.057083	0.0991262	1.057	0.26078	0.325085
B8AU51	UDP-N-acetylglucosamine diphosphorylase 2 isoform X1 [Oryza sativa Japonica Group]	OsI_17373	60.828	1.014	1.046	1.025	0.618	0.742	0.605	1.229	1.194	1.229	1.044	1.059	1.042	0.637	0.020037	0.0528531	1.184	0.00021975	0.0017197	1.601	0.0182407	0.0420218	0.861	0.000162076	0.00113639
B8AAC7	PITH domain-containing protein 1 [Oryza sativa Japonica Group]	OsI_02424	22.655	0.978	1.092	0.994	1.107	1.055	1.089	1.084	1.092	1.085	0.882	0.802	0.908	1.061	0.180303	0.270839	1.064	0.20658	0.265495	0.797	0.0047237	0.0154736	0.795	0.025437	0.0486646
B8AIQ9	Adenylyltransferase and sulfurtransferase MOCS3 OS=Oryza sativa subsp. indica GN=MOCS3 PE=3 SV=1	MOCS3	50.311	0.896	0.955	0.798	1.01	1.15	0.914	1.008	0.866	1.04	1.111	1.089	1.243	1.16	0.15768	0.24453	1.1	0.28618	0.349311	1.12	0.21186	0.284674	1.182	0.073918	0.114429
B8B9I4	synaptotagmin-5 [Oryza sativa Japonica Group]	OsI_28711	54.8	0.841	0.853	0.815	0.911	0.838	0.952	0.937	0.864	0.905	1.334	1.422	1.332	1.077	0.142139	0.226339	1.079	0.04994	0.0836291	1.514	0.00065613	0.00402075	1.511	0.00020273	0.001326
A2YHC1	blue copper protein [Oryza sativa Japonica Group]	OsI_24587	19.322			0.956			1.176			1.026			0.913	1.23			1.073			0.776			0.89
A2WYL0	probable glucuronosyltransferase Os01g0926700 [Oryza sativa Japonica Group]	OsI_05014	47.064		1.135	1.034		0.812	0.905		1.01	1.016		1.026	1.049	0.792	0.081978	0.148804	0.934	0.28714	0.350136	1.209	0.074816	0.122377	1.024	0.173303	0.231996
A2X6H0	prohibitin-3, mitochondrial [Oryza sativa Japonica Group]	OsI_07809	30.237
A2XVK6	isoflavone reductase-like protein [Oryza sativa Japonica Group]	OsI_16665	34.168	0.889	0.916	0.869	1.187	1.198	1.203	0.882	0.86	0.872	1.107	1.105	1.141	1.342	4.4208e-05	0.000896674	0.978	0.25388	0.316547	0.935	0.0036603	0.0127803	1.283	4.0023e-05	0.000474215
B8BNC8	nucleolar protein 6 [Oryza sativa Japonica Group]	OsI_37603	115.08	1.028			1.01			1.016			0.975			0.982			0.988			0.965			0.96
A2XZZ3	zinc finger CCCH domain-containing protein 33 [Oryza sativa Japonica Group]	OsI_18300	60.858	1.207	1.135	1.069	1.171	0.941	1.046	1.003	1.061	1.087	0.691	0.878	0.841	0.926	0.331	0.434113	0.924	0.137161	0.188936	0.763	0.048877	0.0882651	0.765	0.024404	0.047024
B8AXB4	glutathione S-transferase DHAR2 [Oryza sativa Japonica Group]	OsI_18213	17.212	0.986	0.975	1.013	0.877	0.89	0.839	1.226	1.202	1.228	0.93	0.894	0.899	0.876	0.0032787	0.0140191	1.229	9.9718e-05	0.00106544	1.045	0.110885	0.168204	0.745	3.5577e-05	0.000456323
A2YHB9	Peroxidase OS=Oryza sativa subsp. indica GN=OsI_24585 PE=3 SV=1	OsI_24585	37.568	1.069	1.096	1.122	1.856	1.739	1.896	0.723	0.726	0.732	0.553	0.588	0.503	1.671	6.2238e-05	0.0011077	0.664	4.5729e-06	0.000177033	0.299	2.0456e-05	0.000466487	0.754	0.024664	0.0474138
A2X223	---	OsI_06248	43.964	1.505	1.547		0.544	0.534		1.457	1.439		0.425	0.408		0.353	0.00025713	0.0026704	0.949	0.073978	0.115452	0.773	0.0074637	0.0215442	0.288	0.00029649	0.00173988
A2YIC8	probable receptor-like protein kinase At1g49730 [Oryza sativa Japonica Group]	OsI_24969	33.899		0.934			0.991			1.076			1.019		1.061			1.152			1.028			0.947
A2XCK8	inorganic phosphate transporter 1-1 [Oryza sativa Japonica Group]	OsI_10041	57.457	1.099	1.098	1.029	1.036	1.125	1.174	0.891	0.879	0.796	1.011	0.966	1.057	1.034	0.49054	0.588696	0.795	0.0052972	0.0149662	0.91	0.105	0.160911	1.182	0.0188031	0.0380462
A2Y9P5	protein disulfide isomerase-like 1-5 [Oryza sativa Japonica Group]	OsI_21795	59.032	1.321	1.272	1.341	1.073	1.024	0.973	0.725	0.848	0.781	0.934	0.896	0.936	0.78	0.00153983	0.00837655	0.598	0.00042171	0.00253143	0.901	0.030544	0.0615374	1.175	0.026319	0.0500102
B8AF25	putative RNA-binding protein Luc7-like 2 isoform X1 [Oryza sativa Japonica Group]	OsI_07988	48.991	0.865		0.979	1.103		0.836	1.053		1.152	1.027		1.017	1.052	0.80542	0.859091	1.196	0.143244	0.195459	1.054	0.7312	0.784679	0.927	0.23964	0.303257
A2WNI6	Coatomer subunit beta OS=Oryza sativa subsp. indica GN=OsI_01415 PE=4 SV=1	OsI_01415	105.18	1.079	1.044	1.09	0.971	1.03	0.974	0.899	0.915	0.889	1.057	1.068	1.055	0.926	0.0291	0.0693417	0.841	0.0003638	0.00232023	1.069	0.026583	0.0553438	1.176	6.0298e-05	0.000601647
A2X5F3	elongation factor 2 [Oryza sativa Japonica Group]	OsI_07431	94.02	1.014	1.011	1.015	0.893	0.91	0.902	1.081	1.094	1.069	1.017	0.997	1.013	0.89	3.5349e-05	0.00085909	1.067	0.00066248	0.00345626	1.119	0.000160188	0.00157104	0.933	0.00155576	0.00557698
B8AGU2	Protein disulfide-isomerase OS=Oryza sativa subsp. indica GN=OsI_05445 PE=3 SV=1	OsI_05445	62.252	0.938	0.907	0.946	1.233	1.124	1.193	0.896	0.865	0.888	0.984	1.155	0.982	1.272	0.00132041	0.00747537	0.949	0.035004	0.062616	0.879	0.095119	0.148445	1.178	0.04232	0.0726054
A2Z8T9	putative receptor-like protein kinase At4g00960 [Setaria italica]	OsI_34132	24.506	0.987	0.879	0.93	1.126	1.196	1.2	0.704	0.423	0.572	1.239	1.571	1.345	1.26	0.0041619	0.0168596	0.608	0.026799	0.0508933	1.18	0.091177	0.143573	2.446	0.0050813	0.0137285
B8ADI4	acyl-protein thioesterase 1 homolog 1 [Oryza sativa Japonica Group]	OsI_00606	34.904	0.933	0.956	0.947	0.972	1.014	1.028	0.989	0.989	0.948	1.088	1.076	1.082	1.063	0.029484	0.0698156	1.032	0.120338	0.169797	1.077	0.0122781	0.0313958	1.109	0.00198402	0.00669352
B8AL62	multiple organellar RNA editing factor 3, mitochondrial [Oryza sativa Japonica Group]	OsI_12374	25.14	0.927			0.932			1.13			1.019			1.005			1.219			1.093			0.902
B8ALW5	callose synthase 9 [Oryza sativa Japonica Group]	OsI_09759	181.61	0.977	0.963	1.064	1.037	1.111	1.021	0.944	0.957	0.918	1.077	1.02	1.032	1.055	0.25524	0.35466	0.938	0.133916	0.185503	0.987	0.70984	0.767605	1.11	0.007143	0.0178268
B8AI46	dynamin-2A [Oryza sativa Japonica Group]	OsI_08869	99.805	0.89	0.933	0.931	0.887	0.967	0.933	1.159	1.094	1.1	1.034	1.009	1.012	1.012	0.7151	0.786052	1.218	0.00120179	0.00524313	1.096	0.024343	0.0518406	0.911	0.0096425	0.022324
B8ATX2	LOW QUALITY PROTEIN: protein strawberry notch [Oryza sativa Japonica Group]	OsI_28276	136.23	1.123	1.245	1.224	1.24	1.163	1.176	0.899	0.823	0.752	0.825	0.843	0.928	0.996	0.93996	0.958825	0.689	0.0034842	0.0111612	0.725	0.001444	0.00669701	1.049	0.47598	0.541326
B8BJX9	acetolactate synthase small subunit 2, chloroplastic [Oryza sativa Japonica Group]	OsI_35716	51.496	0.989	0.992	0.985	0.919	1.013	0.961	0.97	0.965	0.999	1.122	1.039	1.012	0.975	0.45844	0.558327	0.989	0.3746	0.438503	1.097	0.092225	0.144938	1.081	0.077398	0.118846
A2XF75	putative methyltransferase DDB_G0268948 [Oryza sativa Japonica Group]	OsI_11014	29.75	0.798	0.741	0.7	1.358	1.45	1.567	0.754	0.79	0.653	1.197	1.129	1.236	1.954	0.00028143	0.00281805	0.981	0.778	0.812787	0.814	0.0141035	0.0348174	1.621	0.00153817	0.00553404
B8ABM6	cinnamoyl-CoA reductase 1 [Oryza sativa Japonica Group]	OsI_04286	35.779	1.007	0.997	0.939	0.916	0.99	1.026	1.052	0.981	1.01	1.046	1.079	1.094	0.996	0.91794	0.943452	1.034	0.32396	0.3885	1.098	0.058839	0.101595	1.058	0.080156	0.122434
B8BBD3	probable histone-lysine N-methyltransferase ATXR3 isoform X1 [Zea mays]	OsI_28046	225.38		1.309			0.826			1.239			0.618		0.631			0.947			0.748			0.499
B8ALK6	beta-taxilin isoform X3 [Oryza sativa Japonica Group]	OsI_11093	47.611	0.984		1.035	1.064		1.035	1.048		0.975	0.994		1.025	1.04	0.3076	0.410078	1.002	0.97358	0.977347	0.962	0.20052	0.271583	0.998	0.97396	0.978925
B8A820	Glycosyltransferase OS=Oryza sativa subsp. indica GN=OsI_03385 PE=3 SV=1	OsI_03385	51.887	1.044	1	1.098	0.814	0.772	0.909	1.326	1.235	1.228	0.758	0.96	0.763	0.794	0.013618	0.0402257	1.206	0.0068973	0.0182423	0.994	0.92242	0.943492	0.655	0.0062404	0.0160957
B8AXU5	putative NAD kinase 3 [Oryza sativa Japonica Group]	OsI_05264	49.083	1.007			0.999			0.98			1.04			0.992			0.973			1.041			1.061
B8AMB5	heat shock cognate 70 kDa protein 2-like [Elaeis guineensis]	OsI_14101	47.42	1.001	1.041	0.99	1	0.976	1.047	0.895	1.083	0.857	1.137	0.894	1.111	0.997	0.90762	0.936494	0.935	0.38138	0.445229	1.039	0.69594	0.755579	1.108	0.38492	0.451516
B8BLZ5	L-galactono-1,4-lactone dehydrogenase 2, mitochondrial [Oryza sativa Japonica Group]	OsI_37417	65.619	0.988	0.938	1.069	0.994	1.036	0.917	1.057	1.022	1.066	0.991	1.035	0.956	0.984	0.77486	0.834074	1.05	0.27944	0.342441	1.012	0.78264	0.827986	0.948	0.111445	0.160618
B8AL82	paladin [Oryza sativa Japonica Group]	OsI_12405	142.36	1.103	1.097	1.088	1.048	1.018	1.036	0.991	0.979	0.996	0.88	0.919	0.915	0.943	0.0033564	0.0142524	0.902	9.5579e-05	0.00105446	0.875	0.00116249	0.00583613	0.915	0.0037626	0.010847
A2WNB0	Actin-related protein 6 OS=Oryza sativa subsp. indica GN=ARP6 PE=3 SV=1	ARP6	48.161			0.994			1.151			1.035			0.886	1.158			1.041			0.77			0.856
A2Y157	Proteasome subunit beta type OS=Oryza sativa subsp. indica GN=OsI_18743 PE=3 SV=1	OsI_18743	28.997	0.99	0.999	0.996	0.959	0.943	0.928	1.011	1.047	1.038	1.03	1.014	1.024	0.948	0.0056177	0.020932	1.037	0.02846	0.053349	1.084	0.00154449	0.00694766	0.991	0.4768	0.542008
B8AW23	ATP binding protein [Zea mays]	OsI_19263	41.666	1.047	1.12		1.226	1.08		0.88	0.934		0.929	0.915		1.064	0.4867	0.585799	0.837	0.058496	0.0948948	0.8	0.073937	0.12122	1.017	0.6391	0.690968
A2ZJP2	serine/threonine-protein kinase tricorner [Oryza sativa Japonica Group]	OsI_34019	65.123		0.989	1.084		1.02	1.028		0.972	1.058		1.049	0.869	0.988	0.83204	0.878363	0.979	0.77068	0.806164	0.937	0.5349	0.610147	0.945	0.61836	0.672973
B8B1Z5	uncharacterized LOC102591911 [Solanum tuberosum]	OsI_21473	32.321			0.962			0.937			1.052			1.059	0.974			1.094			1.13			1.007
A2YKE6	regulatory protein isoform X1 [Zea mays]	OsI_25693	30.127		1.099			1.353			0.758			0.907		1.231			0.69			0.67			1.197
B8B196	uncharacterized acetyltransferase At3g50280 [Oryza sativa Japonica Group]	OsI_21274	49.869	0.69	0.705	0.661	1.126	1.046	0.996	1.006	1.033	0.994	1.216	1.24	1.327	1.541	0.00043725	0.00376038	1.475	6.0548e-05	0.000815843	1.194	0.0160195	0.0381755	1.247	0.00156424	0.00559111
A2WK48	Bowman-Birk type bran trypsin inhibitor [Oryza sativa Japonica Group]	OsI_00197	27.2	0.475	0.441	0.509	2.175	2.19	2.117	0.574	0.567	0.601	1.137	1.16	1.139	4.549	1.8722e-06	0.000146507	1.222	0.0109002	0.0253319	0.53	4.0436e-07	7.06894e-05	1.972	1.7654e-06	6.5426e-05
B8BNT7	SAM50-like protein SPAC17C9.06 [Oryza brachyantha]	OsI_37146	56.003	1.017		1.079	1.068		1.281	0.868		0.813	1.091		0.929	1.121	0.36804	0.472264	0.802	0.037704	0.0662204	0.86	0.34194	0.422709	1.202	0.172297	0.2309
A2XC92	embryo defective 1793 family protein [Populus trichocarpa]	OsI_09917	17.744	0.981	0.849	0.989	0.95	1.042	0.997	1.14	1.063	1.074	0.943	1.076	0.966	1.06	0.34482	0.449184	1.162	0.048056	0.0810801	0.999	0.96462	0.975047	0.911	0.109396	0.158592
A2YWM3	Transmembrane 9 superfamily member OS=Oryza sativa subsp. indica GN=OsI_29743 PE=3 SV=1	OsI_29743	65.249		1.081			0.95			1.028			0.956		0.879			0.951			1.006			0.93
B8AEQ7	serine/threonine-protein kinase HT1 [Oryza sativa Japonica Group]	OsI_07888	39.707
B8AH33	eukaryotic translation initiation factor 4B3 [Oryza sativa Japonica Group]	OsI_07042	21.003	0.951	0.911	0.958	1.014	1.004	0.986	1.126	1.141	1.152	0.938	0.999	0.937	1.065	0.023157	0.0588882	1.212	0.00034338	0.00224384	0.957	0.120897	0.180449	0.841	0.00142365	0.00522904
A2ZD04	uncharacterized acetyltransferase At3g50280-like [Oryza sativa Japonica Group]	OsI_35667	49.108
A2WUL8	40S ribosomal protein S24 OS=Oryza sativa subsp. indica GN=OsI_03571 PE=3 SV=1	OsI_03571	15.718	0.787	0.719	0.752	0.837	0.8	0.858	1.441	1.591	1.552	0.916	0.854	0.823	1.105	0.039284	0.0864178	2.03	5.8677e-05	0.000815843	1.039	0.3686	0.450024	0.566	0.00019582	0.00131498
A2Z3A4	Rhomboid-like protein OS=Oryza sativa subsp. indica GN=OsI_32104 PE=3 SV=1	OsI_32104	35.616	1.061	1.186	0.992	1.017	1.012	1.166	0.862	0.833	0.891	1.008	1.004	1.02	0.986	0.85984	0.89962	0.798	0.0160229	0.0339754	0.949	0.39452	0.474386	1.172	0.00134089	0.00504523
B8AF73	probable receptor-like protein kinase At5g47070 [Oryza sativa Japonica Group]	OsI_33785	48.489			1.102			0.969			0.929			1.024	0.879			0.843			1.057			1.102
B8B0J7	heat shock factor-binding protein 1 [Oryza sativa Japonica Group]	OsI_22504	10.481	1.429	1.555	1.348	1.24	1.205	1.337	0.644	0.563	0.638	0.782	0.773	0.803	0.873	0.059558	0.118731	0.426	0.000140747	0.00130928	0.623	0.00013951	0.00145323	1.278	0.0052626	0.0141229
B8B3G3	cystathionine beta-lyase, chloroplastic isoform X2 [Oryza sativa Japonica Group]	OsI_21880	42.365	1.064	1.072	1.074	0.988	0.969	1.041	1.017	1.015	0.969	0.945	0.909	0.949	0.934	0.086024	0.154724	0.935	0.0136014	0.0300496	0.935	0.057841	0.100195	0.934	0.031061	0.0567877
A2Y6J2	ras-related protein RIC2-like [Oryza sativa Japonica Group]	OsI_20633	24.13	1.015		1.085	0.861		0.703	1.215		1.079	0.903		1.088	0.745	0.107104	0.181326	1.092	0.3289	0.393371	1.273	0.22068	0.294519	0.868	0.3217	0.388737
B8BCX6	DNA-directed RNA polymerases II, IV and V subunit 3 [Oryza sativa Japonica Group]	OsI_30378	36.46	1.001	0.965	0.971	0.976	1.016	1.045	0.955	0.922	0.949	1.084	1.115	1.076	1.034	0.21928	0.315451	0.962	0.069758	0.11005	1.078	0.028537	0.0584069	1.159	0.00065612	0.00298616
A2WL49	dihydrolipoyllysine-residue acetyltransferase component of acetoin cleaving system-like [Setaria italica]	OsI_00563	35.956	0.992	0.996	0.948	0.95	0.874	0.817	1.108	1.102	1.026	0.998	1.039	1.126	0.9	0.081357	0.148113	1.102	0.030025	0.0555087	1.198	0.032299	0.064321	0.977	0.61626	0.672045
A2XJT6	Prefoldin subunit 4 OS=Oryza sativa subsp. indica GN=OsI_12705 PE=3 SV=1	OsI_12705	14.669	1.972		1.439	1.027		0.841	0.291		0.768	0.769		0.957	0.548	0.085899	0.154556	0.31	0.130399	0.18135	0.924	0.64304	0.709373	1.63	0.35364	0.420732
B8ATN3	catalytic/ hydrolase [Zea mays]	OsI_15807	40.422	1.045	0.995	1.012	0.988	0.981	0.895	0.988	1.087	1.092	0.995	0.968	0.965	0.938	0.139124	0.222616	1.038	0.36802	0.432603	1.022	0.52746	0.60331	0.925	0.085095	0.128621
A2YC67	protein HOMOLOG OF MAMMALIAN LYST-INTERACTING PROTEIN 5 [Oryza sativa Japonica Group]	OsI_22697	46.154		0.999			1.081			0.821			1.144		1.082			0.822			1.058			1.393
A2ZCQ7	60S ribosomal protein L10-1 OS=Oryza sativa subsp. indica GN=SC34 PE=2 SV=2	SC34	25.346	0.94	0.87	0.908	0.743	0.785	0.792	1.351	1.392	1.343	0.936	0.969	0.94	0.854	0.0061963	0.0225611	1.503	8.1083e-05	0.000946628	1.226	0.00085634	0.00471705	0.696	2.0103e-05	0.000311229
A2Z2W1	Uridine kinase OS=Oryza sativa subsp. indica GN=OsI_31955 PE=3 SV=1	OsI_31955	54.909	1.005	0.918	0.918	0.887	0.987	0.871	1.099	1.11	1.14	1.012	1.002	0.985	0.966	0.51712	0.614758	1.179	0.0067434	0.0179315	1.093	0.08656	0.137774	0.895	0.00121831	0.00470311
B8AMP7	probable serine/threonine-protein kinase At5g41260 [Oryza sativa Japonica Group]	OsI_14137	54.192	1.062	1.094	1.108	1.047	0.964	0.965	1.035	1.081	1.047	0.896	0.896	0.891	0.912	0.036641	0.0819601	0.969	0.157041	0.210441	0.902	0.064262	0.108675	0.848	0.006323	0.0162577
B8B7X6	Probable D-2-hydroxyglutarate dehydrogenase, mitochondrial OS=Oryza sativa subsp. indica GN=D2HGDH PE=3 SV=1	D2HGDH	61.128	0.95	0.965	0.955	1.259	1.196	1.217	0.916	0.925	0.9	0.996	0.966	0.98	1.279	9.9014e-05	0.00147474	0.955	0.0076003	0.0194976	0.801	0.00022145	0.00194766	1.073	0.0040551	0.0114385
A2WPG7	pyrophosphate-energized vacuolar membrane proton pump [Oryza sativa Japonica Group]	OsI_01741	73.186	1.015	0.916	1.116	1.263	1.248	1.333	0.554	0.651	0.579	1.259	1.268	1.086	1.262	0.0177443	0.0483846	0.585	0.0020166	0.00770762	0.94	0.30432	0.382631	2.025	0.00053915	0.00260416
A2WKY4	acyl-coenzyme A oxidase 4, peroxisomal [Oryza sativa Japonica Group]	OsI_00496	46.822	0.979	0.987	0.956	1.167	1.202	1.129	1.115	1.067	1.101	0.793	0.85	0.805	1.197	0.00092461	0.00594306	1.124	0.0019957	0.00766661	0.7	0.00021574	0.00193381	0.746	0.00029571	0.00173988
B8B644	WUSCHEL-related homeobox 11 OS=Oryza sativa subsp. indica GN=WOX11 PE=3 SV=1	WOX11	27.587	1.079		1.293	1.066		0.959	0.759		0.775	1.14		1	0.854	0.27616	0.377138	0.647	0.041705	0.0719645	1.057	0.58388	0.65436	1.395	0.037937	0.0667588
B8ASB9	Endosomal targeting BRO1-like domain-containing protein [Zea mays]	OsI_16719	45.455	0.957	0.967	0.999	1.154	1.188	1.186	0.998	1.058	1.013	0.952	0.858	0.878	1.207	0.00029938	0.00294013	1.05	0.089396	0.134367	0.762	0.00115696	0.00582765	0.876	0.020922	0.0414488
B8BK92	basic blue protein [Oryza sativa Japonica Group]	OsI_35940	7.5947
A2XF49	cysteine-rich repeat secretory protein 55 [Oryza sativa Japonica Group]	OsI_10992	28.191	0.746	0.702	0.827	1.605	1.76	1.447	0.397	0.371	0.528	1.358	1.381	1.343	2.115	0.00054021	0.00424082	0.57	0.0083956	0.0210317	0.848	0.105805	0.161893	3.15	0.0086377	0.020538
B8BB38	cinnamoyl-CoA reductase 1 [Oryza sativa Japonica Group]	OsI_29384	38.659	0.991	1.028		0.999	1.014		1.094	1.059		0.942	0.928		0.997	0.89916	0.930287	1.066	0.119681	0.169111	0.929	0.0199383	0.044843	0.869	0.0157772	0.0331624
B8ADR9	fumarylacetoacetase [Oryza sativa Japonica Group]	OsI_06236	47.118	0.968	0.968	0.965	0.995	1.031	0.989	1.103	1.081	1.047	0.955	0.957	0.994	1.039	0.098338	0.170947	1.114	0.0194209	0.0397118	0.964	0.115537	0.174029	0.899	0.0060788	0.015803
A2XI86	Cysteine proteinase inhibitor OS=Oryza sativa subsp. indica GN=OsI_12145 PE=3 SV=1	OsI_12145	12.878	0.926	0.878	0.908	1.114	1.024	1.093	0.93	0.966	0.909	1.108	1.094	1.018	1.191	0.004261	0.0171764	1.034	0.22686	0.287882	0.997	0.92952	0.948765	1.148	0.0123591	0.0271592
A2YQX0	SNARE-associated-like protein [Medicago truncatula]	OsI_27696	14.166		1.139	1.28		0.882	0.965		0.981	0.875		0.997	0.909	0.764	0.067457	0.129553	0.767	0.083404	0.127125	1.032	0.6745	0.736008	1.027	0.74732	0.787081
B8BIZ8	cytochrome P450 94B3 [Oryza sativa Japonica Group]	OsI_35024	58.442	1.426	1.307	1.358	1.258	1.247	1.224	0.799	0.868	0.91	0.602	0.677	0.631	0.912	0.025416	0.062839	0.63	0.00053543	0.00296808	0.512	4.207e-05	0.00067172	0.741	0.0042384	0.0118547
A2YCB4	thioredoxin-like protein Clot [Oryza sativa Japonica Group]	OsI_22750	15.232	1.098	1.145	1.177	1.107	1.102	0.955	0.949	0.928	0.965	0.964	0.89	0.926	0.925	0.2038	0.297523	0.831	0.00133747	0.00569568	0.879	0.076295	0.124342	0.978	0.43128	0.496677
A2WYX0	S-formylglutathione hydrolase isoform X2 [Oryza sativa Japonica Group]	OsI_05134	12.771	0.958	0.907	0.813	0.966	1.068	1.028	1	1.047	1.063	1.093	1.016	1.122	1.143	0.074299	0.138893	1.161	0.042597	0.0731974	1.055	0.2671	0.343813	1.039	0.3418	0.408816
B8AGX9	Eukaryotic translation initiation factor 3 subunit C OS=Oryza sativa subsp. indica GN=OsI_05653 PE=3 SV=1	OsI_05653	83.935	1.193	1.108	1.192	1.067	1.016	0.92	0.893	0.949	0.954	0.895	0.925	0.949	0.86	0.038104	0.0842389	0.8	0.0023592	0.00850903	0.922	0.164381	0.231609	0.99	0.74292	0.784123
B8B647	nuclear pore complex protein NUP214 [Oryza sativa Japonica Group]	OsI_27378	184.14	0.862	0.985	0.92	0.925	1.115	1.032	1.169	0.945	0.998	1.048	1.007	1.081	1.11	0.195796	0.288314	1.125	0.198056	0.256174	1.021	0.71032	0.767956	1.008	0.87328	0.894513
A2WZ32	probable glutathione S-transferase [Oryza sativa Japonica Group]	OsI_05200	26.093	1.133	1.158	1.178	1.164	1.174	1.11	0.782	0.765	0.746	1.026	1.042	1.031	0.994	0.77848	0.836692	0.661	1.98411e-05	0.000457696	0.899	0.004118	0.0139952	1.352	3.5236e-05	0.000455926
B8BMB9	acyl-CoA-binding domain-containing protein 4 [Oryza sativa Japonica Group]	OsI_38614	54.154	1.063	0.998	0.989	1.149	0.962	1.14	0.826	0.91	0.881	1.057	1.144	1.019	1.066	0.38212	0.48603	0.858	0.013542	0.0299831	0.99	0.91698	0.939466	1.23	0.0096182	0.0222887
A2XR05	heavy metal-associated isoprenylated plant protein 26 [Oryza sativa Japonica Group]	OsI_15073	17.22	0.864	0.862		1.483	1.534		0.793	0.791		0.998	0.966		1.748	0.00091996	0.00594306	0.918	0.00039911	0.00247583	0.651	0.0029793	0.0109812	1.24	0.0057372	0.0151223
A2YEM8	methanol O-anthraniloyltransferase [Oryza sativa Japonica Group]	OsI_23572	47.565	1.1	1.127	1.221	0.847	0.798	0.819	1.157	1.268	1.196	0.888	0.786	0.744	0.715	0.00073747	0.00517952	1.05	0.29978	0.362679	0.981	0.71846	0.775226	0.668	0.0023013	0.00747863
Q8GU95	Glutamate--cysteine ligase A, chloroplastic OS=Oryza sativa subsp. indica GN=GSH1-1 PE=2 SV=2	GSH1-2	55.661	1.026	1		1.002	0.965		0.916	0.951		1.08	1.09		0.971	0.32272	0.425623	0.922	0.069199	0.109343	1.103	0.03664	0.0706158	1.162	0.0160446	0.0336384
A2XFF1	lipid phosphate phosphatase gamma, chloroplastic [Oryza sativa Japonica Group]	OsI_11094	25.319	1.255		1.124	1.188		1.201	0.799		0.826	0.836		0.932	1.004	0.92744	0.950973	0.683	0.022218	0.0441633	0.74	0.031098	0.0623731	1.088	0.28162	0.34642
B8ANZ8	vacuolar-sorting receptor 1 [Oryza sativa Japonica Group]	OsI_11454	69.982	1.391	1.453	1.484	1.384	1.345	1.313	0.538	0.513	0.576	0.815	0.773	0.753	0.934	0.048917	0.101713	0.376	1.7201e-05	0.000457696	0.579	3.9767e-05	0.000658606	1.439	0.00087779	0.00369797
A2XKX4	Oxalate oxidase 4 OS=Oryza sativa subsp. indica GN=oxo4 PE=2 SV=1	OsI_13113	24.193	0.461		0.497	0.657		0.562	0.601		0.683	2.189		2.141	1.272	0.110501	0.185548	1.34	0.059061	0.0954345	3.552	0.0038359	0.0132351	3.372	0.0028247	0.0087346
B8BKW5	glutamyl-tRNA(Gln) amidotransferase subunit A [Oryza sativa Japonica Group]	OsI_36370	65.689	1.142			1.22			0.679			1.042			1.068			0.595			0.854			1.535
B8B8V4	Peptidylprolyl isomerase OS=Oryza sativa subsp. indica GN=OsI_29964 PE=4 SV=1	OsI_29964	64.461	0.971	0.999	0.999	0.85	0.819	0.832	1.433	1.438	1.447	0.727	0.729	0.728	0.842	0.00027995	0.00281664	1.454	1.4522e-06	0.000115156	0.873	0.0062977	0.0189531	0.506	1.0558e-09	1.73468e-06
A2YER6	alba DNA/RNA-binding protein [Medicago truncatula]	OsI_06285	14.607	1.638	1.678	1.665	1.138	1.103	1.144	0.557	0.524	0.561	0.782	0.77	0.722	0.68	4.3419e-06	0.000215732	0.33	5.3105e-07	7.93357e-05	0.672	0.000121175	0.00132754	1.385	0.00056445	0.00267774
B8AK27	40S ribosomal protein S20-1 [Oryza sativa Japonica Group]	OsI_10762	13.958	0.853	0.94	0.996	1.021	1.026	0.953	1.085	1.209	1.129	1.069	0.855	0.939	1.076	0.21922	0.315451	1.227	0.020264	0.0409936	0.954	0.5057	0.582228	0.836	0.065101	0.103377
B8AYA3	Beta-hexosaminidase OS=Oryza sativa subsp. indica GN=OsI_19972 PE=3 SV=1	OsI_19972	58.563			0.945			0.993			1.109			0.977	1.051			1.174			0.984			0.881
B8AGZ8	ribose-phosphate pyrophosphokinase 1, chloroplastic [Oryza sativa Japonica Group]	OsI_09602	40.169	0.92		0.893	1.09		1.168	1.092		0.815	0.944		1.187	1.245	0.028278	0.0679058	1.052	0.81112	0.841326	0.944	0.64698	0.712439	1.117	0.59852	0.65587
B8ARD9	probable adenylate kinase 6, chloroplastic [Oryza sativa Japonica Group]	OsI_17869	23.23	1.07	1.035	0.983	0.838	0.974	0.939	1.018	1.033	1.04	1.05	0.977	1.014	0.891	0.085863	0.154547	1.001	0.95474	0.961567	1.105	0.110543	0.167788	0.984	0.48522	0.549299
B8AKN1	OTU domain-containing protein At3g57810 [Oryza sativa Japonica Group]	OsI_10875	25.2
B8B969	Uridine kinase OS=Oryza sativa subsp. indica GN=OsI_30007 PE=3 SV=1	OsI_30007	53.543	0.947	0.956	0.983	0.998	0.918	1.115	1.003	1.075	1.029	1.058	1.054	0.935	1.05	0.46818	0.567107	1.077	0.033616	0.0607726	1.005	0.92642	0.946744	0.981	0.67154	0.720196
A2ZLR2	membrane magnesium transporter [Oryza sativa Japonica Group]	OsI_38757	11.512
A2WQJ0	myosin-9 [Oryza sativa Japonica Group]	OsI_14754	76.117	0.939	0.945	0.991	1.04	0.971	0.998	0.76	0.816	0.81	1.295	1.291	1.236	1.047	0.157999	0.244879	0.83	0.0027214	0.00937664	1.27	0.00066221	0.00402552	1.602	6.2186e-05	0.00061204
B8APD5	Sucrose synthase OS=Oryza sativa subsp. indica GN=OsI_11498 PE=3 SV=1	OsI_11498	92.216	0.819	0.851	0.757	1.586	1.38	1.524	0.625	0.783	0.535	1.126	1.032	1.144	1.85	0.00033783	0.00320906	0.801	0.113899	0.162364	0.735	0.0042245	0.0142552	1.699	0.0092763	0.0216593
A2YQ89	Arogenate dehydratase OS=Oryza sativa subsp. indica GN=OsI_27452 PE=4 SV=1	OsI_27452	42.202	0.947	0.96	1.025	0.901	0.876	0.788	1.059	1.06	1.019	1.094	1.096	1.141	0.875	0.047142	0.0985624	1.07	0.068981	0.109069	1.299	0.0036418	0.0127424	1.062	0.034299	0.0614763
B8AH05	ADP-ribosylation factor [Oryza sativa Japonica Group]	OsI_05700	21.799
B8B3D1	ribosomal protein S10, mitochondrial [Oryza sativa Japonica Group]	OsI_38541	12.643		1.036			0.853			1.209			0.891		0.823			1.167			1.045			0.737
A2Y9I5	Glutamate receptor OS=Oryza sativa subsp. indica GN=OsI_21730 PE=3 SV=1	OsI_21730	92.54	0.983			1.054			0.988			1.014			1.072			1.005			0.962			1.026
B8AEE0	NADH dehydrogenase [ubiquinone] 1 alpha subcomplex subunit 9, mitochondrial isoform X2 [Oryza brachyantha]	OsI_09314	40.188
B8ADR2	ectonucleotide pyrophosphatase/phosphodiesterase family member 1 [Oryza sativa Japonica Group]	OsI_00764	58.45	1.029	0.987	1.001	1.083	1.123	1.077	0.87	0.879	0.879	1.056	1.066	1.09	1.088	0.0092425	0.0303366	0.871	0.00040477	0.00247583	0.978	0.24832	0.323439	1.222	3.8238e-05	0.000465371
B8AB45	protein DDB_G0276689 isoform X3 [Oryza sativa Japonica Group]	OsI_02662	268.28	1.099	1.022	1.082	1.038	1.105	1.155	0.901	0.9	0.876	0.98	1.045	0.966	1.03	0.4918	0.590041	0.836	0.00170256	0.00676013	0.907	0.068402	0.113888	1.117	0.012955	0.0282511
B8ADZ7	Nucleoside diphosphate kinase OS=Oryza sativa subsp. indica GN=OsI_07703 PE=3 SV=1	OsI_07703	19.88
B8AWA2	phosphomethylethanolamine N-methyltransferase [Oryza sativa Japonica Group]	OsI_20868	57.262			0.935			0.82			1.23			0.995	0.877			1.316			1.213			0.809
A2WR67	Pectate lyase OS=Oryza sativa subsp. indica GN=OsI_02351 PE=3 SV=1	OsI_04348	39.539	1.06			0.882			0.953			1.104			0.832			0.899			1.252			1.158
A2WMZ3	---	OsI_01217	6.6067			1.086			1.145			0.9			0.938	1.054			0.829			0.819			1.042
B8APS1	calmodulin-binding transcription activator 1 isoform X2 [Oryza sativa Japonica Group]	OsI_15659	110.74			0.923			0.951			0.905			1.23	1.03			0.98			1.293			1.359
B8AEH2	phosphoinositide 3-kinase regulatory subunit 4 [Oryza sativa Japonica Group]	OsI_09285	142.7		1.059	1.059		1.116	1.101		0.917	0.978		0.913	0.92	1.047	0.02126	0.0553097	0.895	0.073918	0.115431	0.827	0.00166234	0.00731074	0.967	0.41878	0.48466
B8B8E7	shewanella-like protein phosphatase 2 [Aegilops tauschii subsp. tauschii]	OsI_25356	30.605	0.921	0.876	0.951	1.148	0.986	1.026	0.855	0.89	0.916	1.135	1.264	1.137	1.15	0.054881	0.111343	0.968	0.36244	0.42696	1.119	0.121702	0.181431	1.329	0.0022601	0.00738795
A2ZLX0	scarecrow-like protein 34 [Oryza sativa Japonica Group]	OsI_38826	79.516	0.956	0.998	1.038	1.199	1.235	1.086	0.863	0.994	0.958	1.021	0.856	0.966	1.176	0.023878	0.0601551	0.941	0.26934	0.332211	0.808	0.029757	0.0602225	1.01	0.89984	0.917714
B8AWB1	WD repeat-containing protein 91 homolog [Oryza sativa Japonica Group]	OsI_19355	64.388
A2XNI6	hemK methyltransferase family member 2 [Oryza sativa Japonica Group]	OsI_14129	31.008
A2WU94	dentin sialophosphoprotein-like [Zea mays]	OsI_03445	121.72	1.012	1.04	0.883	0.989	1.076	1.273	0.976	0.881	0.903	1.047	1.047	1.032	1.137	0.23452	0.332523	0.94	0.36934	0.433535	0.936	0.50398	0.580655	1.133	0.05674	0.0922399
A2YD23	serine/threonine-protein kinase fray2 [Oryza sativa Japonica Group]	OsI_23018	72.825			1.118			1.138			0.819			0.991	1.018			0.733			0.871			1.21
A2WXB5	sm-like protein LSM3A [Oryza sativa Japonica Group]	OsI_04561	11.676	0.947	1.029	0.99	1.027	0.934	0.969	0.985	1.019	1.098	0.996	1.026	0.963	0.988	0.7517	0.815914	1.046	0.3301	0.394424	1.019	0.59664	0.666281	0.962	0.36454	0.430995
B8ABM4	laccase-3 [Oryza sativa Japonica Group]	OsI_04280	66.299
B8B9P7	kynurenine formamidase [Oryza sativa Japonica Group]	OsI_28762	29.789	1.029	0.983	1.014	1.004	1.086	0.995	0.961	0.938	0.992	1.011	1.038	1.012	1.019	0.57736	0.668951	0.955	0.095936	0.142117	0.992	0.8191	0.859549	1.059	0.035439	0.0631521
B8AJ26	SAM domain family protein [Zea mays]	OsI_07469	27.282	1.02	1	1.002	0.968	0.975	0.999	0.909	0.934	0.84	1.122	1.154	1.184	0.974	0.078299	0.144035	0.888	0.020862	0.0419623	1.176	0.00088232	0.00480781	1.29	0.00196338	0.00663965
A2Y8H0	bark storage protein A isoform X1 [Oryza sativa Japonica Group]	OsI_21348	37.554	0.796	0.735	0.728	1.49	1.523	1.543	0.662	0.705	0.696	1.169	1.182	1.184	2.017	1.99869e-05	0.000612705	0.913	0.057538	0.0937091	0.776	2.0304e-05	0.000466487	1.714	1.52136e-05	0.000311229
B8AG32	MICOS complex subunit MIC60 [Oryza sativa Japonica Group]	OsI_08319	67.331	1.092		1.284	0.914		1.253	0.903		0.546	1.159		1.018	0.912	0.62578	0.70987	0.61	0.186602	0.242878	1.005	0.93838	0.953858	1.502	0.23508	0.298252
A2WRN7	ATP-dependent zinc metalloprotease FTSH 4, mitochondrial [Oryza sativa Japonica Group]	OsI_02522	76.833	0.859	0.916	0.909	0.89	1.016	0.847	1.11	1.041	1.124	1.088	1.052	1.105	1.026	0.71404	0.785237	1.22	0.0031183	0.0103176	1.179	0.040959	0.0771896	0.991	0.7664	0.802546
B8A940	amino-acid permease BAT1 homolog [Oryza sativa Japonica Group]	OsI_05159	94.005	0.94	0.927	0.922	0.936	0.928	0.938	1.091	1.019	1.115	1.047	1.104	1.028	1.005	0.51954	0.616737	1.156	0.006458	0.017335	1.135	0.028337	0.0580638	0.986	0.7041	0.749894
B8BM15	Peptidylprolyl isomerase OS=Oryza sativa subsp. indica GN=OsI_37454 PE=4 SV=1	OsI_35103	42.234	1.091	1.119	1.134	0.981	0.993	1.07	0.935	0.904	0.897	1.017	1.011	0.948	0.91	0.032416	0.0752051	0.818	0.00029899	0.00206036	0.978	0.56058	0.634449	1.088	0.031696	0.0577345
B8ASX3	lysine-specific histone demethylase 1 homolog 3 [Oryza sativa Japonica Group]	OsI_16968	41.862	1.055			1.08			0.863			1.049			1.024			0.818			0.971			1.216
A2XY01	silencing gene B101 [Zea mays]	OsI_17596	22.3			1.027			0.937			1.043			1.005	0.912			1.016			1.073			0.964
B8B650	short-chain dehydrogenase/reductase 2b isoform X1 [Oryza sativa Japonica Group]	OsI_27383	41.418		0.96	1.005		0.982	1.001		0.917	0.904		1.159	1.117	1.009	0.74306	0.808851	0.927	0.087123	0.131673	1.148	0.022059	0.048122	1.25	0.007785	0.0189868
B8BFA5	S-adenosylmethionine decarboxylase proenzyme-like [Nicotiana sylvestris]	OsI_31420	10.976
A2XWN8	ubiquitin fusion degradation protein 1 homolog [Oryza sativa Japonica Group]	OsI_17067	35.506	1.272	1.123	1.326	1.074	1.142	1.028	0.965	0.855	0.929	0.74	0.944	0.766	0.872	0.08124	0.147955	0.739	0.0079775	0.0202206	0.755	0.025203	0.0531441	0.891	0.22714	0.28997
B8BGC3	zinc finger protein-like 1 [Oryza sativa Japonica Group]	OsI_33163	37.456	1.028	1.04	1.05	1.075	1.044	0.949	0.986	1.054	1.041	0.969	0.899	0.977	0.984	0.6696	0.745344	0.988	0.5953	0.649011	0.927	0.179579	0.248645	0.923	0.075215	0.116145
A2Z9E8	plant UBX domain-containing protein 10 [Oryza sativa Japonica Group]	OsI_34349	50.919	1.013	0.988	1.055	1.033	0.993	1.039	1.006	1.026	1.069	0.982	1.014	0.858	1.003	0.90262	0.933092	1.015	0.60538	0.659046	0.931	0.23762	0.312225	0.92	0.190942	0.25084
A2XKI5	Pyruvate kinase OS=Oryza sativa subsp. indica GN=OsI_12966 PE=3 SV=1	OsI_12966	59.684		1.102	0.984		0.975	0.983		1.06	0.998		0.885	1.057	0.939	0.3905	0.49305	0.987	0.86494	0.887831	0.992	0.90392	0.928788	0.944	0.5793	0.638928
B8A727	aarF domain-containing protein kinase 4 [Oryza sativa Japonica Group]	OsI_01623	67.578	1.072		0.994	1.059		1.201	0.954		0.949	0.916		0.935	1.094	0.35118	0.45573	0.921	0.164325	0.218362	0.819	0.090121	0.14222	0.973	0.12006	0.170836
B8BJ19	2-isopropylmalate synthase A [Oryza sativa Japonica Group]	OsI_35067	65.413	0.898	0.936	0.865	0.911	1.036	0.859	1.088	0.982	1.05	1.218	1.077	1.21	1.04	0.57672	0.668413	1.156	0.0185587	0.0383624	1.249	0.030457	0.0613912	1.123	0.081685	0.124305
B8ADM7	3'-N-debenzoyl-2'-deoxytaxol N-benzoyltransferase [Oryza sativa Japonica Group]	OsI_00687	46.166	0.983	0.972	0.971	1.021	0.995	1.018	0.967	0.949	0.941	1.07	1.076	1.094	1.037	0.0161443	0.0452996	0.976	0.055923	0.0916253	1.068	0.0033584	0.0120065	1.134	0.00027648	0.0016633
B8ACV2	paired amphipathic helix protein Sin3-like 3 [Oryza sativa Japonica Group]	OsI_00086	152.2	0.964			1.005			1.046			1.012			1.043			1.085			1.007			0.967
B8AII1	porphobilinogen deaminase, chloroplastic isoform X1 [Oryza sativa Japonica Group]	OsI_06012	38.421	0.96	1.012	0.974	0.897	0.9	0.892	1.111	1.096	1.105	1.002	0.995	1.074	0.913	0.0046594	0.0183181	1.124	0.00193964	0.00751393	1.142	0.032704	0.0648555	0.927	0.036858	0.0651859
A2YMC3	54S ribosomal protein L24, mitochondrial [Oryza sativa Japonica Group]	OsI_26378	23.069	1.064	0.988	1.014	0.94	0.801	0.906	1.271	1.293	1.187	0.847	0.892	0.898	0.863	0.048536	0.101006	1.223	0.0040561	0.012353	0.996	0.97374	0.981164	0.703	0.00038394	0.00204343
B8BML6	cleavage stimulation factor subunit 77 isoform X2 [Oryza sativa Japonica Group]	OsI_38816	97.379	1.107			1.097			0.954			0.894			0.991			0.862			0.815			0.937
A2WU03	protein PLASTID MOVEMENT IMPAIRED 2 [Oryza sativa Japonica Group]	OsI_03350	70.401	0.992		0.873	0.747		0.646	1.204		1.268	1.002		1.144	0.747	0.094239	0.166106	1.325	0.054375	0.0896251	1.541	0.047975	0.0870507	0.868	0.181624	0.240911
B8AZU0	protein LURP-one-related 5 [Oryza sativa Japonica Group]	OsI_20576	21.87
B8AJ73	protein NRDE2 homolog [Oryza sativa Japonica Group]	OsI_09115	128.1	0.842	0.821		1.065	1.003		0.621	0.768		1.509	1.427		1.244	0.021641	0.0560105	0.835	0.2249	0.285762	1.42	0.0133988	0.0335323	2.114	0.020583	0.0409087
B8BK12	---	OsI_35782	42.178	0.7	0.775	0.848	0.781	0.784	0.808	1.076	1.099	1.114	1.326	1.303	1.2	1.022	0.68966	0.763193	1.416	0.0033834	0.0109522	1.614	0.000123173	0.0013319	1.164	0.0095413	0.0221731
B8AFR3	phytosulfokine receptor 1 [Oryza sativa Japonica Group]	OsI_08160	114.38
P0C433	Photosystem II protein D1 OS=Oryza sativa subsp. indica GN=psbA PE=3 SV=1	psbA	38.962	0.904		0.709	1.232		1.483	1.221		1.27	0.722		0.68	1.683	0.075603	0.140438	1.544	0.069603	0.109841	0.516	0.021296	0.0469441	0.563	0.0038618	0.0110603
B8A6R7	putative L-cysteine desulfhydrase 2 [Oryza sativa Japonica Group]	OsI_01480	26.451	1.126	1.091	1.143	0.981	1.083	0.926	1.056	0.94	1.157	0.85	0.934	0.767	0.89	0.06794	0.130224	0.938	0.3383	0.403147	0.853	0.093584	0.146559	0.809	0.062919	0.100332
B8AQD0	DNA-directed RNA polymerase subunit OS=Oryza sativa subsp. indica GN=OsI_13248 PE=3 SV=1	OsI_13248	17.881	1.047			0.85			1.175			0.92			0.812			1.122			1.082			0.783
A2YQ64	probable protein phosphatase 2C 33 [Oryza sativa Japonica Group]	OsI_02161	46.286	0.975	1.004		0.904	0.98		1.148	1.01		0.976	1.025		0.952	0.36512	0.469668	1.09	0.32648	0.391046	1.062	0.32692	0.406281	0.927	0.3944	0.4611
B8B0S9	ubiquitin-NEDD8-like protein RUB2 [Oryza brachyantha]	OsI_31396	17.094	1.025	1.019	0.984	1.063	1.042	1.073	0.987	0.966	0.984	0.958	0.97	0.98	1.05	0.034659	0.0787414	0.97	0.102476	0.149425	0.915	0.00121918	0.0060113	0.99	0.35046	0.417553
A2XP44	chemocyanin [Oryza sativa Japonica Group]	OsI_14346	12.83	0.597	0.538	0.558	0.838	0.72	0.779	0.804	0.769	0.776	1.795	1.908	1.838	1.38	0.0038371	0.0158168	1.387	0.00059954	0.00319906	2.371	5.6281e-05	0.000836683	2.359	1.3786e-06	5.96409e-05
A2YQ17	---	OsI_27373	10.101		0.811			1.326			0.922			1.04		1.635			1.137			0.784			1.128
B8BMG2	major pollen allergen Bet v 1-D/H [Oryza sativa Japonica Group]	OsI_38689	38.935	0.518	0.564	0.533	0.686	0.713	0.958	0.502	0.448	0.432	2.224	2.088	2.062	1.459	0.027596	0.066723	0.856	0.038302	0.0671034	2.704	0.00074058	0.00435168	4.612	3.6537e-06	8.96958e-05
A2WL93	protein kinase PINOID 2 [Oryza sativa Japonica Group]	OsI_00604	54.078	1.144		1.086	1.134		1.079	0.896		0.957	0.888		0.93	0.992	0.85184	0.893716	0.831	0.047615	0.0804856	0.822	0.02854	0.0584069	0.981	0.68634	0.733515
A2XK32	probable translation initiation factor eIF-2B subunit delta [Oryza sativa Japonica Group]	OsI_12800	58.067	0.821	0.862	0.916	1.044	1.031	0.996	1.179	1.176	1.161	0.941	0.995	0.977	1.182	0.0084152	0.0282889	1.353	0.010978	0.025481	0.949	0.070803	0.116977	0.828	0.00038301	0.00204343
B8ATH7	plant/MCA23-20 protein [Medicago truncatula]	OsI_15775	49.465	1.021	1.11	0.927	1.058	1.044	1.124	0.881	0.884	0.887	1.081	1.002	1.117	1.055	0.38254	0.486313	0.867	0.11538	0.163879	0.992	0.83784	0.875302	1.207	0.028515	0.0530016
A2Y0M5	Golgi apparatus membrane protein TVP23 OS=Oryza sativa subsp. indica GN=OsI_18548 PE=3 SV=1	OsI_18548	25.024	1.134			1.248			0.932			0.775			1.101			0.822			0.621			0.832
B8BP89	zinc finger CCCH domain-containing protein 66 isoform X1 [Oryza sativa Japonica Group]	OsI_38063	42.176	0.997	0.966	1.063	1.046	1.061	0.999	1.009	1.004	0.957	0.986	1.037	0.991	1.026	0.47226	0.571067	0.981	0.60936	0.662435	0.97	0.28344	0.360609	1.015	0.56116	0.622705
A2XM23	Phytochrome C OS=Oryza sativa subsp. indica GN=PHYC PE=3 SV=2	PHYC	126.04		1.011			1.121			0.752			1.171		1.109			0.744			1.045			1.557
A2YKK4	fatty acid desaturase DES2 [Oryza sativa Japonica Group]	OsI_25754	41.603
A2XTL5	protein disulfide isomerase-like 5-2 [Oryza sativa Japonica Group]	OsI_15947	46.777	0.966	1.056	1.076	1.178	1.173	1.185	0.892	0.847	0.867	1.054	1.004	0.963	1.141	0.057395	0.115305	0.841	0.0091951	0.0225296	0.854	0.026499	0.0551923	1.159	0.0080592	0.0195011
B8AVK3	LOW QUALITY PROTEIN: oryzain alpha chain-like [Oryza sativa Japonica Group]	OsI_17694	50.158	1.061	1.051	1.073	1.183	1.285	1.263	0.847	0.855	0.872	0.909	0.895	0.922	1.171	0.0036799	0.0153485	0.808	3.7128e-05	0.00065098	0.731	0.00029893	0.00240805	1.059	0.0091011	0.0213616
A2Y8A0	Acyl-coenzyme A oxidase OS=Oryza sativa subsp. indica GN=OsI_21277 PE=3 SV=1	OsI_21277	74.446	0.993	0.99	0.99	1.051	1.082	1.087	1.079	1.04	1.059	0.907	0.926	0.924	1.083	0.0172015	0.0474098	1.069	0.024763	0.0480447	0.856	0.00023832	0.00204561	0.868	0.000341	0.0019035
A2XAL1	classical arabinogalactan protein 9 [Oryza sativa Japonica Group]	OsI_09292	22.625		1.273	1.307		1.071	0.982		1.129	1.09		0.58	0.66	0.796	0.036923	0.0822922	0.86	0.020576	0.0414886	0.604	0.022901	0.049475	0.559	0.0128979	0.0281424
A2Y531	soluble inorganic pyrophosphatase [Oryza sativa Japonica Group]	OsI_20104	25.47	0.761	0.839	0.791	0.883	0.919	0.913	1.034	0.928	1.05	1.314	1.311	1.24	1.136	0.0145244	0.0420713	1.26	0.0087442	0.0217722	1.424	9.9365e-05	0.00116914	1.283	0.004417	0.0122863
A2Z0M4	Hypoxia-induced gene domain 1 OS=Oryza sativa subsp. indica GN=HIGD1 PE=2 SV=1	HIGD1	10.641	1.114	1.174	1.007	1.071	1.159	1.078	0.94	0.892	0.898	0.921	0.846	1.063	1.004	0.92316	0.947373	0.829	0.0177364	0.0369078	0.856	0.088282	0.140081	1.037	0.6675	0.716487
B8AKP0	rootletin [Oryza sativa Japonica Group]	OsI_10898	50.445	0.958	0.945		0.985	1.055		1.069	0.973		1.01	1.063		1.072	0.18764	0.279054	1.073	0.2817	0.345039	1.016	0.73986	0.791045	1.015	0.79518	0.828284
A2XG54	ELMO domain-containing protein A isoform X1 [Oryza sativa Japonica Group]	OsI_11361	36.328	0.92	0.92	0.897	1.146	1.197	1.055	0.967	0.94	0.848	0.938	1.044	1.234	1.242	0.0047996	0.0186609	1.007	0.90738	0.923871	0.946	0.532	0.607683	1.167	0.168302	0.226532
A2YQR2	Fructose-bisphosphate aldolase OS=Oryza sativa subsp. indica GN=OsI_27635 PE=3 SV=1	OsI_27635	38.393	0.984	0.763	0.87	1.048	1.198	1.298	1.029	0.81	0.731	0.923	1.254	1.195	1.354	0.034116	0.0776868	0.982	0.86194	0.8851	0.951	0.656	0.720446	1.312	0.120676	0.171465
A2X5Y2	cytosolic invertase 1 [Oryza sativa Japonica Group]	OsI_07611	56.194	0.954	0.939	0.981	1.114	1.063	1.07	0.99	0.983	0.976	1.011	1.07	1.004	1.13	0.0032992	0.014069	1.026	0.126042	0.17633	0.95	0.108303	0.165049	1.046	0.09562	0.141833
A2YCM4	---	OsI_22866	15.286	0.966			0.846			0.651			1.526			0.876			0.674			1.804			2.344
B8ADY7	glyoxylate/succinic semialdehyde reductase 1 [Oryza sativa Japonica Group]	OsI_07685	30.496	0.997	1.013	0.999	1.054	1.028	1	0.885	0.827	0.895	1.07	1.183	1.086	1.024	0.21146	0.306672	0.866	0.004625	0.0135641	1.083	0.084677	0.135231	1.281	0.0034403	0.0100936
B8AZE9	Glutathione synthetase OS=Oryza sativa subsp. indica GN=OsI_18978 PE=3 SV=1	OsI_18978	59.71	0.577	0.482	0.414	0.889	0.834	0.831	0.824	0.814	0.795	1.699	1.806	1.91	1.734	0.0047394	0.0185145	1.652	0.033881	0.0611844	2.12	4.4389e-05	0.000687233	2.226	2.1411e-05	0.000312233
A2XP59	tumor necrosis factor receptor family protein [Arabidopsis thaliana]	OsI_14364	15.409		1.015			0.962			1.17			0.868		0.948			1.153			0.902			0.742
B8ADC4	aspartate--tRNA ligase, chloroplastic/mitochondrial [Oryza sativa Japonica Group]	OsI_00447	80.316	0.942	1.017	0.992	0.965	0.923	1.005	1.129	1.108	1.017	0.976	0.928	0.98	0.98	0.58214	0.673065	1.103	0.068577	0.108534	0.997	0.93012	0.949181	0.886	0.030615	0.0560555
A2XLF2	Actin-1 OS=Oryza sativa subsp. indica GN=ACT1 PE=2 SV=1	ACT1	41.812	0.966	0.88	0.98	1.036	1.066	0.995	1.141	1.037	1.099	0.915	1.053	0.952	1.096	0.078203	0.143966	1.16	0.027399	0.051714	0.943	0.2637	0.340147	0.891	0.081417	0.123936
B8ABK9	cytochrome P450 72A15 [Oryza sativa Japonica Group]	OsI_02739	30.557	0.465	0.841	0.386	0.759	1.367	0.678	0.735	0.547	0.627	1.996	1.356	2.217	1.657	0.184124	0.27532	1.128	0.53142	0.587817	1.986	0.053623	0.0948892	2.917	0.0035754	0.0104217
B8BF35	enhanced ethylene response protein 5 [Oryza sativa Japonica Group]	OsI_31223	17.466		0.968	0.991		1.043	0.874		1.166	1.191		0.856	0.94	0.979	0.80176	0.856114	1.203	0.0072392	0.0188832	0.937	0.5964	0.666271	0.762	0.029564	0.0545363
B8AQQ4	translational activator GCN1 [Oryza sativa Japonica Group]	OsI_13323	223.12	1.05	1.064	1.088	1.103	1.076	1.035	0.876	0.931	0.922	0.964	0.978	1	1.004	0.8768	0.913785	0.852	0.00175636	0.00693818	0.915	0.0145225	0.0355315	1.078	0.025443	0.0486646
A2X9I0	protease Do-like 9 [Oryza sativa Japonica Group]	OsI_08898	61.597	1.08	1.271		0.855	0.774		1.221	0.953		0.837	0.979		0.693	0.062119	0.122387	0.925	0.6334	0.684794	1.115	0.36876	0.450046	0.835	0.35424	0.421242
B8B930	Purple acid phosphatase OS=Oryza sativa subsp. indica GN=OsI_30014 PE=3 SV=1	OsI_30014	69.879	0.823	0.816	0.856	0.965	0.883	0.984	0.719	0.633	0.693	1.456	1.654	1.466	1.135	0.025998	0.0638934	0.82	0.0078966	0.0200465	1.616	0.00083918	0.00464982	2.238	0.000138487	0.00103739
B8B4J4	Fructose-bisphosphate aldolase OS=Oryza sativa subsp. indica GN=OsI_23662 PE=3 SV=1	OsI_23662	37.754		0.71	0.687		0.627	0.551		1.893	2.079		0.691	0.591	0.843	0.122576	0.201232	2.843	0.002258	0.00831436	1.088	0.49622	0.573725	0.323	0.006405	0.0164257
A2ZH15	heat shock cognate 70 kDa protein 2 [Oryza brachyantha]	OsI_12445	47.259	1.066	1.078	1.125	1.032	1.097	1.074	0.958	0.866	0.912	0.989	1.023	0.944	0.98	0.44732	0.549125	0.837	0.0059365	0.0162956	0.923	0.051978	0.0926434	1.08	0.10592	0.154051
B8AGS7	AP-2 complex subunit mu [Oryza sativa Japonica Group]	OsI_08536	49.27	1.037	1.071	1.053	1.064	1.033	0.974	0.935	0.96	0.959	1.003	0.991	0.998	0.972	0.3457	0.449802	0.903	0.00129795	0.0055526	0.974	0.43466	0.515114	1.048	0.0070792	0.0176944
A2WWG7	Non-specific lipid-transfer protein OS=Oryza sativa subsp. indica GN=OsI_04247 PE=3 SV=1	OsI_04247	12.092
B8ACJ7	COP9 signalosome complex subunit 2 [Oryza sativa Japonica Group]	OsI_01398	51.414			0.989			1.43			0.71			1.006	1.446			0.718			0.703			1.417
A2Z188	probable methyltransferase PMT2 [Oryza sativa Japonica Group]	OsI_31366	69.217	1.013	1.021	1.046	0.943	0.909	0.957	0.938	0.904	0.895	1.054	1.112	1.103	0.912	0.0069815	0.0245673	0.889	0.0023614	0.00851002	1.164	0.0025802	0.00991456	1.194	0.00126378	0.00483688
A2Z839	short-chain type dehydrogenase/reductase [Oryza sativa Japonica Group]	OsI_33875	26.629	0.519	0.554	0.596	1.83	1.589	1.579	0.445	0.527	0.552	1.418	1.471	1.376	2.995	6.1189e-05	0.00110605	0.913	0.28988	0.352779	0.853	0.039218	0.0745161	2.799	0.000115609	0.000929882
B8ATZ6	acetyltransferase At1g77540 [Oryza brachyantha]	OsI_15941	7.8089		1.122	1.009		1.05	1.134		0.938	1.006		0.932	0.913	1.025	0.73738	0.803733	0.912	0.28846	0.351485	0.845	0.051885	0.092511	0.949	0.29206	0.357212
B8AL04	quinone oxidoreductase [Oryza sativa Japonica Group]	OsI_09616	34.807	1.041	1.045	1.037	1.141	1.157	1.109	0.875	0.856	0.852	1.03	1.003	1.043	1.091	0.0023617	0.0111843	0.827	2.1909e-05	0.000457696	0.903	0.0038411	0.0132424	1.191	0.000244	0.00150215
B8BK04	chaperone protein ClpC4, chloroplastic [Oryza sativa Japonica Group]	OsI_35764	93.67	0.955	0.884	0.928	0.697	0.841	0.86	1.556	1.371	1.469	0.744	0.884	0.736	0.867	0.104941	0.178708	1.589	0.00042211	0.00253143	0.986	0.88686	0.91584	0.538	0.00086497	0.00365333
B8AFW5	uncharacterized LOC100273464 [Zea mays]	OsI_06843	45.805	1.139		1.083	1.049		1.119	0.914		0.943	0.94		0.916	0.976	0.60642	0.693815	0.836	0.026297	0.050075	0.856	0.046901	0.0856695	0.999	0.98256	0.98576
A2WPH9	protein disulfide isomerase-like 2-2 [Oryza sativa Japonica Group]	OsI_01755	40.74	0.984	0.97	0.964	0.98	0.977	0.965	1.042	1.026	1.038	1.032	1.023	1.023	1.001	0.86592	0.90483	1.064	0.00122454	0.00531893	1.053	0.00071954	0.00427395	0.991	0.175	0.233634
B8ANT1	protein EXPORTIN 1A isoform X1 [Oryza sativa Japonica Group]	OsI_14413	33.448	0.98	0.994	0.986	0.944	0.983	0.942	1.069	1.069	1.067	1.035	1.028	1.029	0.969	0.095595	0.167597	1.083	0.002719	0.00937664	1.078	0.033184	0.0656226	0.965	8.1932e-05	0.000735615
B8B3H4	serine/threonine-protein kinase B-raf-like [Asparagus officinalis]	OsI_21914	51.996	0.788			1.266			0.928			1.103			1.607			1.178			0.871			1.189
B8BM42	LIM domain-containing protein WLIM1 [Oryza sativa Japonica Group]	OsI_38483	15.197
A2ZGU0	transmembrane protein 205 [Oryza sativa Japonica Group]	OsI_36996	22.783
B8BBV1	phosphoglycerate mutase-like protein 4 [Oryza sativa Japonica Group]	OsI_29592	37.451
B8A6V9	vacuolar protein sorting-associated protein 25 [Oryza sativa Japonica Group]	OsI_03132	20.793	1.158	1.13	1.121	1.019	0.999	1.087	0.939	0.943	0.841	0.919	0.957	1.004	0.911	0.026237	0.0642885	0.799	0.0042986	0.0128824	0.928	0.105579	0.161647	1.058	0.27882	0.344141
B8ANN3	conserved oligomeric Golgi complex subunit 2 [Oryza sativa Japonica Group]	OsI_14326	83.53	1.007	0.966	0.993	1.006	0.955	0.977	1.046	1.077	1.048	0.958	1.049	0.981	0.991	0.64766	0.728987	1.069	0.0122994	0.0277894	1.017	0.62632	0.694346	0.942	0.1049	0.152929
A2WUJ5	Chlorophyll a-b binding protein, chloroplastic OS=Oryza sativa subsp. indica GN=OsI_03546 PE=3 SV=1	OsI_03546	27.902	1.149			1.225			0.831			0.878			1.066			0.723			0.717			1.057
B8B475	3-hydroxyisobutyryl-CoA hydrolase-like protein 3, mitochondrial isoform X1 [Oryza sativa Japonica Group]	OsI_23569	41.281	0.922	0.964	0.921	0.999	1.053	1.08	0.882	0.86	0.856	1.226	1.171	1.202	1.116	0.0163839	0.0457635	0.926	0.0119647	0.0272327	1.149	0.0062952	0.0189531	1.385	3.8122e-05	0.000465107
B8AWR9	probable 3-hydroxyisobutyrate dehydrogenase-like 2, mitochondrial [Aegilops tauschii subsp. tauschii]	OsI_21005	30.844	0.913	1.043	0.938	1.122	1.059	1.102	0.869	0.824	0.909	1.149	1.115	1.1	1.134	0.044421	0.0946394	0.899	0.100336	0.14713	1.025	0.31588	0.39495	1.293	0.00117502	0.00456037
A2YQI8	putative methylesterase 14, chloroplastic [Oryza sativa Japonica Group]	OsI_27553	43.097	1.025	1.003	1.005	0.974	0.991	1.093	1.095	1.097	1.044	0.956	0.937	0.927	1.008	0.85834	0.899005	1.067	0.021521	0.0430595	0.922	0.097277	0.151139	0.871	0.00177664	0.00618722
B8AJF8	phosphoinositide phosphatase SAC7 isoform X1 [Oryza sativa Japonica Group]	OsI_07636	76.701	1.099	1.079	1.094	1.066	1.1	1.067	0.924	0.904	0.907	0.948	0.98	0.961	0.988	0.36056	0.4646	0.836	3.688e-05	0.00065098	0.894	0.0013414	0.00640184	1.056	0.0097405	0.0224732
B8BGT8	glutathione reductase, chloroplastic [Oryza sativa Japonica Group]	OsI_33569	60.128	0.954	1	0.895	1.128	1.129	1.017	0.905	0.848	0.847	1.059	1.136	1.266	1.149	0.042503	0.091263	0.913	0.079576	0.122482	1.057	0.43578	0.51581	1.331	0.0073002	0.0181547
B8AZ90	proline-rich receptor-like protein kinase PERK1 [Oryza sativa Japonica Group]	OsI_00982	48.324	1.03	1.029	1.026	1.042	1.065	1.045	1	0.969	1.019	0.965	0.979	0.95	1.022	0.036723	0.0820402	0.969	0.160564	0.21423	0.918	0.00151612	0.00687185	0.969	0.135417	0.188285
A2Y8U6	SPX domain-containing membrane protein OsI_21475 OS=Oryza sativa subsp. indica GN=OsI_21475 PE=3 SV=1	OsI_21475	77.649	1.07	1.075	0.971	1.195	1.255	1.285	0.836	0.886	0.929	0.974	0.875	0.879	1.199	0.0099766	0.031879	0.851	0.023102	0.0454662	0.73	0.00154284	0.00694766	1.029	0.57474	0.635136
B8AE13	RAB6A-GEF complex partner protein 1 isoform X1 [Oryza sativa Japonica Group]	OsI_09207	126.44	1.168			1.141			0.858			0.898			0.977			0.735			0.787			1.047
B8AWU4	phenylalanine--tRNA ligase beta subunit, cytoplasmic [Oryza sativa Japonica Group]	OsI_20948	67.399	1.061	1.033	1.071	0.92	0.957	0.944	0.975	0.995	1.004	1.027	1.006	0.976	0.891	0.00190207	0.00973749	0.94	0.0109395	0.0254035	1.067	0.026479	0.0551739	1.012	0.5372	0.599851
A2XUT7	26S proteasome non-ATPase regulatory subunit 6 [Oryza sativa Japonica Group]	OsI_16374	44.084	1.077	1.035	1.029	0.963	0.969	0.971	1.03	1.02	1.052	0.945	0.971	0.974	0.924	0.0056764	0.0210522	0.988	0.50666	0.563082	0.996	0.66868	0.73079	0.932	0.0058989	0.0154182
A2Y2A3	50S ribosomal protein L13 [Oryza sativa Japonica Group]	OsI_27916	24.309	0.995	1.001	0.996	0.963	0.925	0.983	1.22	1.193	1.126	0.839	0.886	0.92	0.96	0.146495	0.231481	1.183	0.0198951	0.0404132	0.921	0.06256	0.106456	0.747	0.0012447	0.00477814
A2YTG3	alpha-soluble NSF attachment protein 2 [Oryza sativa Japonica Group]	OsI_28603	18.579	1.074	1.027	1.104	1.015	1.047	1.005	0.93	0.953	0.964	0.973	1.009	1	0.957	0.147761	0.233033	0.888	0.0074397	0.0192736	0.972	0.163645	0.230703	1.047	0.03824	0.0671961
A2WYB5	glycine-rich RNA-binding protein 4, mitochondrial [Oryza sativa Japonica Group]	OsI_04919	15.547	0.769	0.711	0.795	0.951	0.996	0.933	1.234	1.219	1.198	1.077	1.102	1.057	1.266	0.0035176	0.0147967	1.605	0.000158534	0.00140953	1.124	0.0069189	0.0203037	0.886	0.001225	0.00471352
B8AE03	tRNA (guanine(10)-N2)-methyltransferase homolog [Oryza sativa Japonica Group]	OsI_07651	56.008	0.97		1.002	0.892		0.841	1.146		1.137	0.992		1.007	0.879	0.061257	0.121041	1.158	0.012738	0.0285311	1.153	0.042179	0.0790957	0.876	0.0040427	0.0114126
B8B151	nuclear pore complex protein NUP155 [Oryza sativa Japonica Group]	OsI_22677	181.11	0.997	1.012	1.014	0.952	0.999	0.966	1.016	1.003	1.003	1.04	1.027	1.018	0.965	0.078101	0.143872	1	0.96488	0.969798	1.058	0.022559	0.0489938	1.021	0.052322	0.0864839
A2YPV7	60S ribosomal protein L18-3 isoform X1 [Oryza sativa Japonica Group]	OsI_27311	21.949	0.826		0.842	0.945		0.952	1.328		1.3	0.91		0.917	1.137	0.0063192	0.0228735	1.576	0.00099659	0.00457799	0.963	0.0194373	0.0441391	0.695	0.00096444	0.00395299
B8AS17	Hexosyltransferase OS=Oryza sativa subsp. indica GN=OsI_16652 PE=3 SV=1	OsI_16652	60.974	0.983	0.999	0.942	1.091	1.067	1.135	0.928	0.891	0.888	1.046	1.084	1.093	1.126	0.0091619	0.030092	0.926	0.026822	0.0508978	0.979	0.39746	0.476991	1.191	0.00087587	0.00369456
B8B7B8	Non-specific serine/threonine protein kinase OS=Oryza sativa subsp. indica GN=OsI_24914 PE=3 SV=1	OsI_24914	50.606
A2Z148	U4/U6.U5 tri-snRNP-associated protein 2 [Oryza sativa Japonica Group]	OsI_31320	64.433
A2X2T1	Peroxidase OS=Oryza sativa subsp. indica GN=OsI_06496 PE=3 SV=1	OsI_06496	33.459	0.967	0.895	0.943	0.964	1.011	1.156	0.97	1.022	0.879	1.116	1.095	1.086	1.116	0.142397	0.226603	1.024	0.68322	0.728289	1.053	0.42532	0.505869	1.148	0.035477	0.063197
A2WKG3	leucine-rich repeat extensin-like protein 2 [Oryza sativa Japonica Group]	OsI_00313	70.281	1.028	1.057	1.058	1.071	1.054	1.06	0.96	0.941	0.933	1.001	0.992	1.023	1.013	0.27404	0.37497	0.902	0.00122161	0.00531088	0.947	0.006016	0.0183988	1.064	0.0074832	0.0184608
A2XJL6	T-complex protein 1 subunit beta-like, partial [Juglans regia]	OsI_12631	48.722	1.033	1.044	1.009	0.917	0.927	0.987	1.01	1.047	1.075	1.002	1	1.014	0.917	0.0258	0.0635359	1.015	0.5202	0.57709	1.065	0.052198	0.0929011	0.963	0.114318	0.163943
B8AK99	probable phosphomevalonate kinase isoform X1 [Oryza sativa Japonica Group]	OsI_10786	56.633	1.542	1.018	0.924	1.263	0.869	0.856	0.709	1.163	1.236	0.589	0.914	0.973	0.858	0.51346	0.611735	0.892	0.6442	0.694643	0.829	0.3913	0.471896	0.797	0.40122	0.46737
B8AKA5	Chorismate synthase OS=Oryza sativa subsp. indica GN=OsI_10797 PE=3 SV=1	OsI_10797	46.952	0.964	0.941	0.97	0.979	0.973	0.978	0.924	0.89	0.92	1.135	1.186	1.169	1.019	0.114337	0.190349	0.951	0.028584	0.0535	1.191	0.0055558	0.0173615	1.277	0.000157212	0.00112841
B8ARU1	soluble inorganic pyrophosphatase [Oryza sativa Japonica Group]	OsI_18011	24.193	0.987	0.937	0.974	1.022	0.927	1.152	0.888	0.883	0.869	1.202	1.257	1.069	1.07	0.37896	0.482883	0.911	0.0052975	0.0149662	1.138	0.174584	0.243162	1.336	0.027519	0.051555
A2XEN1	probable mitochondrial import inner membrane translocase subunit TIM21 [Oryza sativa Japonica Group]	OsI_10791	38.991	0.989	0.942	0.94	0.941	1.001	0.983	0.967	1.028	1.024	1.075	1.046	1.072	1.019	0.49444	0.592367	1.052	0.123964	0.174214	1.092	0.0123249	0.0314991	1.058	0.05948	0.0957782
A2WRC2	salicylic acid-binding protein 2 [Oryza sativa Japonica Group]	OsI_02409	30.847	1.045			1.309			0.566			1.182			1.253			0.542			0.903			2.088
A2ZCK1	Alcohol dehydrogenase family-3 OS=Oryza sativa subsp. indica GN=OSI9Ba083O10_092B13-3 PE=3 SV=1	OSI9Ba083O10_092B13-3	40.772	0.71	0.751	0.631	0.86	0.879	0.828	0.582	0.465	0.378	1.785	1.927	2.119	1.227	0.0188042	0.0505478	0.681	0.042184	0.0725889	2.272	9.9815e-05	0.00117042	4.092	0.00044399	0.00225583
A2ZAB3	60S ribosomal protein L27 OS=Oryza sativa subsp. indica GN=OsI_34676 PE=2 SV=1	OsI_34676	15.471			0.955			1.08			1.118			0.894	1.131			1.171			0.828			0.8
B8A9A5	ARM repeat superfamily protein [Arabidopsis thaliana]	OsI_02224	86.936	0.926	0.896	0.924	1.444	1.412	1.449	0.741	0.785	0.667	1.017	1.016	1.054	1.568	2.3333e-06	0.000159828	0.799	0.0096833	0.0233327	0.717	2.0834e-05	0.000466487	1.408	0.0021997	0.00723786
Q00G37	Ent-cassa-12,15-diene synthase OS=Oryza sativa subsp. indica GN=KSL7 PE=2 SV=2	KSL7	92.179	0.739	0.531	0.629	0.91	0.862	0.915	0.61	0.458	0.543	1.66	2.12	1.897	1.415	0.021643	0.0560105	0.848	0.26928	0.332211	2.113	0.00053507	0.00349932	3.524	0.00032038	0.0018214
A2Y8D0	probable polygalacturonase [Oryza sativa Japonica Group]	OsI_21311	51.426	1.174	1.131	1.161	1.088	1.164	1.174	0.743	0.75	0.736	1.038	1.001	1.009	0.988	0.67242	0.747639	0.643	1.815e-06	0.000121475	0.89	0.0116812	0.0302937	1.367	1.70598e-05	0.000311229
A2YGD2	Translation machinery associated TMA7 [Arabidopsis thaliana]	OsI_24233	6.7748
B8AZS4	calreticulin-3 [Oryza sativa Japonica Group]	OsI_20556	73.085	0.733	0.766	0.755	1.05	1.142	1.052	0.836	0.798	0.869	1.412	1.275	1.35	1.439	0.00028322	0.00281805	1.11	0.0199802	0.0405193	1.244	0.005696	0.0176834	1.613	0.00024076	0.00149459
A2X2N6	40S ribosomal protein S24 OS=Oryza sativa subsp. indica GN=OsI_06448 PE=3 SV=1	OsI_06448	15.748	0.725	0.71		0.823	0.858		1.675	1.595		0.754	0.815		1.171	0.021044	0.0548926	2.279	0.00104137	0.00471335	0.933	0.25594	0.331961	0.48	0.0038842	0.0110858
B8AQP5	putative 3,4-dihydroxy-2-butanone kinase [Oryza sativa Japonica Group]	OsI_13310	61.792	0.999	0.987	1.007	0.938	0.983	0.945	1.083	1.068	1.058	0.995	1.007	0.992	0.958	0.049861	0.103284	1.072	0.00146306	0.00605616	1.045	0.045078	0.0830973	0.933	0.00106306	0.00423591
B8B248	cadmium/zinc-transporting ATPase HMA3 [Oryza sativa Japonica Group]	OsI_24354	116.26
A2YQ86	Peroxidase OS=Oryza sativa subsp. indica GN=OsI_27449 PE=3 SV=1	OsI_27449	59.497	0.772	0.741	0.859	0.878	0.91	0.775	1.024	0.974	1.039	1.254	1.234	1.282	1.081	0.3055	0.407609	1.28	0.0066976	0.0178482	1.471	0.00147736	0.00677898	1.241	0.00065502	0.00298616
B8BKM3	SUMO-activating enzyme subunit 1A [Oryza sativa Japonica Group]	OsI_36193	35.878	1.014	1.028	0.991	0.958	0.96	0.95	1.073	1.034	1.042	0.984	0.987	1.003	0.946	0.007479	0.0258566	1.038	0.073223	0.114527	1.037	0.0057639	0.0178605	0.944	0.0109972	0.0247286
B8AJD0	probable serine/threonine-protein kinase At1g01540 isoform X2 [Oryza sativa Japonica Group]	OsI_15929	55.561	1.05	1.133		0.968	0.816		1.015	1.1		0.988	0.934		0.817	0.159924	0.247155	0.969	0.62434	0.677078	1.077	0.4783	0.556399	0.909	0.191619	0.251462
B8B0V2	transmembrane protein 245 [Oryza brachyantha]	OsI_22633	58.857	1.024	1.025	1.015	1.127	1.033	1.07	0.935	0.989	0.889	0.971	0.986	1.07	1.054	0.177464	0.267471	0.918	0.107883	0.155561	0.937	0.172899	0.241061	1.076	0.163837	0.221308
A2ZC94	1-aminocyclopropane-1-carboxylate oxidase [Oryza sativa Japonica Group]	OsI_35404	34.733	0.427		0.446	1.645		1.707	0.532		0.508	1.561		1.516	3.84	0.00045524	0.00384199	1.191	0.031323	0.0573848	0.918	0.068304	0.113763	2.959	0.00063688	0.00290934
B8AZP1	ER membrane protein complex subunit 1 [Oryza sativa Japonica Group]	OsI_19058	115.11	1.1	1.086	1.108	1.105	1.108	1.136	0.877	0.905	0.871	0.952	0.948	0.954	1.017	0.193504	0.285792	0.805	8.0021e-05	0.000946628	0.852	5.9494e-05	0.000839823	1.076	0.025582	0.0488546
B8BDE8	LOW QUALITY PROTEIN: beta-fructofuranosidase, insoluble isoenzyme 7-like [Oryza sativa Japonica Group]	CIN7	65.447	1.074	1.133	1.079	1.289	1.176	1.293	0.897	0.921	0.958	0.786	0.935	0.777	1.144	0.0197435	0.052359	0.845	0.0027624	0.00945738	0.665	0.0036754	0.0128093	0.9	0.158465	0.21535
B8BBH1	sm-like protein LSM7 [Oryza sativa Japonica Group]	OsI_28028	10.594	0.982	1.001	1.008	1.016	0.977	0.93	1.058	1.013	1.1	0.974	1.028	0.986	0.977	0.42772	0.530347	1.06	0.081759	0.125047	1.022	0.50188	0.578776	0.942	0.109796	0.159007
B8BHR1	Malic enzyme OS=Oryza sativa subsp. indica GN=OsI_34227 PE=3 SV=1	OsI_34227	68.279	0.849	0.874	0.872	0.892	0.946	0.919	0.953	0.916	0.96	1.255	1.269	1.253	1.062	0.035597	0.0802071	1.09	0.0075766	0.0194951	1.37	5.7543e-05	0.000836683	1.335	4.1952e-05	0.000484266
A2XDB9	protein ASPARTIC PROTEASE IN GUARD CELL 2 [Oryza sativa Japonica Group]	OsI_10302	45.336		0.879	0.831		1.351	1.119		0.971	1.326		0.907	0.778	1.444	0.065917	0.12749	1.343	0.2153	0.275481	0.682	0.088417	0.140241	0.734	0.2255	0.288324
B8AC45	putative nuclease HARBI1 [Oryza sativa Japonica Group]	OsI_04365	44.053	0.982	0.92		0.882	1.056		1.096	1.003		1.037	1.057		1.019	0.8882	0.921858	1.104	0.2166	0.276857	1.08	0.46338	0.541984	0.998	0.97742	0.981802
B8AD19	putative receptor-like protein kinase At4g00960 [Oryza sativa Japonica Group]	OsI_00227	60.924		0.904	1.022		1.22	1.109		0.866	0.888		1.086	1.036	1.209	0.13352	0.216175	0.911	0.28046	0.343605	0.911	0.22516	0.2992	1.21	0.0191232	0.0386146
A2XFB1	protein MODIFIER OF SNC1 11 isoform X2 [Oryza sativa Japonica Group]	OsI_11054	18.537	0.846	0.871	0.837	0.952	0.957	0.979	1.175	1.148	1.196	1.009	1.033	1.006	1.131	0.00110409	0.00662185	1.378	4.2233e-05	0.000660262	1.055	0.0108567	0.0286682	0.866	0.00058315	0.00273747
B8AF64	testis-expressed sequence 2 protein-like [Oryza brachyantha]	OsI_09535	90.89	0.965		1.002	1.161		1.137	0.864		0.879	1.074		1.058	1.168	0.0185797	0.0501357	0.886	0.028118	0.0528378	0.928	0.028202	0.0578593	1.223	0.0031986	0.0095493
B8AQC1	zinc finger protein VAR3, chloroplastic [Oryza sativa Japonica Group]	OsI_13224	55.748	0.851			0.892			1.195			1.059			1.048			1.404			1.187			0.886
B8BF26	AUGMIN subunit 5 [Oryza sativa Japonica Group]	OsI_31225	59.541			0.974			1.036			1.045			0.98	1.064			1.073			0.946			0.938
B8B8R8	cysteine proteinase 1 [Oryza sativa Japonica Group]	OsI_28465	40.591	0.869	0.872	0.879	1.701	1.718	1.775	0.655	0.651	0.665	0.984	0.962	0.947	1.982	4.2742e-07	0.000105714	0.752	1.2055e-06	0.000110106	0.557	2.1273e-06	0.00013437	1.468	3.6838e-06	8.96958e-05
Q2LA61	Bentazon and sulfonylurea-resistant protein OS=Oryza sativa subsp. indica GN=Bel PE=3 SV=1	Bel	56.611
B8A8A0	protein HASTY 1 isoform X2 [Oryza sativa Japonica Group]	OsI_01918	128.01	1.179	1.027	1.22	1.288	1.138	1.358	0.763	0.908	0.702	0.869	0.987	0.847	1.104	0.25168	0.351254	0.693	0.0159592	0.0339133	0.714	0.0088993	0.0246204	1.139	0.20872	0.270376
B8BCP5	tRNA (cytosine(34)-C(5))-methyltransferase [Oryza sativa Japonica Group]	OsI_31727	98.472		1.063	0.957		1.177	1.276		0.914	0.865		0.917	0.997	1.214	0.09884	0.171517	0.881	0.167481	0.221924	0.78	0.050736	0.0908915	1.076	0.28396	0.348863
B8BLE7	ADP-ribosylation factor-like protein 5 [Oryza brachyantha]	OsI_36735	20.334			1.075			0.978			1.141			0.833	0.91			1.061			0.852			0.73
A2XNP8	galactokinase [Oryza sativa Japonica Group]	OsI_14192	54.693	0.919	0.897	0.913	1.193	1.185	1.226	0.957	0.953	0.918	1.017	1.025	1.029	1.321	2.2755e-05	0.000617759	1.036	0.078041	0.120458	0.852	0.000124048	0.0013319	1.086	0.0037813	0.0108931
B8AN87	probable acyl-activating enzyme 16, chloroplastic [Oryza sativa Japonica Group]	OsI_14303	75.454	0.946	0.977	0.925	1.196	1.176	1.221	0.822	0.815	0.798	1.108	1.094	1.134	1.262	0.00026425	0.00270281	0.855	0.00099747	0.00457799	0.928	0.0079835	0.0227638	1.37	2.0668e-05	0.000311229
A2YVL6	probable CCR4-associated factor 1 homolog 7 [Oryza sativa Japonica Group]	OsI_29374	27.38			0.903			1.05			0.949			1.131	1.163			1.051			1.077			1.192
A2Z2Q2	ER membrane protein complex subunit 3 OS=Oryza sativa subsp. indica GN=OsI_31897 PE=3 SV=1	OsI_31897	28.273	0.983	0.988	0.987	0.978	1.021	1.041	0.995	0.969	0.971	1.031	1.028	1.034	1.028	0.28196	0.382832	0.992	0.41372	0.476218	1.017	0.44186	0.521391	1.054	0.0037446	0.0108063
B8BMF7	trafficking protein particle complex II-specific subunit 130 homolog isoform X1 [Oryza sativa Japonica Group]	OsI_38682	134.38	1.016	1.018	1.009	1	1.006	0.975	0.961	0.972	0.995	1.053	1.032	1.036	0.98	0.106684	0.180926	0.962	0.02178	0.0434718	1.047	0.0157592	0.037715	1.066	0.0058992	0.0154182
A2X244	protein WVD2-like 1 [Oryza sativa Japonica Group]	OsI_06272	42.845		1.349	1.092		0.96	1.091		0.842	0.874		0.876	0.997	0.84	0.30142	0.403393	0.703	0.083783	0.127563	0.913	0.42324	0.504125	1.091	0.33132	0.398214
A2XH38	flavonoid 3',5'-hydroxylase 1 [Oryza sativa Japonica Group]	OsI_11713	21.529	1.071	1.034	1.038	0.955	0.986	0.888	0.991	0.988	1.064	0.984	1.014	1.01	0.9	0.032185	0.0747395	0.968	0.28582	0.349044	1.063	0.127023	0.187773	0.988	0.69208	0.738688
B8AI33	nicastrin [Oryza sativa Japonica Group]	OsI_08852	72.106	1.145			1.307			0.722			0.929			1.141			0.631			0.711			1.287
B8AT34	protein argonaute 1B isoform X2 [Oryza sativa Japonica Group]	OsI_17011	121.65	0.952		0.905	0.926		1.078	1.085		1.106	1.044		0.955	1.079	0.45508	0.555632	1.18	0.025676	0.0492808	0.998	0.99514	0.99696	0.912	0.179057	0.238085
A2YS16	nucleolin 1 isoform X2 [Oryza sativa Japonica Group]	OsI_28114	60.377	0.826		0.788	0.82		0.838	1.375		1.403	0.957		0.95	1.027	0.40546	0.508372	1.721	0.002218	0.00821543	1.15	0.0066387	0.0197043	0.686	0.00081614	0.00351639
B8AMM7	50S ribosomal protein L25 [Oryza sativa Japonica Group]	OsI_12602	25.713		1.016	1.027		0.912	0.816		1.212	1.248		0.863	0.892	0.846	0.094139	0.166048	1.204	0.0069809	0.0183551	1.016	0.7981	0.841939	0.713	0.0042426	0.0118547
A2XBV0	tobamovirus multiplication protein 3 [Oryza sativa Japonica Group]	OsI_34479	32.372		1.124			1.263			0.896			0.812		1.124			0.797			0.643			0.906
A2ZKC6	putative cyclic nucleotide-gated ion channel 7 [Oryza sativa Japonica Group]	OsI_38280	83.665
B8BE20	trafficking protein particle complex subunit 2-like protein [Oryza brachyantha]	OsI_32224	15.891	0.952		0.978	1.089		0.994	1.007		0.953	0.998		1.053	1.079	0.2542	0.353841	1.016	0.67058	0.717283	0.985	0.80606	0.848756	1.046	0.35914	0.425907
B8BMG0	major pollen allergen Cor a 1 isoforms 5, 6, 11 and 16 [Oryza sativa Japonica Group]	OsI_38686	14.485	1.319	1.303	1.26	0.576	0.681	0.627	1.256	1.163	1.23	0.805	0.82	0.826	0.485	0.000136982	0.00179607	0.94	0.080416	0.123351	1.301	0.032377	0.0643883	0.672	8.0282e-05	0.000731442
A2X2V3	Glycosyltransferase OS=Oryza sativa subsp. indica GN=OsI_06519 PE=3 SV=1	OsI_06519	51.321		1.133	1.067		1.166	1.078		0.792	0.771		0.98	1.132	1.02	0.73134	0.800157	0.71	0.0091418	0.0224783	0.941	0.5262	0.602266	1.351	0.055382	0.0903596
B8ALV3	catalytic/ hydrolase [Zea mays]	OsI_09734	15.136
B8ARK2	Amine oxidase OS=Oryza sativa subsp. indica GN=OsI_15134 PE=3 SV=1	OsI_15134	83.209	0.913	0.823	0.885	0.878	0.817	0.87	0.877	0.856	0.893	1.311	1.445	1.369	0.979	0.60882	0.695432	1.002	0.93902	0.94989	1.608	0.000196697	0.00180245	1.571	0.000122523	0.000952549
A2XC68	glutathione S-transferase F10 [Oryza sativa Japonica Group]	OsI_09892	25.42	0.992	1.029	1.009	0.946	0.97	0.982	0.925	0.904	0.934	1.1	1.151	1.105	0.956	0.043223	0.0924765	0.912	0.0030033	0.0100279	1.158	0.0012639	0.00612765	1.215	0.00036137	0.00196948
B8AGC9	UDP-glucose:glycoprotein glucosyltransferase isoform X1 [Aegilops tauschii subsp. tauschii]	OsI_08377	189.06	0.97	0.977	0.994	1.036	1.078	1.058	0.971	0.908	0.935	1.031	1.081	1.032	1.079	0.0051163	0.019553	0.957	0.098482	0.145103	0.991	0.66734	0.729649	1.117	0.0112042	0.0250683
A2WZN8	11S globulin seed storage protein 2 [Oryza sativa Japonica Group]	OsI_05427	40.253
A2X4D4	synaptotagmin-2 [Elaeis guineensis]	OsI_07062	67.697	1.051	0.99	0.988	0.961	1.014	1.027	0.957	0.989	0.937	1.027	1.034	1.122	0.991	0.77092	0.831436	0.952	0.12738	0.177899	1.06	0.171638	0.239773	1.104	0.038765	0.0678363
A2ZA28	cortical cell-delineating protein isoform X1 [Oryza sativa Japonica Group]	OsI_34592	13.539	1.126	1.084	1.12	1.001	1.145	1.081	0.944	0.833	0.859	0.972	1.006	0.992	0.969	0.46568	0.56519	0.792	0.0039963	0.0122447	0.92	0.112244	0.169847	1.127	0.036284	0.0643555
B8AS16	probable low-specificity L-threonine aldolase 1 [Oryza sativa Japonica Group]	OsI_16646	39.901	0.915		0.909	1.551		1.633	0.951		0.984	0.738		0.661	1.746	0.0021641	0.0105658	1.061	0.076976	0.119075	0.439	0.0054047	0.0169931	0.723	0.029956	0.0551768
A2YMG7	G-type lectin S-receptor-like serine/threonine-protein kinase B120 [Oryza sativa Japonica Group]	OsI_26420	94.61	1.257		1.042	0.924		1.205	0.883		0.913	0.952		0.921	0.926	0.66688	0.743155	0.781	0.12572	0.176079	0.88	0.46612	0.544414	1.043	0.21616	0.278165
B8BLS0	sericin 1-like [Setaria italica]	OsI_37123	107.81	1.004	1.083	1.334	1.105	1.084	1.179	1.015	0.833	0.873	0.927	1.048	0.702	0.985	0.92478	0.948838	0.795	0.095858	0.142117	0.795	0.115921	0.174341	0.984	0.8522	0.877296
A2XEK9	uncharacterized LOC100839725 [Brachypodium distachyon]	OsI_10767	42.824	1.062	1.034	0.975	1.374	1.343	1.32	0.853	0.843	0.78	0.876	0.913	1.003	1.315	0.00059668	0.00449541	0.806	0.0046573	0.0136183	0.692	0.00088473	0.00480895	1.128	0.071299	0.111037
A2X5N4	protein SELF-PRUNING [Oryza sativa Japonica Group]	OsI_07517	19.439	0.981	0.9	0.901	0.812	0.938	0.816	0.838	0.889	0.863	1.35	1.278	1.392	0.922	0.2106	0.30573	0.931	0.099675	0.146467	1.567	0.0010835	0.00558032	1.552	0.000135435	0.00103073
A2XLF5	cytochrome c oxidase assembly protein COX11, mitochondrial [Oryza sativa Japonica Group]	OsI_13305	26.425	1.03		0.986	0.882		0.998	1.081		1.142	1.005		0.902	0.933	0.38904	0.492291	1.103	0.108495	0.156215	1.014	0.87434	0.9069	0.858	0.125758	0.177509
B8AC73	la-related protein 1A isoform X1 [Oryza sativa Japonica Group]	OsI_01301	102.35	0.98	0.925	1.031	0.983	1.078	0.999	1.053	1.012	1.071	1.025	1.005	0.937	1.042	0.38202	0.486028	1.068	0.134342	0.185884	0.97	0.4781	0.556367	0.946	0.155838	0.212189
A2YYU4	serine/threonine-protein kinase 16 [Oryza sativa Japonica Group]	OsI_30510	39.7	0.999	1.03	1.06	0.912	0.996	0.929	1.067	1.117	1.055	1.001	0.909	0.972	0.918	0.054764	0.111151	1.049	0.124504	0.174774	1.016	0.70978	0.767605	0.89	0.024744	0.0475184
A2Z1P2	aldehyde dehydrogenase family 7 member A1 [Oryza sativa Japonica Group]	OsI_31526	49.889	1.034	1.049	1.029	1.161	1.111	1.141	1.088	1.096	1.075	0.792	0.772	0.815	1.097	0.0027835	0.0124701	1.047	0.004638	0.0135841	0.697	5.8938e-05	0.000836683	0.73	4.2947e-05	0.000487755
B8B5N8	Protein PHOSPHATE STARVATION RESPONSE 2 OS=Oryza sativa subsp. indica GN=PHR2 PE=3 SV=1	OsI_17820	46.231			1.046			1.143			0.944			0.933	1.093			0.902			0.816			0.988
B8AYJ5	DUF1682 family protein [Medicago truncatula]	OsI_20075	53.926	1.416	1.361	1.492	1.064	1.1	1.064	0.846	0.822	0.723	0.748	0.78	0.786	0.756	0.00063936	0.00471158	0.56	0.00045904	0.00266931	0.717	6.0981e-05	0.000841602	0.968	0.57776	0.637943
B8ADL4	protein GIGANTEA [Oryza sativa Japonica Group]	OsI_00663	128.99		1.05	1.066		1.13	1.172		0.933	0.863		0.946	0.972	1.088	0.050962	0.104772	0.849	0.05354	0.0885168	0.833	0.0151778	0.0366438	1.068	0.24908	0.313113
B8B075	Non-specific serine/threonine protein kinase OS=Oryza sativa subsp. indica GN=OsI_20733 PE=3 SV=1	OsI_20733	54.642	1.013	0.995	0.992	0.871	0.99	0.858	1.043	0.994	1.12	1.069	1.042	1.021	0.906	0.160081	0.247243	1.052	0.23054	0.292025	1.152	0.038798	0.0739081	0.992	0.86118	0.884877
B8B0Q9	trithorax group protein osa-like [Setaria italica]	OsI_23895	96.694	1.035	1.088	0.991	0.941	1.08	1.153	1.191	1.094	1.109	0.946	0.881	0.815	1.019	0.81652	0.866869	1.09	0.084397	0.12834	0.832	0.069337	0.115095	0.778	0.007562	0.0185901
B8B1A0	membrane protein of ER body-like protein [Oryza sativa Japonica Group]	OsI_21281	89.64		0.901			1.309			0.852			1.036		1.453			0.946			0.791			1.216
A2WYX3	Phosphotransferase OS=Oryza sativa subsp. indica GN=OsI_05139 PE=3 SV=1	OsI_05139	53.766	1.006	1.061	1.022	1.07	1.055	1.089	0.967	0.908	0.883	0.999	0.968	1.033	1.04	0.094557	0.166369	0.893	0.021739	0.0434271	0.933	0.029603	0.0599847	1.088	0.061497	0.0984471
B8BFD6	cytochrome c oxidase copper chaperone 1 [Oryza sativa Japonica Group]	OsI_09266	7.9068
A2Z875	psbP-like protein 1, chloroplastic [Oryza sativa Japonica Group]	OsI_33914	19.758		0.682			0.929			1.388			0.996		1.362			2.035			1.072			0.718
A2WLD1	syntaxin-32 [Oryza sativa Japonica Group]	OsI_00640	37.591	0.954	0.907	0.992	1.018	1.03	1.079	1.048	1.049	1.074	1.009	1.042	0.904	1.096	0.042879	0.0919102	1.111	0.0173029	0.0361604	0.945	0.28002	0.357272	0.932	0.173696	0.232396
B8AR23	4-hydroxy-3-methylbut-2-enyl diphosphate reductase, chloroplastic [Oryza sativa Japonica Group]	OsI_13396	51.061	0.778	0.753	0.79	0.734	0.796	0.679	0.847	0.842	0.862	1.565	1.6	1.643	0.952	0.34508	0.449311	1.099	0.0039157	0.0120879	2.177	8.2038e-05	0.00102498	1.885	1.134e-06	5.5954e-05
B8B049	Carboxypeptidase OS=Oryza sativa subsp. indica GN=OsI_19233 PE=3 SV=1	OsI_19233	43.307	1.211	1.055		1.305	1.007		0.815	0.866		0.774	1.1		1.02	0.93226	0.954526	0.742	0.058837	0.0951349	0.811	0.42504	0.505658	1.115	0.65148	0.701276
B8B6B6	L-ascorbate peroxidase 2, cytosolic [Oryza sativa Japonica Group]	OsI_27453	27.117	0.964	0.97	0.953	1.047	1.037	1.045	0.856	0.866	0.872	1.181	1.17	1.158	1.084	0.000176417	0.00209657	0.899	0.000139491	0.00130928	1.121	5.8451e-05	0.000836683	1.353	1.3537e-06	5.96409e-05
B8AME2	Catalase OS=Oryza sativa subsp. indica GN=OsI_09857 PE=3 SV=1	OsI_09857	56.763
A2YII7	Eukaryotic translation initiation factor 3 subunit E OS=Oryza sativa subsp. indica GN=OsI_25031 PE=3 SV=1	OsI_25031	48.601	1.117	1.188		1.157	1.223		0.771	0.682		1.021	0.995		1.033	0.51966	0.616737	0.63	0.021284	0.0426372	0.847	0.032439	0.0644856	1.387	0.034364	0.0615257
B8AYZ7	ATP-dependent zinc metalloprotease FTSH 8, mitochondrial [Oryza sativa Japonica Group]	OsI_20217	90.879	0.907	0.902	0.879	1.062	1.071	1.092	1.038	1.059	1.065	1.012	1.005	0.982	1.2	0.000138737	0.00179783	1.176	0.000198435	0.00160638	0.93	0.0040816	0.0139182	0.948	0.0115025	0.0255502
A2XAQ5	chaperone protein DnaJ [Oryza sativa Japonica Group]	OsI_09337	53.953	0.972	1.009	0.952	1.069	1	1.008	0.851	0.914	0.941	1.15	1.101	1.125	1.049	0.152201	0.238358	0.923	0.077578	0.119818	1.097	0.019178	0.0436911	1.248	0.0023788	0.00766848
B8ANG7	alpha-L-arabinofuranosidase 1 isoform X1 [Oryza sativa Japonica Group]	OsI_11337	74.346	1.038	1.049	1.029	1.087	1.109	1.106	1.206	1.228	1.245	0.707	0.655	0.697	1.06	0.0023001	0.0110199	1.181	0.000101573	0.00106544	0.624	4.0498e-05	0.000658606	0.56	2.0494e-05	0.000311229
B8BND6	CBS domain-containing protein CBSCBSPB3 [Oryza sativa Japonica Group]	OsI_37618	58.388		0.928	0.866		1.065	1.227		1.037	0.903		1.008	1.082	1.278	0.09096	0.162006	1.081	0.42712	0.489016	0.912	0.37184	0.453082	1.077	0.43006	0.495504
B8ANR1	protein NUCLEAR FUSION DEFECTIVE 2 [Oryza sativa Japonica Group]	OsI_14382	17.929	0.726	0.835	0.89	1.079	1.069	0.986	0.893	0.796	0.777	1.34	1.335	1.362	1.279	0.020262	0.0533566	1.006	0.92094	0.935167	1.288	0.00097563	0.00516079	1.637	0.0075976	0.0186683
A2XMX2	light-inducible protein CPRF2 [Oryza sativa Japonica Group]	OsI_13898	43.964	1.149	1.069		1.07	1.163		1.012	1.019		0.815	0.818		1.007	0.91662	0.94282	0.916	0.137341	0.189026	0.731	0.0174011	0.0407173	0.804	0.00032026	0.0018214
A2YE11	ABC transporter G family member 42 [Oryza sativa Japonica Group]	OsI_23352	169.04	1.128	1.088	1.062	1.142	1.21	1.223	0.846	0.894	0.869	0.934	0.953	0.959	1.091	0.034817	0.078846	0.796	0.00064414	0.00338913	0.796	0.00055917	0.00359414	1.091	0.0080966	0.0195724
A2YXL2	biotin synthase [Oryza sativa Japonica Group]	OsI_30080	41.269	1.062	1.151	1.05	0.969	0.913	1.055	1.145	1.101	1.084	0.844	0.843	0.857	0.9	0.105501	0.179382	1.021	0.5629	0.617649	0.866	0.07846	0.127114	0.764	9.8018e-05	0.00083155
B8AHB9	TBC1 domain family member 15 [Oryza sativa Japonica Group]	OsI_08649	78.492	1.063	1.081	1.035	1.016	1.022	1.075	0.927	0.936	0.934	0.986	0.992	1.021	0.979	0.38974	0.492545	0.88	0.00059919	0.00319906	0.963	0.150498	0.214873	1.072	0.003357	0.00992601
B8AY17	endo-1,3;1,4-beta-D-glucanase-like [Oryza brachyantha]	OsI_19879	25.699	1.298	1.329	1.254	1.271	1.208	1.226	0.616	0.666	0.693	0.883	0.927	0.922	0.955	0.109963	0.185086	0.509	6.0775e-05	0.000815843	0.737	0.000142756	0.00145378	1.383	0.00100349	0.0040625
B8BMG5	CTP synthase OS=Oryza sativa subsp. indica GN=OsI_38700 PE=3 SV=1	OsI_38700	63.352	0.9	0.912	0.922	0.928	0.921	0.947	1.128	1.125	1.093	1.06	1.017	1.017	1.023	0.10796	0.182588	1.224	7.9925e-05	0.000946628	1.107	0.0032834	0.0118068	0.925	0.0101551	0.0232423
B8AQS0	FIP1[V]-like protein [Oryza sativa Japonica Group]	OsI_13355	128.94
A2Y3I6	ERBB-3 BINDING PROTEIN 1 [Oryza sativa Japonica Group]	OsI_19569	43.183	1.127	1.155	1.121	1.082	1.111	1.12	0.88	0.854	0.865	0.965	0.945	0.937	0.974	0.125896	0.205831	0.764	2.4366e-05	0.00046741	0.859	0.00037502	0.00279301	1.095	0.00178334	0.00619402
B8AC86	hydroxymethylglutaryl-CoA lyase, mitochondrial [Oryza sativa Japonica Group]	OsI_01328	48.072	0.934	0.952	0.925	1.216	1.203	1.171	0.899	0.913	0.94	0.996	0.944	1	1.277	6.1921e-05	0.00110605	0.979	0.24286	0.305045	0.819	0.00077539	0.00447955	1.068	0.04406	0.075068
B8BB92	subtilisin-like protease SBT3.9 [Oryza sativa Japonica Group]	OsI_29432	36.271		0.628			0.789			0.626			1.913		1.256			0.997			2.425			3.056
A2YHR7	RNA-binding protein Musashi homolog Rbp6 [Oryza sativa Japonica Group]	OsI_24740	41.006	0.946	1.007	1.046	0.836	0.859	0.837	1.227	1.251	1.137	0.977	0.966	0.917	0.844	0.0053038	0.0201136	1.205	0.0106601	0.0249872	1.13	0.0047757	0.0155819	0.791	0.0026379	0.00831343
B8AFP7	Lysine--tRNA ligase OS=Oryza sativa subsp. indica GN=OsI_08130 PE=3 SV=1	OsI_08130	68.344	0.886	0.932	1.075	1.037	0.964	0.875	1.015	1.044	1.081	1.094	1.073	0.968	0.994	0.9516	0.967418	1.085	0.23398	0.29532	1.09	0.23318	0.3074	0.998	0.9522	0.962636
A2ZA67	S-norcoclaurine synthase 1 [Oryza sativa Japonica Group]	OsI_34629	40.37	0.936			1.178			0.826			1.127			1.259			0.882			0.957			1.364
A2XDI0	cytochrome b561 and DOMON domain-containing protein At3g25290 [Oryza sativa Japonica Group]	OsI_10369	40.997	0.943	0.938	0.95	1.368	1.368	1.347	0.778	0.77	0.778	1.03	1.039	1.038	1.442	2.6878e-07	0.000105714	0.822	1.2989e-06	0.000110106	0.761	6.2737e-07	8.56714e-05	1.336	1.6134e-07	2.46823e-05
A2XWV6	transmembrane protein, putative [Medicago truncatula]	OsI_17142	27.124	1.038			0.93			0.975			1.068			0.896			0.939			1.148			1.095
B8AZF5	3-hydroxyisobutyryl-CoA hydrolase 1 isoform X7 [Oryza sativa Japonica Group]	OsI_18988	48.902	1.088		1.094	1.077		1.076	0.978		0.913	0.904		0.889	0.987	0.040822	0.0887335	0.867	0.053063	0.0879625	0.833	0.0020848	0.00851538	0.948	0.27516	0.340086
B8BMD8	ARM repeat superfamily protein [Arabidopsis thaliana]	OsI_38650	77.253	1.093	1.476	1.112	1.559	2.073	1.495	0.494	0.226	0.599	0.989	0.537	0.949	1.393	0.079943	0.146241	0.358	0.024961	0.0482977	0.483	0.027504	0.0568293	1.876	0.132602	0.185207
A2Z8B9	60S ribosomal protein L23 [Oryza brachyantha]	OsI_09941	15.031	0.955	0.966	0.939	0.848	0.9	0.875	1.097	1.069	1.093	1.038	1.064	1.074	0.917	0.010416	0.0329211	1.14	0.00034345	0.00224384	1.211	0.00066061	0.00402075	0.975	0.117577	0.16769
A2XYZ3	Pyruvate kinase OS=Oryza sativa subsp. indica GN=OsI_17926 PE=3 SV=1	OsI_17926	55.226	1.004	1.008	1.002	0.968	0.932	0.97	1.051	1.054	1.042	0.974	0.995	0.98	0.952	0.064416	0.125423	1.044	0.00036248	0.00232023	1.028	0.132158	0.193737	0.937	0.00083972	0.00358716
A2Y192	ATP-dependent 6-phosphofructokinase OS=Oryza sativa subsp. indica GN=PFK PE=3 SV=1	PFK	57.712	1.151		1.186	0.833		0.736	0.759		0.736	1.248		1.306	0.671	0.024399	0.0610116	0.64	0.002301	0.00839704	1.628	0.0177047	0.0411912	1.708	0.0026177	0.00825505
B8APC2	TATA-binding protein-associated factor 2N isoform X2 [Oryza sativa Japonica Group]	OsI_10156	33.179	0.791	0.885	0.759	0.76	0.883	0.821	1.434	1.458	1.442	0.978	0.765	0.952	1.012	0.85734	0.898339	1.78	0.0062999	0.0170464	1.094	0.39076	0.471475	0.622	0.025262	0.0483747
Q6IEM8	Transcription factor WRKY53 OS=Oryza sativa subsp. indica GN=WRKY53 PE=2 SV=1	OsI_11758	50.952	1.103	1.092		1.119	1.093		0.895	0.884		0.94	0.982		1.008	0.6098	0.696343	0.81	0.00143575	0.00597178	0.869	0.029724	0.0601804	1.08	0.076919	0.118259
A2XPL2	glyoxylate/hydroxypyruvate reductase HPR3 [Oryza sativa Japonica Group]	OsI_14576	34.629
B8AL64	Secretory carrier-associated membrane protein OS=Oryza sativa subsp. indica GN=OsI_12378 PE=3 SV=1	OsI_12378	35.104	0.912	1.039	1.086	1.257	1.243	1.126	0.854	0.819	0.784	1.063	0.986	1.065	1.194	0.047001	0.0983093	0.809	0.022321	0.0443184	0.859	0.02468	0.0522648	1.267	0.0025974	0.00820311
B8BEV1	protein SCAI homolog isoform X1 [Oryza sativa Japonica Group]	OsI_32494	69.152	0.992	0.961	0.999	1.069	0.99	1.015	1.006	1.02	0.999	1.002	1.036	1.045	1.041	0.191605	0.283412	1.025	0.141181	0.193286	1.003	0.90584	0.930567	1.019	0.25454	0.318433
B8AIF0	kinesin-like protein BC2 [Oryza sativa Japonica Group]	OsI_08901	143.05	0.681		0.689	1.09		1.015	0.988		1.035	1.28		1.277	1.536	0.007019	0.0246444	1.477	0.0037611	0.0117654	1.215	0.115075	0.173386	1.264	0.0096997	0.0224039
B8AQ07	inositol hexakisphosphate and diphosphoinositol-pentakisphosphate kinase isoform X1 [Oryza sativa Japonica Group]	OsI_03952	118.75	1.236		0.96	0.976		0.84	0.826		1.324	0.989		0.863	0.827	0.33538	0.439156	0.979	0.89286	0.911534	1.02	0.86098	0.895303	0.861	0.66384	0.713126
A2Y5G0	ubiquitin-conjugating enzyme E2 7 [Oryza sativa Japonica Group]	OsI_04373	18.978	1.049		0.977	0.8		0.869	1.182		1.106	0.949		1.04	0.824	0.070721	0.133831	1.129	0.129556	0.180427	1.192	0.104863	0.160751	0.869	0.130942	0.183408
B8A8Y2	trafficking protein particle complex subunit 1 isoform X2 [Oryza sativa Japonica Group]	OsI_02164	17.838	1	1	1.04	0.968	1.044	0.988	0.996	0.936	0.965	1.048	1.042	1.038	0.987	0.62998	0.713158	0.953	0.095003	0.141244	1.043	0.20408	0.275723	1.08	0.051296	0.0850447
A2XI12	Nap16kDa protein OS=Oryza sativa subsp. indica GN=OsI_12060 PE=2 SV=1	OsI_12058	11.189	1.054	1.018	1.02	0.956	0.997	0.997	1.077	1.111	1.119	0.976	0.936	0.914	0.954	0.058818	0.117588	1.07	0.0144979	0.0315561	0.958	0.143603	0.20731	0.855	0.0021968	0.0072371
A2WYS1	protein SRC2 [Oryza sativa Japonica Group]	OsI_05079	36.238	1.095			0.954			1.083			0.885			0.871			0.989			0.928			0.817
A2ZLS7	60S ribosomal protein L8 [Oryza sativa Japonica Group]	OsI_38771	28.249	0.997	0.997	1.002	0.969	0.971	0.975	1.044	1.086	1.073	1.004	0.964	0.985	0.973	0.00037589	0.00342169	1.069	0.029863	0.0552682	1.013	0.39356	0.47381	0.922	0.0079969	0.0193789
B8AB25	CHCH domain containing protein [Zea mays]	OsI_00962	7.3383
A2XGQ0	nucleolar protein 56 [Oryza sativa Japonica Group]	OsI_11580	61.444	0.883	0.897	0.876	0.773	0.903	0.911	1.277	1.095	1.153	1.098	1.059	1.068	0.974	0.6431	0.724516	1.327	0.025444	0.0489996	1.247	0.0148827	0.0361615	0.915	0.134519	0.187301
B8BM30	protein TRIGALACTOSYLDIACYLGLYCEROL 5, chloroplastic [Oryza sativa Japonica Group]	OsI_38465	10.134	1.28			1.406			0.582			0.864			1.098			0.455			0.615			1.485
B8B005	vesicle-fusing ATPase [Oryza sativa Japonica Group]	OsI_20653	81.099	1.021	1.034	1.015	1.002	1.006	1.013	1.077	1.067	1.078	0.937	0.931	0.939	0.984	0.064157	0.125215	1.05	0.00162151	0.00658488	0.929	5.843e-05	0.000836683	0.871	2.4803e-06	7.47219e-05
B8B884	rRNA biogenesis protein RRP5 [Oryza sativa Japonica Group]	OsI_25303	204.53			1.249			1.06			0.89			0.855	0.849			0.713			0.807			0.961
B8AG97	coatomer subunit zeta-2 [Oryza sativa Japonica Group]	OsI_20235	24.342			1.085			0.942			0.969			1.04	0.868			0.893			1.104			1.073
B8AHA4	RING-box protein 1 [Oryza sativa Japonica Group]	OsI_08638	17.631			1.034			0.839			1.167			0.949	0.811			1.129			1.131			0.813
A2YMQ3	caffeoylshikimate esterase [Oryza sativa Japonica Group]	OsI_26504	36.902		1.051			1.101			0.954			0.945		1.048			0.908			0.858			0.991
B8BGF9	acetyl-CoA carboxylase 1 [Oryza sativa Japonica Group]	OsI_33226	27.144	1.144	1.142	1.128	0.749	0.846	0.862	1.342	1.269	1.254	0.704	0.727	0.747	0.72	0.0174401	0.0478876	1.132	0.0044376	0.0131633	0.886	0.065641	0.110485	0.564	2.4604e-05	0.000325129
A2X0J2	beta-glucosidase BoGH3B [Oryza sativa Japonica Group]	OsI_05727	69.27	0.952	0.837	0.796	0.925	0.881	0.813	1.079	1.006	1.15	1.052	1.264	1.239	1.013	0.83464	0.880313	1.251	0.026565	0.0505073	1.357	0.0118391	0.0305376	1.099	0.25582	0.319791
B8B890	---	OsI_25214	20.574	0.843		0.856	1.245		1.217	1.362		1.433	0.631		0.576	1.449	0.00136156	0.00764133	1.645	0.0028364	0.00962806	0.49	0.0043033	0.0144277	0.432	0.0038379	0.0110094
B8A790	callose synthase 12 [Oryza sativa Japonica Group]	OsI_03222	198.01	1.011	1.074	1	1.111	1.06	1.006	0.934	0.858	1.006	0.998	1.048	1.017	1.03	0.4678	0.566926	0.907	0.123761	0.174078	0.964	0.32458	0.403499	1.095	0.127283	0.179401
A2XAD8	mitogen-activated protein kinase kinase 5 [Oryza sativa Japonica Group]	OsI_09218	39.928	0.98	0.989	0.966	0.982	0.961	0.967	1.025	1.059	1.039	1.03	1.038	1.048	0.991	0.41412	0.516471	1.064	0.0060416	0.0165473	1.071	0.00110042	0.00564385	0.998	0.84868	0.874444
B8BF43	probable acyl-activating enzyme 17, peroxisomal isoform X2 [Oryza sativa Japonica Group]	OsI_31179	59.296	0.94	0.918	0.875	1.128	1.182	1.104	0.984	0.94	1.012	1.027	1.018	1.065	1.249	0.00158196	0.00850522	1.074	0.076104	0.118134	0.911	0.0189632	0.0433822	1.059	0.086402	0.130237
B8AR45	E3 ubiquitin-protein ligase HOS1 [Oryza sativa Japonica Group]	OsI_13432	89.642	0.982		1.011	0.981		1.099	1.07		0.956	0.988		0.986	1.044	0.55482	0.648628	1.017	0.8213	0.84974	0.949	0.53612	0.611398	0.974	0.73964	0.781665
A2YAZ4	protein BOBBER 1 [Oryza sativa Japonica Group]	OsI_22266	34.269	0.938	0.926	0.926	0.88	0.852	0.806	1.256	1.296	1.287	0.916	0.922	0.914	0.91	0.021496	0.0557765	1.376	3.3976e-06	0.000158942	1.084	0.087	0.138313	0.717	2.2962e-06	7.2089e-05
A2YIM6	non-specific lipid transfer protein GPI-anchored 2 [Oryza sativa Japonica Group]	OsI_25077	17.471	1.136	1.225		1.27	1.151		0.932	0.965		0.756	0.729		1.025	0.72984	0.799048	0.803	0.034359	0.061731	0.613	0.0113633	0.0296094	0.783	0.0103988	0.0236966
B8ASL0	Kinesin-like protein OS=Oryza sativa subsp. indica GN=OsI_16807 PE=3 SV=1	OsI_16807	105.4
B8BA58	probable serine/threonine-protein kinase At1g54610 [Setaria italica]	OsI_14831	82.556	0.913	0.977	1.02	1.025	1.097	1.05	1.097	1.048	0.949	0.996	0.926	1.021	1.09	0.083623	0.151264	1.063	0.32168	0.386047	0.928	0.100319	0.155087	0.951	0.39754	0.463891
A2XC94	pre-mRNA-splicing factor cwf23 [Oryza sativa Japonica Group]	OsI_09919	32.03
B8BP32	Carboxypeptidase OS=Oryza sativa subsp. indica GN=OsI_37959 PE=3 SV=1	OsI_37959	55.521		0.93	1.05		1.291	1.169		0.81	0.869		1.064	0.983	1.242	0.108921	0.183897	0.848	0.144756	0.19714	0.832	0.101919	0.157068	1.219	0.064641	0.102746
A2XXP3	nucleolin 2 [Oryza sativa Japonica Group]	OsI_17455	71.258	0.685	0.7	0.676	0.888	0.769	0.823	1.296	1.356	1.355	1.122	1.13	1.116	1.203	0.0127645	0.0384417	1.944	1.6382e-06	0.000117048	1.358	0.0178789	0.0415181	0.841	0.00035647	0.00195992
B8ATY3	fatty acid amide hydrolase isoform X1 [Oryza sativa Japonica Group]	OsI_14505	65.809	1.139	1.149	1.16	1.152	1.146	1.119	0.806	0.793	0.826	0.964	0.936	0.96	0.991	0.43114	0.533906	0.703	1.54772e-05	0.000457696	0.837	0.000158576	0.00157022	1.179	0.00038431	0.00204343
B8B791	Mitochondrial pyruvate carrier OS=Oryza sativa subsp. indica GN=OsI_26434 PE=3 SV=1	OsI_26434	19.258
B8ATS6	COP9 signalosome complex subunit 8 [Oryza sativa Japonica Group]	OsI_15914	21.79	0.987	1	1.064	1.126	1.271	0.98	0.964	0.895	0.976	0.955	0.932	1.003	1.107	0.28714	0.387942	0.929	0.10764	0.155301	0.856	0.1263	0.186824	1.019	0.60376	0.660291
B8AXL2	cysteine-rich receptor-like protein kinase 2 [Oryza sativa Japonica Group]	OsI_18315	72.331
B8ATK2	UV-B-induced protein At3g17800, chloroplastic [Oryza sativa Japonica Group]	OsI_17223	46.884
A2ZJL3	protein RETICULATA-RELATED 1, chloroplastic [Oryza sativa Japonica Group]	OsI_38003	48.069	1.028	1.03	1.057	1.112	1.144	1.039	0.958	0.853	0.874	1.04	1.035	1.105	1.058	0.137641	0.220961	0.862	0.0147806	0.0320019	0.965	0.37784	0.458693	1.184	0.0144639	0.0309027
A2YWB4	14-3-3-like protein GF14-A [Oryza sativa Japonica Group]	OsI_29626	29	1.608	1.696	1.646	1.16	1.168	1.154	0.458	0.465	0.479	0.818	0.75	0.792	0.703	2.2109e-05	0.000612705	0.283	1.999e-07	5.91783e-05	0.678	0.0042794	0.0143641	1.683	5.6634e-05	0.000595023
A2Y2U1	acetyl-CoA carboxylase 2 [Oryza sativa Japonica Group]	OsI_19330	257.71	1.073	1.084	1.077	0.899	0.899	0.909	1.068	1.071	1.073	0.961	0.975	0.947	0.837	1.5066e-06	0.000135046	0.993	0.105738	0.15323	1.065	0.0023772	0.00932347	0.898	0.00022102	0.00140721
A2YGL5	DNA-directed RNA polymerases II, IV and V subunit 8B [Oryza sativa Japonica Group]	OsI_24321	21.552	0.931	0.916	0.91	0.984	0.902	0.943	1.04	1.071	1.047	1.066	1.108	1.107	1.026	0.3877	0.491352	1.145	0.00026183	0.00189065	1.16	0.0061755	0.018724	1.039	0.070036	0.109416
B8BDT7	---	OsI_32137	14.285	0.996		0.941	1.027		1.086	1.014		0.998	0.996		1.021	1.091	0.160658	0.247824	1.039	0.32308	0.387539	0.955	0.2698	0.346564	1.002	0.8838	0.904162
B8B8V3	ras-related protein RABA5c [Oryza sativa Japonica Group]	OsI_29960	44.071	1.114	1.176	1.043	1.01	1.018	1.048	0.907	0.89	0.978	1.055	0.951	0.972	0.923	0.095743	0.167765	0.833	0.0154163	0.0330877	0.968	0.37734	0.458311	1.073	0.174775	0.23346
A2XEA5	Peroxidase OS=Oryza sativa subsp. indica GN=OsI_10661 PE=3 SV=1	OsI_10661	35.208	1.124	0.994	1.03	1.324	1.841	1.685	0.758	0.713	0.739	0.901	0.688	0.75	1.541	0.0156409	0.0443338	0.702	0.00096311	0.00446681	0.482	0.0045773	0.0150742	1.058	0.568	0.62914
B8B3G1	vesicle-associated membrane protein 711 [Oryza sativa Japonica Group]	OsI_21875	24.97	1.06	1.03	1.002	1.089	1.092	1.075	1.031	1.003	1.069	0.853	0.87	0.921	1.053	0.03754	0.0832908	1.004	0.89446	0.912979	0.812	0.00088381	0.00480895	0.852	0.0055592	0.0147636
A2YFH3	cytochrome P450 71D11-like [Oryza sativa Japonica Group]	OsI_23859	33.803	1.57			0.742			1.206			0.462			0.473			0.768			0.623			0.383
B8ACM2	Peptidyl-prolyl cis-trans isomerase OS=Oryza sativa subsp. indica GN=OsI_01440 PE=3 SV=1	OsI_01440	25.377		0.829	0.774		0.885	1.016		1.001	1.016		1.274	1.214	1.186	0.160081	0.247243	1.258	0.022478	0.0444868	1.309	0.065617	0.110482	1.234	0.0141967	0.0305164
B8BFJ4	notchless protein homolog [Oryza sativa Japonica Group]	OsI_14927	41.526			1.081			0.963			1.107			0.871	0.891			1.024			0.904			0.787
A2XF47	LOW QUALITY PROTEIN: heat shock 70 kDa protein [Theobroma cacao]	OsI_10990	45.244	0.885	0.865	0.917	0.388	0.346	0.425	2.204	2.329	1.994	0.352	0.353	0.465	0.435	0.000176553	0.00209657	2.447	5.5616e-05	0.000815843	1.009	0.97132	0.979466	0.179	7.7065e-05	0.000718826
B8BDU9	Pantothenate kinase 2 OS=Oryza sativa subsp. indica GN=OsI_32156 PE=3 SV=1	OsI_32156	98.965	0.989	0.994	0.996	1.026	1.044	1.047	1.024	1.016	1	1.008	0.974	1.017	1.046	0.0024615	0.0115119	1.02	0.049998	0.0836978	0.962	0.056982	0.0990204	0.987	0.40992	0.475971
B8ANN1	ARF guanine-nucleotide exchange factor GNOM [Oryza sativa Japonica Group]	OsI_12908	156.05	0.944	0.91	0.991	1.018	0.966	1.122	0.915	0.993	0.97	1.152	1.096	0.975	1.092	0.161017	0.248144	1.012	0.7556	0.792935	1.038	0.6102	0.679225	1.12	0.113285	0.162794
A2YY35	vesicle-associated membrane protein 727 [Oryza sativa Japonica Group]	OsI_30258	72.984	1.017	1.004	1.09	1.072	1.096	1.071	0.992	0.968	0.997	0.947	0.941	0.97	1.041	0.198977	0.292125	0.95	0.13766	0.189254	0.882	0.00046311	0.00316747	0.967	0.058603	0.0947374
A2XPA1	uncharacterized LOC101027111 [Zea mays]	OsI_14410	10.504	1.434	1.43	1.406	0.934	0.908	0.915	1.019	1.063	1.099	0.634	0.617	0.633	0.646	9.6872e-07	0.000129075	0.745	0.0002017	0.00161079	0.683	3.1313e-06	0.000144274	0.592	2.2185e-05	0.00031554
A2XZF8	probable phosphoribosylformylglycinamidine synthase, chloroplastic/mitochondrial [Oryza sativa Japonica Group]	OsI_18107	200.99	1.437	1.342	1.156	1.163	1.09	1.01	0.694	0.7	0.925	0.783	0.928	0.945	0.829	0.072005	0.135594	0.589	0.0094765	0.0229884	0.814	0.045618	0.0837916	1.145	0.2747	0.339603
B8AJZ5	B-cell receptor-associated-like protein [Medicago truncatula]	OsI_10697	14.829	1.148	1.137	1.178	1.303	1.26	1.351	0.732	0.776	0.76	0.921	0.926	0.848	1.13	0.0058037	0.0214163	0.655	2.4973e-05	0.000471712	0.689	0.00043517	0.00304776	1.188	0.0066028	0.0167932
A2XA11	myristoylated alanine-rich C-kinase substrate [Oryza sativa Japonica Group]	OsI_09083	18.115	0.94	0.931	0.946	1.018	1.049	1.041	1.104	1.052	1.066	0.967	1.002	0.983	1.103	0.00063597	0.00470608	1.144	0.00089638	0.00429879	0.95	0.0195624	0.0443211	0.916	0.0077996	0.019013
B8AUT6	ABC transporter I family member 1 [Oryza sativa Japonica Group]	OsI_17521	24.986			0.835			0.995			1.018			1.169	1.192			1.219			1.175			1.148
A2Z9H3	arogenate dehydratase/prephenate dehydratase 6, chloroplastic [Oryza sativa Japonica Group]	OsI_34374	42.891
B8B5P9	phosphomannomutase/phosphoglucomutase isoform X1 [Oryza sativa Japonica Group]	OsI_25842	71.023	0.998	1.016	1.003	1.065	1.055	1.014	0.915	0.908	0.918	1.06	1.065	1.098	1.039	0.076545	0.141735	0.909	0.000102115	0.00106885	1.028	0.20632	0.278521	1.176	0.000144094	0.00105533
B8ARK4	eukaryotic peptide chain release factor GTP-binding subunit ERF3A [Oryza sativa Japonica Group]	OsI_15137	59.89	1.212	1.204	1.21	1.055	1.052	1.104	0.848	0.853	0.846	0.946	0.936	0.936	0.886	0.0163235	0.0456465	0.702	1.9121e-08	5.68232e-05	0.878	0.00124195	0.0060863	1.106	1.97613e-05	0.000311229
B8BIC9	probable serine/threonine-protein kinase At4g35230 [Oryza sativa Japonica Group]	OsI_34730	54.404	1.027	1.023	1.059	1.021	1.016	1.092	1.098	1.096	1.133	0.886	0.888	0.791	1.006	0.82732	0.874713	1.07	0.0115615	0.0265355	0.82	0.011121	0.0291525	0.771	0.002744	0.00857809
A2ZLH5	universal stress protein PHOS34 [Vitis vinifera]	OsI_38670	34.473	1.02	1.189	1.065	1.178	1.53	1.271	0.868	0.615	0.805	0.994	0.807	0.925	1.215	0.101278	0.174343	0.699	0.032442	0.0588877	0.685	0.0190597	0.0435233	1.191	0.20726	0.268767
A2ZD74	diphthamide biosynthesis protein 2 [Oryza sativa Japonica Group]	OsI_35739	45.05	1.089	0.98	1.065	1.074	1.084	0.954	0.873	0.91	0.922	1.011	1.071	1.076	0.993	0.8899	0.92304	0.863	0.0153396	0.0329805	1.015	0.74504	0.795376	1.167	0.0039624	0.0112569
B8AC62	mediator of RNA polymerase II transcription subunit 27 [Oryza sativa Japonica Group]	OsI_01279	45.321	0.924			1.087			1.027			1.007			1.176			1.111			0.926			0.981
A2Z3H3	PI-PLC X-box domain-containing protein DDB_G0293730 [Populus euphratica]	OsI_32177	37.501	1.136	1.139	1.054	1.08	1.053	1.102	0.93	0.882	0.887	0.938	0.98	1.005	0.972	0.38074	0.484752	0.811	0.0023442	0.00847902	0.904	0.0134431	0.0336077	1.083	0.038639	0.0677282
B8AMJ3	exportin-7-A isoform X1 [Oryza sativa Japonica Group]	OsI_12616	120.08	0.996			1.147			0.964			0.955			1.152			0.968			0.833			0.991
A2YHH3	Purple acid phosphatase OS=Oryza sativa subsp. indica GN=OsI_24643 PE=3 SV=1	OsI_24643	59.765	0.931	0.938	0.937	1.184	1.226	1.211	0.964	0.91	0.928	0.989	1.005	1.012	1.29	1.84487e-05	0.000612705	0.999	0.92948	0.941705	0.83	0.00011508	0.00129443	1.073	0.0180591	0.0369503
A2X5D4	protein PAT1 homolog 1 [Oryza sativa Japonica Group]	OsI_03887	89.468	0.928	1.054	1.022	1.329	1.087	1.195	0.852	0.941	0.908	0.994	0.967	0.953	1.202	0.058957	0.117818	0.899	0.092959	0.138917	0.807	0.023616	0.0507086	1.079	0.072302	0.112245
A2ZI37	cytochrome P450 94C1 [Oryza sativa Japonica Group]	OsI_20140	55.215
A2XU59	wound/stress protein precursor [Zea mays]	OsI_23378	20.537	0.896	0.945	0.951	1.287	1.295	1.217	0.678	0.583	0.696	1.239	1.273	1.211	1.361	0.00035685	0.00331255	0.701	0.0035789	0.0113248	0.98	0.45894	0.537812	1.902	0.00034362	0.00190518
B8AW62	esterase [Zea mays]	OsI_20801	30.656
A2XN63	40S ribosomal protein S2-3 [Oryza sativa Japonica Group]	OsI_13996	29.975	0.926	0.937	0.921	0.91	0.871	0.919	1.078	1.085	1.104	1.101	1.099	1.072	0.97	0.147981	0.233156	1.173	5.6278e-05	0.000815843	1.212	0.00049678	0.0033186	1.002	0.89926	0.917312
A2Z7W8	probable inorganic phosphate transporter 1-8 [Oryza sativa Japonica Group]	OsI_33803	59.112	0.933	0.963	0.911	1.138	1.225	1.187	0.872	0.831	0.919	1.098	1.086	1.053	1.265	0.0009236	0.00594306	0.934	0.1072	0.154848	0.912	0.020505	0.0457212	1.235	0.002616	0.00825497
A2WK77	Bowman-Birk type bran trypsin inhibitor [Oryza sativa Japonica Group]	OsI_00226	19.334	0.715		0.561	1.122		1.023	0.964		1.178	1.076		1.252	1.681	0.055884	0.112759	1.679	0.080544	0.123471	1.085	0.46202	0.540778	1.087	0.56672	0.627863
B8AC98	NEDD8-activating enzyme E1 catalytic subunit [Oryza sativa Japonica Group]	OsI_01345	49.583	0.958	0.988	0.979	0.911	1.029	1.061	1.071	0.974	0.94	1.034	1.066	1.04	1.026	0.645	0.726491	1.021	0.66188	0.709826	1.046	0.37528	0.456484	1.052	0.26344	0.327903
B8A764	uncharacterized LOC103636139 [Zea mays]	OsI_03160	78.03	0.989		0.868	0.941		1.794	0.971		0.26	1.111		1.297	1.473	0.4123	0.514592	0.663	0.4529	0.512462	0.88	0.83364	0.871838	1.956	0.31964	0.38677
A2Y0H2	REF/SRPP-like protein OsI_017815 OS=Oryza sativa subsp. indica GN=OsI_017815 PE=3 SV=1	OsI_017815	26.829	1.102	1.071	1.079	0.98	0.95	0.947	1.049	1.028	1.021	0.938	0.963	0.967	0.885	0.000903	0.00592177	0.953	0.0146806	0.0318299	0.997	0.841	0.877859	0.926	0.0035214	0.0102765
A2ZN54	Purple acid phosphatase OS=Oryza sativa subsp. indica GN=OsI_39268 PE=3 SV=1	OsI_39268	52.214	0.968	0.946	0.954	1.288	1.326	1.412	0.807	0.776	0.637	1.085	1.062	1.13	1.404	0.00026326	0.00269828	0.774	0.070838	0.111291	0.814	0.0032624	0.0117632	1.476	0.0063969	0.0164257
B8AKM4	Obg-like ATPase 1 OS=Oryza sativa subsp. indica GN=OsI_13746 PE=3 SV=1	OsI_13746	46.407	0.964		0.862	1.047		1.079	1.054		1.005	0.972		1.094	1.164	0.117637	0.194817	1.128	0.183897	0.239844	0.972	0.66902	0.730999	1.003	0.97858	0.982547
A2XMU9	uncharacterized N-acetyltransferase p20 [Oryza sativa Japonica Group]	OsI_13871	19.256			1.164			0.983			1.027			0.857	0.845			0.882			0.872			0.834
B8AQB6	serine/threonine-protein kinase PBS1-like isoform X3 [Aegilops tauschii subsp. tauschii]	OsI_13212	57.197	1.003	0.954	1.038	1.12	1.12	1.141	0.902	0.94	0.909	1.03	1.009	1.08	1.129	0.0085247	0.0284927	0.919	0.037475	0.0660134	0.923	0.0183553	0.0422463	1.134	0.0062198	0.0160671
A2XN71	calcium-dependent protein kinase 8 [Oryza sativa Japonica Group]	OsI_14004	60.657	1.024	1.055	1.045	1.203	1.269	1.256	0.778	0.686	0.615	1.058	1.095	1.139	1.193	0.00068175	0.00491113	0.665	0.026565	0.0505073	0.883	0.0097605	0.0263523	1.583	0.002863	0.00881617
B8BKT5	obtusifoliol 14-alpha demethylase [Oryza sativa Japonica Group]	OsI_36306	55.489	1.091	1.104	1.149	0.872	0.864	0.834	1.319	1.345	1.366	0.713	0.681	0.647	0.769	0.00022092	0.0024203	1.205	0.00056007	0.00305048	0.794	0.00176322	0.00757584	0.506	2.09e-05	0.000311229
B8BAW1	DNA-directed RNA polymerase subunit OS=Oryza sativa subsp. indica GN=OsI_27866 PE=3 SV=1	OsI_27866	164.16	0.993	0.969	0.982	1.022	1.031	1.03	0.983	0.976	0.969	1.053	1.076	1.059	1.047	0.0037013	0.0154204	0.995	0.54476	0.599881	1.034	0.0089414	0.0246953	1.089	0.00037898	0.00203485
A2Y5R4	40S ribosomal protein S26 OS=Oryza sativa subsp. indica GN=OsI_20339 PE=2 SV=1	OsI_20339	15.161	0.894	1.066	0.913	1.168	0.93	0.991	1.123	1.053	1.111	0.878	0.96	1.007	1.075	0.4638	0.564019	1.144	0.080237	0.123192	0.921	0.37212	0.453311	0.866	0.031437	0.0573475
B8A8V9	transmembrane protein 19 [Oryza sativa Japonica Group]	OsI_02120	30.295	0.955	0.903	0.894	1.195	1.114	1.039	0.757	0.743	0.729	1.164	1.289	1.367	1.217	0.0126405	0.0382083	0.81	0.00082199	0.00402193	1.141	0.101301	0.156327	1.714	0.00037529	0.00202531
A2Y6M9	Phosphotransferase OS=Oryza sativa subsp. indica GN=OsI_20669 PE=3 SV=1	OsI_20669	55.12	0.937	0.98	0.947	1	0.991	0.997	1.024	1.033	1.021	1.052	1.012	1.059	1.043	0.036759	0.0820402	1.075	0.0066784	0.0178067	1.045	0.037861	0.0725154	1.015	0.38158	0.448439
B8AW52	Lactoylglutathione lyase OS=Oryza sativa subsp. indica GN=OsI_19332 PE=3 SV=1	OsI_19332	26.331	0.91	0.91	0.849	1.044	0.925	0.918	0.986	1.037	1.033	1.106	1.136	1.156	1.082	0.180158	0.270704	1.145	0.0086208	0.0214866	1.177	0.0195374	0.0442938	1.112	0.0068228	0.0172371
A2WW59	dihydropyrimidinase isoform X1 [Oryza sativa Japonica Group]	OsI_04141	57.989	0.918	0.968	0.95	1.116	1.049	1.093	0.916	0.924	0.929	1.103	1.098	1.072	1.149	0.0044017	0.0175811	0.976	0.21428	0.27439	1.005	0.82244	0.862871	1.182	6.3942e-05	0.000614482
B8AWF2	guanine nucleotide-binding protein subunit beta-like protein B [Oryza sativa Japonica Group]	OsI_20897	33.911	1.067	1.013	1.024	0.873	0.913	0.89	1.085	1.129	1.123	0.987	0.952	0.929	0.862	0.00192215	0.00979959	1.075	0.022778	0.0449722	1.072	0.034061	0.0670075	0.859	0.0021564	0.00713828
B8AVW8	7-methylguanosine phosphate-specific 5'-nucleotidase A [Oryza sativa Japonica Group]	OsI_16446	39.093		1.056	1.061		0.97	0.967		0.956	0.98		1.037	1.013	0.915	0.00100438	0.00623626	0.915	0.0193352	0.0396022	1.058	0.040841	0.0769966	1.059	0.078482	0.120323
A2XE10	3-ketoacyl-CoA synthase OS=Oryza sativa subsp. indica GN=OsI_10556 PE=3 SV=1	OsI_10556	55.786	1.011	1.08	1.152	0.96	0.858	0.81	1.225	1.248	1.199	0.821	0.806	0.825	0.81	0.027776	0.0670268	1.132	0.033418	0.0604386	0.933	0.31578	0.394925	0.668	3.8052e-06	9.00592e-05
A2WMV6	germin-like protein 5-1 [Oryza sativa Japonica Group]	OsI_01177	23.18	0.954	0.919	0.923	1.08	1.092	1.114	0.672	0.728	0.73	1.266	1.282	1.285	1.175	0.00040454	0.00355065	0.762	0.00077607	0.00386377	1.166	0.000115623	0.00129443	1.8	2.4207e-05	0.00032335
B8AB88	Proteasome subunit alpha type OS=Oryza sativa subsp. indica GN=OsI_04163 PE=3 SV=1	OsI_04163	27.238	0.959	0.947	0.958	0.97	0.975	0.975	1.033	1.037	1.017	1.055	1.067	1.077	1.02	0.0115032	0.0354442	1.078	0.00047924	0.00275047	1.096	0.000122417	0.00132933	1.036	0.0133846	0.0290117
A2YGK4	Peroxidase OS=Oryza sativa subsp. indica GN=OsI_24309 PE=3 SV=1	OsI_24309	36.065	0.649	0.644	0.684	0.969	0.954	1.022	1.257	1.261	1.224	1.101	1.111	1.13	1.49	0.000142375	0.00182314	1.893	3.5922e-06	0.00016078	1.135	0.004638	0.0152537	0.893	0.00073965	0.00326443
A2YGS5	probable histone acetyltransferase HAC-like 2 [Oryza brachyantha]	OsI_24386	185.54		1.087			0.882			1.329			0.701		0.811			1.223			0.795			0.527
B8BEH6	protein ACCELERATED CELL DEATH 6-like isoform X2 [Aegilops tauschii subsp. tauschii]	OsI_30920	69.828	0.963	1.008	0.942	1.03	0.876	0.951	0.981	1.063	1.179	1.059	0.996	0.941	0.981	0.69808	0.771644	1.106	0.157462	0.210776	1.049	0.44894	0.52785	0.93	0.32206	0.388982
B8ANV1	protein SUPPRESSOR OF GENE SILENCING 3 homolog [Setaria italica]	OsI_10101	23.047	0.926	1.021	1.009	1.08	1.146	1.108	0.953	0.873	0.875	1.044	1.022	1.062	1.128	0.026475	0.0647751	0.914	0.099501	0.146299	0.938	0.03588	0.0696685	1.158	0.008838	0.0209033
B8AHJ5	calcium-dependent lipid-binding-like protein [Medicago truncatula]	OsI_07166	360.03	1.264			1.305			0.665			0.872			1.032			0.526			0.668			1.311
A2WL58	galactinol--sucrose galactosyltransferase [Oryza sativa Japonica Group]	OsI_00571	85.595	0.569	0.474	0.585	2.432	2.265	2.387	0.606	0.596	0.563	0.814	0.742	0.816	4.351	2.4474e-05	0.000618753	1.084	0.29152	0.35425	0.335	4.2531e-06	0.000163811	1.344	0.00154186	0.00553908
A2XA82	UMP-CMP kinase OS=Oryza sativa subsp. indica GN=OsI_09157 PE=3 SV=1	OsI_09157	24.412	0.891	0.899	0.85	0.839	0.845	0.918	1.201	1.18	1.141	1.053	1.058	1.164	0.986	0.67858	0.753299	1.334	0.00023615	0.00179204	1.259	0.0062014	0.018791	0.93	0.110084	0.159168
B8BEM9	probable uridine nucleosidase 2 [Oryza sativa Japonica Group]	OsI_32443	36.391	0.953	1.003	0.977	1.174	1.078	1.08	0.94	0.929	0.978	1.011	1.048	1.001	1.136	0.01618	0.0453482	0.971	0.23712	0.298748	0.918	0.054478	0.0959545	1.075	0.025875	0.0493186
A2XHN4	glucan endo-1,3-beta-glucosidase 5 [Oryza sativa Japonica Group]	OsI_11921	51.777		1.073			1.079			1.003			0.892		1.006			0.935			0.827			0.889
P0C388	Cytochrome f OS=Oryza sativa subsp. indica GN=petA PE=3 SV=1	petA	35.467	0.566	0.69	0.594	1.148	0.59	0.59	1.947	2.137	2.259	0.388	0.493	0.473	1.258	0.47424	0.57304	3.429	7.736e-05	0.000946628	0.582	0.101664	0.156773	0.213	5.7615e-05	0.000596606
B8AJN9	glucose-induced degradation protein 8 homolog [Oryza sativa Japonica Group]	OsI_10662	27.985	1.047	1.031	0.974	1.029	0.973	1.077	1.031	1.009	0.979	0.958	1.036	1.015	1.009	0.82956	0.875933	0.989	0.71034	0.752789	0.977	0.5786	0.649669	0.997	0.90228	0.919964
B8AFL0	probable inactive nicotinamidase At3g16190 [Oryza sativa Japonica Group]	OsI_06738	26.204	1.127	1.08	1.038	1.109	1.071	1.122	0.871	0.901	0.906	0.952	0.97	0.997	1.018	0.5539	0.647706	0.825	0.0020156	0.00770762	0.884	0.0031226	0.0114117	1.09	0.0090983	0.0213616
B8ATU2	Calcium-transporting ATPase OS=Oryza sativa subsp. indica GN=OsI_17291 PE=3 SV=1	OsI_17291	117.66	0.873		1.096	1.229		1.355	0.94		0.773	1.036		0.898	1.312	0.154564	0.241063	0.87	0.45582	0.515411	0.748	0.078162	0.126866	1.129	0.415	0.48085
A2XGK8	putative ubiquitin-like-specific protease 1B [Oryza sativa Japonica Group]	OsI_11529	48.742		1.035			1.12			0.873			1.028		1.082			0.843			0.918			1.178
B8B5I5	37S ribosomal protein S9, mitochondrial [Oryza sativa Japonica Group]	OsI_27181	46.521
A2ZD65	ER membrane protein complex subunit 10 [Oryza sativa Japonica Group]	OsI_35730	32.056	0.942	0.929	0.934	1.003	1.018	0.96	1.005	1.052	1.035	1.071	1.044	1.032	1.063	0.028519	0.0682849	1.102	0.0022397	0.00827095	1.056	0.058682	0.101403	1.018	0.3641	0.430681
A2WNB5	Peroxidase OS=Oryza sativa subsp. indica GN=OsI_01340 PE=3 SV=1	OsI_01340	33.928	0.87	0.834	0.809	0.784	0.767	0.745	1.529	1.614	1.65	0.785	0.74	0.709	0.914	0.024905	0.0618845	1.907	3.5548e-05	0.00065098	0.973	0.44366	0.523014	0.466	3.661e-05	0.00045887
B8AF07	Glucose-6-phosphate 1-dehydrogenase OS=Oryza sativa subsp. indica GN=OsI_07937 PE=3 SV=1	OsI_07937	58.336	1.12	1.127	1.091	1.081	1.084	1.114	0.818	0.825	0.807	1.029	1.005	1.014	0.982	0.26662	0.366547	0.734	1.63863e-05	0.000457696	0.93	0.0034779	0.0122559	1.244	2.0223e-05	0.000311229
A2XDM3	endo-1,4-beta-xylanase A [Oryza sativa Japonica Group]	OsI_10417	61.615
A2X7H1	F-box protein At5g07610 [Oryza sativa Japonica Group]	OsI_08161	54.714		0.637	0.679		1.198	1.214		1.444	1.393		0.783	0.786	1.833	0.0028797	0.0127293	2.156	0.0022627	0.0083185	0.65	0.00025883	0.00216427	0.553	0.00093548	0.0038942
B8AUJ4	disease resistance protein RPM1 [Oryza sativa Japonica Group]	OsI_14640	108.05	1.207			0.953			0.81			1.052			0.79			0.671			1.104			1.299
A2YD35	Phospholipid-transporting ATPase OS=Oryza sativa subsp. indica GN=OsI_23030 PE=3 SV=1	OsI_18075	137.03	1.117		1.135	1.016		1.048	0.9		0.836	1		1.025	0.917	0.037718	0.0836105	0.771	0.020296	0.0410415	0.981	0.43826	0.518034	1.166	0.057861	0.0936607
B8AQF9	membrane-associated progesterone-binding protein 4 [Oryza sativa Japonica Group]	OsI_10447	26.943	1.034			1.092			0.886			1.037			1.056			0.857			0.95			1.17
B8B5H8	alpha-glucosidase 2 isoform X2 [Oryza sativa Japonica Group]	OsI_25776	7.8378	1.74	1.777	1.717	1.302	1.505	1.436	0.587	0.498	0.528	0.494	0.405	0.489	0.811	0.0084795	0.0284187	0.308	1.89451e-05	0.000457696	0.327	0.00013643	0.00144537	0.861	0.132217	0.184879
A2Y7C9	ninja-family protein Os05g0558800 [Oryza sativa Japonica Group]	OsI_20947	47.045
B8A810	symplekin [Oryza brachyantha]	OsI_03365	136.1	0.923	1.054		0.896	1.016		1.082	0.96		1.098	1.001		0.967	0.75118	0.815529	1.033	0.749	0.787476	1.098	0.35066	0.431532	1.028	0.74456	0.785287
[truncated: 4,969 more rows]
