# Supplementary material for: Nitrogen Fertilizer Induced Alterations in The Root Proteome of Two Rice Cultivars
Source: Int J Mol Sci. 2019 Jul 26;20(15):3674. doi: 10.3390/ijms20153674 (PMC6695714; doi:10.3390/ijms20153674)
Supplement: Supplementary file 1 [file ijms-20-03674-s001.zip › ijms-531068-for proofreading sup/Table S2.xlsx]

## Sheet: Sheet1
	Protein information				681_CK			681_N15			H_CK			H_N15			681_N15/681_CK		H_CK/681_CK		H_N15/681_N15		H_N15/H_CK
Protein No.	Protein accession	Protein description	Gene name	MW [kDa]	681_CK_1	681_CK_2	681_CK_3	681_N15_1	681_N15_2	681_N15_3	H_CK_1	H_CK_2	H_CK_3	H_N15_1	H_N15_2	H_N15_3	Ratio	P value	Ratio	P value	Ratio	P value	Ratio	P value
1	A2YVI4	extracellular ribonuclease LE [Oryza sativa Japonica Group]	OsI_29344	24.828	0.669	0.63	0.721	1.556	1.641	1.51	0.948	0.931	0.973	0.937	0.931	0.911	2.33	5.5577e-05	1.412	0.00108194	0.59	3.696e-05	0.974	0.168223
2	B8B3Z4	putative 12-oxophytodienoate reductase 5 [Oryza sativa Japonica Group]	OsI_22156	41.672	0.62	0.764	0.604	1.913	1.713	2.043	0.608	0.731	0.615	1.063	1.066	0.977	2.852	0.00031641	0.983	0.88086	0.548	0.00052044	1.59	0.0021353
3	A2XYC1	probable isoaspartyl peptidase/L-asparaginase 2 [Oryza sativa Japonica Group]	OsI_17700	34.86	0.674	0.807		1.57	1.504		0.951	0.954		0.959	0.879		2.076	0.0155366	1.286	0.2155	0.598	0.0087765	0.965	0.554
4	B8AKG0	peroxidase 70-like [Oryza sativa Japonica Group]	OsI_12177	22.914	0.752	0.721		1.61	1.726		0.715	0.635		1.089	1.114		2.265	0.0024635	0.916	0.29406	0.66	0.007703	1.632	0.0147777
5	A2XAV9	cinnamoyl-CoA reductase 1 isoform X2 [Oryza sativa Japonica Group]	OsI_09393	37.958	1.328	1.387	1.347	0.562	0.489	0.393	1.222	1.283	1.352	0.818	0.751	0.771	0.355	0.0099243	0.95	0.175025	1.62	0.010036	0.607	0.00020293
6	A2WK48	Bowman-Birk type bran trypsin inhibitor [Oryza sativa Japonica Group]	OsI_00197	27.2	0.475	0.441	0.509	2.175	2.19	2.117	0.574	0.567	0.601	1.137	1.16	1.139	4.549	1.8722e-06	1.222	0.0109002	0.53	4.0436e-07	1.972	1.7654e-06
7	A2Y8H0	bark storage protein A isoform X1 [Oryza sativa Japonica Group]	OsI_21348	37.554	0.796	0.735	0.728	1.49	1.523	1.543	0.662	0.705	0.696	1.169	1.182	1.184	2.017	1.99869e-05	0.913	0.057538	0.776	2.0304e-05	1.714	1.52136e-05
8	B8BMG0	major pollen allergen Cor a 1 isoforms 5, 6, 11 and 16 [Oryza sativa Japonica Group]	OsI_38686	14.485	1.319	1.303	1.26	0.576	0.681	0.627	1.256	1.163	1.23	0.805	0.82	0.826	0.485	0.000136982	0.94	0.080416	1.301	0.032377	0.672	8.0282e-05
9	B8AYU2	fructose-1,6-bisphosphatase, cytosolic [Oryza sativa Japonica Group]	OsI_04558	36.866	0.604	0.8	0.607	1.446	1.481	1.622	0.917	0.882	0.867	1.112	1.025	1.073	2.262	0.00114467	1.326	0.036937	0.706	0.0011795	1.204	0.0030026
10	A2X7Q9	vacuolar-processing enzyme beta-isozyme 1-like [Oryza sativa Japonica Group]	OsI_08253	54.847	0.636	0.614		1.916	1.908		0.629	0.61		1.054	1.107		3.059	0.00025557	0.991	0.7424	0.565	0.00185686	1.744	0.0026978
11	A2X2H2	allene oxide synthase 3 [Oryza sativa Japonica Group]	OsI_06389	53.807	0.701		0.832	1.747		1.557	0.83		0.891	0.918		0.883	2.155	0.0175	1.123	0.32882	0.545	0.0099231	1.046	0.37424
12	B8B8T7	xylanase inhibitor protein 1 [Oryza sativa Japonica Group]	OsI_29904	17.22	0.737	0.655	0.689	1.429	1.537	1.444	0.919	0.927	0.936	1.037	1.027	1.057	2.119	5.6145e-05	1.337	0.0137796	0.708	0.000140866	1.122	0.00032218
13	A2Y402	lichenase-2 [Oryza sativa Japonica Group]	OsI_19732	34.706	0.807	0.72	0.767	1.514	1.663	1.587	0.902	0.884	0.894	0.904	0.898	0.896	2.077	6.4107e-05	1.168	0.0094988	0.566	0.0022957	1.007	0.35386
14	A2XAV7	cinnamoyl-CoA reductase 1 [Oryza sativa Japonica Group]	OsI_09373	37.254	1.425		1.417	0.634		0.639	0.88		0.888	0.991		1.071	0.448	3.81e-05	0.622	0.00012301	1.62	0.0065001	1.166	0.05942
15	A2YHS1	pathogenesis-related protein 1-like [Oryza sativa Japonica Group]	OsI_24744	17.12	0.485	0.475	0.449	1.396	1.34	1.347	0.808	0.773	0.774	1.479	1.523	1.499	2.898	1.1285e-06	1.671	4.3252e-05	1.102	0.0031815	1.911	1.3622e-06
16	B8AGJ3	serine/threonine-protein kinase STY46 [Oryza sativa Japonica Group]	OsI_05618	52.545	0.716	0.676		1.744	1.904		0.744	0.713		0.992	0.947		2.621	0.0029577	1.047	0.32856	0.532	0.0061239	1.331	0.0119238
17	B8B6Z1	cysteine-rich receptor-like protein kinase 25 [Oryza sativa Japonica Group]	OsI_26338	74.011	0.627	0.661	0.659	1.293	1.371	1.263	0.742	0.759	0.771	1.425	1.314	1.383	2.017	1.96716e-05	1.167	0.00163689	1.05	0.22684	1.814	2.1052e-05
18	A2WK47	Bowman-Birk type bran trypsin inhibitor-like [Oryza sativa Japonica Group]	OsI_00196	27.385	0.506	0.316	0.396	1.788	2.01	1.979	0.717	0.655	0.63	1.208	1.183	1.207	4.743	0.00036241	1.644	0.021997	0.623	0.00022242	1.797	0.000116076
19	A2WX73	hevamine-A [Oryza sativa Japonica Group]	OsI_04515	31.101	0.604	0.589	0.588	1.208	1.189	1.184	0.87	0.872	0.875	1.396	1.43	1.374	2.011	1.597e-07	1.469	8.3082e-07	1.173	0.00026192	1.605	0.00061737
20	A2YK70	B12D protein isoform X1 [Zea mays]	OsI_25619	10.926	0.775	0.722	0.731	1.503	1.526	1.621	0.711	0.68	0.601	1.151	1.218	1.217	2.087	2.0315e-05	0.894	0.106081	0.771	0.00094306	1.8	0.00038415
21	B8B7M4	2-oxoisovalerate dehydrogenase subunit beta 1, mitochondrial isoform X2 [Vitis vinifera]	OsI_25052	29.772	0.768	0.83	0.806	1.71	1.651	1.731	0.756	0.797	0.751	0.956	0.904	0.916	2.118	4.7637e-06	0.958	0.22368	0.545	1.51846e-05	1.205	0.00179985
22	A2XT28	desiccation-related protein PCC13-62 [Oryza sativa Japonica Group]	OsI_15765	33.703	0.813	0.78	0.774	2	1.504	1.555	0.662	0.619	0.694	0.785	1.24	1.134	2.137	0.00118276	0.834	0.0075965	0.624	0.044397	1.599	0.034704
23	B8AXN5	peroxidase 5 [Oryza sativa Japonica Group]	OsI_18370	16.531	0.677	0.747	0.766	1.825	1.695	1.664	0.714	0.742	0.76	0.998	0.993	0.995	2.367	5.614e-05	1.012	0.77364	0.576	0.0026203	1.347	0.0037165
24	B8ARU4	Peroxidase OS=Oryza sativa subsp. indica GN=OsI_18019 PE=3 SV=1	OsI_18019	31.103	0.711	0.718	0.644	1.421	1.349	1.435	0.722	0.752	0.785	1.258	1.266	1.278	2.028	5.8974e-05	1.09	0.110284	0.904	0.00702	1.683	2.4635e-05
25	A2XW22	Glutamate dehydrogenase 2, mitochondrial OS=Oryza sativa subsp. indica GN=GDH2 PE=3 SV=1	GDH2	44.55	0.671	0.723	0.637	1.556	1.384	1.553	0.829	0.838	0.774	1.178	1.131	1.148	2.212	0.000119571	1.202	0.0141429	0.769	0.0029983	1.416	0.00022288
26	A2XEX0	17.4 kDa class I heat shock protein [Oryza sativa Japonica Group]	OsI_10881	17.374		1.951	2.058		0.683	0.676		1.018	1.027		0.329	0.234	0.339	0.00063573	0.51	0.00161667	0.414	0.11972	0.275	0.082717
27	B8BNH6	2-oxoisovalerate dehydrogenase subunit alpha 2, mitochondrial isoform X1 [Oryza sativa Japonica Group]	OsI_37710	53.33	0.73	0.732	0.82	1.908	1.825	1.639	0.675	0.77	0.795	0.922	0.895	0.867	2.354	0.000136519	0.982	0.77184	0.5	0.000139882	1.198	0.026197
28	A2XR63	transketolase, chloroplastic [Oryza sativa Japonica Group]	OsI_15126	77.648	0.827	0.862	0.766	1.806	1.788	1.854	0.53	0.576	0.527	1.052	0.992	1.085	2.219	2.2567e-05	0.665	0.00082142	0.574	4.0248e-05	1.916	7.7642e-05
29	A2Y828	pro-resilin [Oryza sativa Japonica Group]	OsI_21200	41	0.649	0.656	0.778	1.639	1.294	1.282	0.971	1.055	0.905	0.911	1.08	1.124	2.024	0.0021376	1.407	0.0095637	0.739	0.043636	1.063	0.494
30	A2WTW8	acidic endochitinase [Oryza sativa Japonica Group]	OsI_03317	31.33	0.598	0.579	0.618	1.212	1.257	1.197	0.987	0.975	0.947	1.245	1.262	1.296	2.042	3.7107e-06	1.621	2.3839e-05	1.037	0.122524	1.307	9.7493e-05
31	A2YE34	probable inositol oxygenase [Oryza sativa Japonica Group]	OsI_23379	35.805	0.674	0.649	0.693	1.594	1.633	1.564	0.944	0.957	0.934	0.947	0.931	0.967	2.376	1.4226e-06	1.406	7.6499e-05	0.594	3.0869e-06	1.004	0.80434
32	A2XG08	Hexosyltransferase OS=Oryza sativa subsp. indica GN=OsI_11309 PE=3 SV=1	OsI_11309	38.419		0.764	0.715		1.528	1.57		0.832	0.93		1.025	0.945	2.095	0.0023372	1.191	0.115101	0.636	0.0088026	1.118	0.24478
33	B8AUF8	gamma-soluble NSF attachment protein [Oryza sativa Japonica Group]	OsI_17434	33.147	1.345	1.384	1.347	1.093	1.104	1.066	0.64	0.682	0.695	0.998	0.88	0.911	0.801	9.5261e-05	0.495	1.60659e-05	0.855	0.0153002	1.383	0.00199935
34	B8BBC8	Diacylglycerol kinase OS=Oryza sativa subsp. indica GN=OsI_28036 PE=3 SV=1	OsI_28036	55.421	1.509	1.474	1.368	1.219	1.344	1.258	0.604	0.615	0.592	0.727	0.697	0.805	0.878	0.034597	0.416	1.50136e-05	0.583	0.00046452	1.231	0.0095601
35	A2ZL81	Acyl carrier protein OS=Oryza sativa subsp. indica GN=OsI_38583 PE=3 SV=1	OsI_38583	16.073	1.817	1.818		1.005	1.097		0.482	0.393		0.746	0.771		0.578	0.050704	0.241	0.045382	0.722	0.020064	1.734	0.032959
36	A2Y7Y3	Carboxypeptidase OS=Oryza sativa subsp. indica GN=OsI_21149 PE=3 SV=1	OsI_21149	41.737	1.501	1.251	1.52	1.547	1.196	1.407	0.35	0.653	0.359	0.773	0.982	0.864	0.971	0.76994	0.319	0.0051633	0.631	0.0108193	1.923	0.032284
37	A2XHU1	elongation factor 1-delta 2 [Oryza sativa Japonica Group]	OsI_11978	27.775	1.592	1.688	1.66	1.181	1.114	1.119	0.511	0.465	0.494	0.791	0.782	0.771	0.691	0.000136947	0.298	1.565e-06	0.687	4.4468e-05	1.595	8.0883e-05
38	A2YCB1	60S ribosomal protein L31 [Oryza sativa Japonica Group]	OsI_08706	14.202	0.694	0.731	0.69	0.797	0.835	0.824	1.526	1.466	1.549	0.952	0.941	0.956	1.161	0.0028795	2.147	3.2209e-06	1.16	0.00053521	0.627	1.54046e-05
39	A2X6G8	14-3-3-like protein GF14-E isoform X1 [Oryza sativa Japonica Group]	OsI_07806	29.692	1.946		1.88	0.98		1.055	0.409		0.436	0.713		0.763	0.532	0.0041226	0.221	0.00057883	0.725	0.023479	1.747	0.0069026
40	A2XLP8	BEL1-like homeodomain protein 4 [Oryza sativa Japonica Group]	OsI_13400	83.534	1.284	1.263	1.217	1.515	1.544	1.466	0.637	0.612	0.594	0.72	0.752	0.878	1.202	0.0010992	0.49	4.9944e-06	0.519	0.0004434	1.275	0.0195352
41	A2XUA6	14-3-3-like protein GF14-B [Oryza sativa Japonica Group]	OsI_16185	29.863	1.61	1.709	1.721	1.211	1.176	1.142	0.48	0.437	0.423	0.788	0.817	0.781	0.7	0.000196686	0.266	3.421e-06	0.676	5.8474e-05	1.781	0.000138708
42	A2XGB3	probable calcium-binding protein CML27 [Oryza sativa Japonica Group]	OsI_27783	20.344	1.378	1.575		1.311	1.434		0.537	0.448		0.885	0.729		0.93	0.46628	0.334	0.0103175	0.588	0.037662	1.639	0.065363
43	A6N0K7	60S ribosomal protein l44 OS=Oryza sativa subsp. indica GN=OsI_25850 PE=2 SV=1	OsI_25850	12.138		0.687	0.572		0.991	0.912		1.413	1.629		0.92	0.878	1.512	0.053678	2.416	0.0167817	0.945	0.3598	0.591	0.0198391
44	A2XBX8	probable receptor-like protein kinase At5g24010 [Oryza sativa Japonica Group]	OsI_09795	91.908	1.145	1.194	1.139	1.437	1.336	1.371	0.53	0.568	0.519	1.022	1.017	1.095	1.191	0.0025558	0.465	1.80197e-05	0.756	0.0009437	1.938	5.6379e-05
45	A2X5K7	60S acidic ribosomal protein P2A [Oryza sativa Japonica Group]	OsI_07489	11.541	1.7	1.526	1.693	0.836	0.997	0.861	0.607	0.703	0.657	0.862	0.818	0.81	0.548	0.00074161	0.4	7.8457e-05	0.924	0.25822	1.266	0.0070403
46	B8B8K0	elongation factor 1-delta 1 [Oryza sativa Japonica Group]	OsI_26859	27.577	1.708	1.727	1.728	1.201	1.239	1.265	0.464	0.473	0.423	0.71	0.701	0.699	0.718	2.4239e-05	0.263	0.00067728	0.57	1.8689e-06	1.551	0.0061973
47	A2WUL8	40S ribosomal protein S24 OS=Oryza sativa subsp. indica GN=OsI_03571 PE=3 SV=1	OsI_03571	15.718	0.787	0.719	0.752	0.837	0.8	0.858	1.441	1.591	1.552	0.916	0.854	0.823	1.105	0.039284	2.03	5.8677e-05	1.039	0.3686	0.566	0.00019582
48	B8B0J7	heat shock factor-binding protein 1 [Oryza sativa Japonica Group]	OsI_22504	10.481	1.429	1.555	1.348	1.24	1.205	1.337	0.644	0.563	0.638	0.782	0.773	0.803	0.873	0.059558	0.426	0.000140747	0.623	0.00013951	1.278	0.0052626
49	B8ANZ8	vacuolar-sorting receptor 1 [Oryza sativa Japonica Group]	OsI_11454	69.982	1.391	1.453	1.484	1.384	1.345	1.313	0.538	0.513	0.576	0.815	0.773	0.753	0.934	0.048917	0.376	1.7201e-05	0.579	3.9767e-05	1.439	0.00087779
50	A2YER6	alba DNA/RNA-binding protein [Medicago truncatula]	OsI_06285	14.607	1.638	1.678	1.665	1.138	1.103	1.144	0.557	0.524	0.561	0.782	0.77	0.722	0.68	4.3419e-06	0.33	5.3105e-07	0.672	0.000121175	1.385	0.00056445
51	A2YWB4	14-3-3-like protein GF14-A [Oryza sativa Japonica Group]	OsI_29626	29	1.608	1.696	1.646	1.16	1.168	1.154	0.458	0.465	0.479	0.818	0.75	0.792	0.703	2.2109e-05	0.283	1.999e-07	0.678	0.0042794	1.683	5.6634e-05
52	A2X7H1	F-box protein At5g07610 [Oryza sativa Japonica Group]	OsI_08161	54.714		0.637	0.679		1.198	1.214		1.444	1.393		0.783	0.786	1.833	0.0028797	2.156	0.0022627	0.65	0.00025883	0.553	0.00093548
53	A2Y167	---	OsI_18750	9.0896	0.679	0.668		0.999	1.242		1.476	1.405		0.864	0.758		1.664	0.043995	2.139	0.00116269	0.724	0.128336	0.563	0.0144036
54	B8B310	succinate dehydrogenase assembly factor 4, mitochondrial [Oryza sativa Japonica Group]	SYUU0025A11.13	12.368	1.629	1.775	1.473	1.286	1.252	1.431	0.431	0.369	0.415	0.765	0.721	0.836	0.814	0.038803	0.249	4.0524e-05	0.585	0.00082397	1.911	0.00052023
55	A2XV44	LETM1 and EF-hand domain-containing protein 1, mitochondrial [Oryza sativa Japonica Group]	OsI_16482	85.442	1.301	1.636	1.603	1.19	1.333	1.27	0.774	0.426	0.523	0.814	0.737	0.725	0.835	0.093878	0.38	0.0063384	0.6	0.00047658	1.321	0.159782
56	A2XFB0	protein IN2-1 homolog A [Oryza sativa Japonica Group]	OsI_11053	28.63	1.595	1.472	1.571	1.162	1.121	1.147	0.645	0.709	0.679	0.703	0.763	0.692	0.74	0.00035746	0.438	2.1715e-05	0.629	0.000136004	1.061	0.2185
57	B8B839	SUMO-activating enzyme subunit 2 isoform X2 [Oryza sativa Japonica Group]	OsI_26664	70.63	1.481	1.408	1.499	1.032	0.975	0.948	0.696	0.753	0.702	0.782	0.855	0.835	0.673	0.00023546	0.49	2.1208e-05	0.837	0.0081364	1.149	0.0190032
58	A2WWQ4	40S ribosomal protein S23 [Oryza brachyantha]	OsI_04329	15.66	0.561	0.616	0.651	0.841	0.92	0.887	1.687	1.551	1.59	0.893	0.872	0.883	1.449	0.00183677	2.641	4.0717e-05	1	0.98246	0.548	2.0224e-05
59	A2Z686	vacuolar-sorting receptor 3 [Oryza sativa Japonica Group]	OsI_33166	23.771	1.383	1.491	1.401	1.196	1.284	1.284	0.741	0.619	0.638	0.763	0.719	0.794	0.88	0.0184438	0.467	0.00022192	0.605	0.000177236	1.139	0.101739
60	A2Y667	Peroxidase OS=Oryza sativa subsp. indica GN=OsI_20490 PE=3 SV=1	OsI_20490	35.308	1.749	1.651	1.742	0.965	0.958	1.034	0.663	0.724	0.686	0.67	0.713	0.676	0.575	5.751e-05	0.403	4.381e-06	0.696	0.00031664	0.993	0.8497
61	A2WLW7	peptide-N4-(N-acetyl-beta-glucosaminyl)asparagine amidase A-like [Aegilops tauschii subsp. tauschii]	OsI_00835	67.646	1.235	1.274	1.243	1.189	1.226	1.31	0.631	0.576	0.568	1.023	1.015	0.994	0.993	0.8048	0.473	2.2995e-05	0.814	0.0023566	1.708	9.7562e-05
62	B8BAG5	60S acidic ribosomal protein P0 [Oryza sativa Japonica Group]	OsI_27702	22.764		1.426	1.341		1.062	1.231		0.712	0.616		0.855	0.911	0.829	0.14054	0.48	0.0112223	0.77	0.084322	1.33	0.06814
63	A2XTI3	ribonuclease P protein subunit p25 [Oryza sativa Japonica Group]	OsI_15915	28.507	0.727		0.754	0.85		0.879	1.516		1.555	0.89		0.803	1.167	0.024658	2.074	0.00092341	0.979	0.72106	0.551	0.0077849
64	A2YWT6	60S ribosomal protein L31 [Oryza sativa Japonica Group]	OsI_29801	13.882	0.727	0.65	0.737	0.848	0.821	0.857	1.481	1.533	1.442	0.927	0.954	0.959	1.195	0.0127444	2.108	6.3917e-05	1.124	0.0021581	0.637	2.3008e-05
65	A2Z9S3	aspartic proteinase nepenthesin-1-like [Oryza sativa Japonica Group]	OsI_34486	40.513	1.553	1.626	1.584	1.219	1.261	1.198	0.682	0.636	0.698	0.617	0.6	0.625	0.772	0.00020499	0.423	4.9867e-06	0.501	1.8033e-06	0.914	0.042201
66	A2WL83	nucleic acid binding protein [Arabidopsis lyrata subsp. lyrata]	OsI_00594	13.196	1.44	1.077	1.47	1.223	1.009	1.263	0.605	0.865	0.488	0.823	1.078	0.891	0.877	0.3591	0.491	0.020024	0.799	0.100643	1.426	0.111695
67	B8B590	endoplasmic reticulum metallopeptidase 1 [Oryza sativa Japonica Group]	OsI_25697	95.084	1.325	1.33	1.292	1.283	1.334	1.273	0.628	0.566	0.623	0.878	0.842	0.938	0.986	0.43914	0.46	2.1673e-05	0.683	0.00038213	1.463	0.00115609
68	A2XJ89	Ribosomal protein L15 OS=Oryza sativa subsp. indica GN=OsI_12513 PE=3 SV=1	OsI_19264	24.333	0.556	0.473	0.535	0.735	0.704	0.736	1.622	1.832	1.73	1.024	0.906	0.905	1.391	0.0028574	3.315	3.8618e-05	1.303	0.0037567	0.547	0.00036203
69	A2XSY5	trihelix transcription factor ASR3 [Oryza sativa Japonica Group]	OsI_15719	34.84	1.484	1.496	1.415	1.117	1.076	1.087	0.601	0.656	0.692	0.866	0.833	0.872	0.746	0.000142121	0.443	5.6474e-05	0.784	0.000178038	1.319	0.0030586
70	A2XM89	Peroxidase OS=Oryza sativa subsp. indica GN=OsI_13636 PE=3 SV=1	OsI_13636	33.279	1.147	1.158	1.181	1.408	1.418	1.5	0.578	0.562	0.565	0.994	0.987	0.914	1.241	0.0005831	0.489	2.5088e-07	0.669	0.0002784	1.698	4.386e-05
71	B8ABZ3	putative cytochrome c oxidase subunit 5b-like [Oryza sativa Japonica Group]	OsI_02834	11.633	1.442	1.452	1.471	1.049	1.046	1.034	0.647	0.664	0.634	0.934	0.958	0.958	0.717	6.9557e-07	0.446	3.1808e-07	0.911	0.00060369	1.465	1.87276e-05
72	A2Z4X9	ankyrin repeat domain-containing protein 2B [Oryza sativa Japonica Group]	OsI_30076	35.549	1.638	1.712	1.618	1.166	1.19	1.135	0.514	0.436	0.526	0.691	0.662	0.731	0.703	8.3857e-05	0.297	3.9274e-05	0.597	8.2088e-05	1.412	0.0061225
73	A2YVF0	protein ODORANT1 [Oryza sativa Japonica Group]	OsI_29307	34.297	1.786	1.932	2.048	1.08	1.013	1.001	0.578	0.556	0.511	0.622	0.562	0.512	0.537	0.000177898	0.285	2.0049e-05	0.548	0.00058136	1.031	0.69034
74	B8BC47	heat shock protein 90-5, chloroplastic [Oryza sativa Japonica Group]	OsI_31743	88.347	1.347		1.378	1.313		1.162	0.555		0.722	0.895		0.822	0.908	0.25538	0.469	0.028403	0.694	0.039223	1.345	0.159081
75	B8BEP6	Chlorophyll a-b binding protein, chloroplastic OS=Oryza sativa subsp. indica GN=OsI_30987 PE=3 SV=1	OsI_02717	28.014	0.732	0.622	0.697	0.676	0.595	0.672	1.633	1.814	1.632	0.901	0.877	0.934	0.947	0.4482	2.476	0.000104442	1.396	0.00180183	0.534	9.6599e-05
76	A2YIJ5	glucan endo-1,3-beta-glucosidase 8 [Oryza sativa Japonica Group]	OsI_25042	51.314	1.371	1.386	1.369	1.323	1.282	1.338	0.525	0.54	0.521	0.866	0.865	0.895	0.956	0.027184	0.384	6.4159e-08	0.666	1.90506e-05	1.656	2.735e-06
77	B8A9C0	probable protein Pop3 [Oryza sativa Japonica Group]	OsI_02178	12.627	0.589	0.697	0.723	0.56	0.739	0.669	1.393	1.356	1.39	1.369	1.155	1.15	0.98	0.83248	2.06	0.0075991	1.867	0.0032196	0.888	0.16936
78	A2WTI3	ribosome biogenesis protein erb1-like [Ipomoea nil]	OsI_03166	15.763	1.361		1.437	1.113		1.089	0.648		0.706	0.941		0.836	0.787	0.0146428	0.484	0.0048427	0.807	0.069483	1.312	0.065582
79	B8ABA2	zinc finger protein VAR3, chloroplastic [Oryza sativa Japonica Group]	OsI_20403	116.96	0.529	0.732	0.788	0.841	0.85	0.897	1.847	1.53	1.364	0.757	0.865	0.889	1.263	0.116677	2.314	0.0049964	0.97	0.57942	0.53	0.0034037
80	B8AFJ9	beta-catenin-like protein 1 [Oryza sativa Japonica Group]	OsI_09560	57.903	1.829		1.71	1.207		1.154	0.362		0.499	0.7		0.733	0.667	0.0098558	0.243	0.0129646	0.607	0.0041219	1.664	0.084425
81	B8AJK8	Coatomer subunit gamma OS=Oryza sativa subsp. indica GN=OsI_10600 PE=3 SV=1	OsI_10600	100.75	1.425	1.264	1.593	1.165	1.149	1.099	0.733	0.791	0.59	0.805	0.869	0.824	0.797	0.032161	0.494	0.0030188	0.732	0.00040161	1.182	0.127618
82	B8AKC6	vacuolar protein sorting-associated protein 9A isoform X1 [Oryza sativa Japonica Group]	OsI_10843	52.632		1.442	1.536		1.096	1.055		0.745	0.671		0.782	0.801	0.722	0.0126379	0.475	0.0066758	0.736	0.0053593	1.118	0.170363
83	A2YQJ6	far upstream element-binding protein 1 [Oryza sativa Japonica Group]	OsI_27561	72.185	1.618	1.664	1.536	1.101	1.091	1.028	0.643	0.637	0.653	0.724	0.68	0.859	0.668	0.00022203	0.401	1.5595e-06	0.703	0.0081156	1.171	0.161584
84	A2WRZ6	Cytokinin riboside 5'-monophosphate phosphoribohydrolase OS=Oryza sativa subsp. indica GN=OsI_02632 PE=3 SV=1	OsI_02632	25.846	1.47		1.239	1.299		1.147	0.617		0.691	0.724		0.996	0.903	0.4425	0.483	0.0193643	0.703	0.168145	1.315	0.2607
85	A2YM28	Thiamine thiazole synthase, chloroplastic OS=Oryza sativa subsp. indica GN=THI1 PE=3 SV=1	THI1	37.05	0.554		0.567	0.676		0.654	1.398		1.393	1.309		1.306	1.186	0.0136953	2.49	0.000162717	1.966	0.0006004	0.937	0.0010625
86	B8AYQ7	ferredoxin-6, chloroplastic [Oryza sativa Japonica Group]	OsI_20134	56.684	1.304	1.463	1.466	1.209	1.055	1.035	0.805	0.656	0.648	0.765	0.881	0.906	0.779	0.0159757	0.498	0.00095618	0.774	0.023022	1.21	0.092556
87	A2YFP1	vestitone reductase [Oryza sativa Japonica Group]	OsI_23928	36.931	1.099	1.118	1.047	1.63	1.663	1.688	0.498	0.485	0.483	0.951	0.968	0.889	1.526	4.1979e-05	0.449	1.6627e-06	0.564	3.6382e-05	1.915	1.97404e-05
88	A2YVG3	14-3-3-like protein GF14-C [Oryza sativa Japonica Group]	OsI_29320	28.78	1.691	1.613	1.635	1.148	1.209	1.147	0.531	0.602	0.55	0.691	0.66	0.668	0.709	0.000102467	0.341	1.55982e-05	0.576	1.77738e-05	1.2	0.0100195
89	A2YML1	Chlorophyll a-b binding protein, chloroplastic OS=Oryza sativa subsp. indica GN=OsI_26463 PE=3 SV=1	OsI_26463	31.349	0.693	0.726	0.679	0.711	0.764	0.69	1.667	1.563	1.597	0.877	0.902	0.972	1.032	0.44056	2.301	3.4819e-06	1.271	0.0051213	0.57	9.9195e-05
90	A2YMX8	importin-5 [Oryza sativa Japonica Group]	OsI_26586	115.53	1.536	1.508	1.503	1.17	1.17	1.168	0.661	0.57	0.657	0.747	0.767	0.767	0.771	0.00068113	0.415	0.0030602	0.65	0.00042	1.208	0.017698
91	A2Y0K2	nifU-like protein 4, mitochondrial [Oryza sativa Japonica Group]	OsI_18522	29.706	1.498	1.421		1.109	1.338		0.665	0.651		0.794	0.715		0.838	0.20544	0.451	0.00127689	0.617	0.0466	1.147	0.12672
92	B8B413	polyadenylate-binding protein 2 [Oryza sativa Japonica Group]	OsI_22184	26.2	1.463	1.444	1.428	1.087	1.187	1.17	0.661	0.672	0.662	0.849	0.785	0.828	0.794	0.00120192	0.46	4.8631e-08	0.715	0.00071863	1.234	0.00089964
93	A2YFN7	Magnesium transporter MRS2-B OS=Oryza sativa subsp. indica GN=MRS2-B PE=3 SV=1	MRS2-B	48.472	1.367	1.222	1.27	1.297	1.14	1.291	0.537	0.62	0.594	0.906	1.086	0.956	0.966	0.54678	0.454	0.000122391	0.791	0.026038	1.684	0.00162215
94	A2YAZ8	latex abundant protein 1 [Populus trichocarpa]	OsI_22270	41.663	1.303	1.349	1.289	1.389	1.303	1.313	0.556	0.531	0.597	0.85	0.894	0.876	1.016	0.55014	0.427	2.028e-05	0.654	6.4933e-05	1.556	0.00028095
95	B8BNI2	thioredoxin M5, chloroplastic [Oryza sativa Japonica Group]	OsI_37718	18.529	0.509		0.642	0.717		0.648	1.694		1.892	1.025		0.747	1.186	0.2991	3.116	0.0124426	1.298	0.2715	0.494	0.050663
96	A2WUY4	probable glutamate carboxypeptidase 2 [Oryza sativa Japonica Group]	OsI_03696	78.979	1.22	1.226	1.166	1.189	1.149	1.137	0.588	0.585	0.625	1.081	1.109	1.147	0.962	0.138702	0.498	1.62546e-05	0.96	0.136258	1.856	2.1254e-05
97	A2ZD01	Chlorophyll a-b binding protein, chloroplastic OS=Oryza sativa subsp. indica GN=OsI_35663 PE=3 SV=1	OsI_35663	30.339	0.719	0.589		0.878	0.667		1.479	1.855		0.914	0.815		1.181	0.44056	2.549	0.025116	1.119	0.50398	0.519	0.035895
98	B8B8L5	probable calcium-binding protein CML13 [Oryza sativa Japonica Group]	OsI_26889	19.459	1.396	1.587	1.321	1.284	1.254	1.172	0.632	0.587	0.782	0.793	0.682	0.81	0.862	0.073998	0.465	0.00162444	0.616	0.00130416	1.142	0.2478
99	A2XYN1	beta-fructofuranosidase, insoluble isoenzyme 6 [Oryza sativa Japonica Group]	OsI_17808	64.402	1.394	1.42	1.371	1.293	1.361	1.312	0.671	0.592	0.674	0.749	0.77	0.765	0.948	0.042296	0.463	6.0175e-05	0.576	2.937e-06	1.179	0.0184183
100	B8B6R2	blue copper protein [Oryza sativa Japonica Group]	OsI_24651	19.21	1.497	1.419	1.448	1.147	1.062	1.138	0.57	0.625	0.596	0.964	0.956	0.895	0.767	0.00078458	0.41	4.2665e-06	0.841	0.0069637	1.572	0.00021909
101	A2WVG2	lysosomal Pro-X carboxypeptidase [Oryza sativa Japonica Group]	OsI_03875	60.824	1.43	1.402	1.544	1.349	1.343	1.298	0.473	0.458	0.434	0.908	0.92	0.879	0.912	0.045125	0.312	3.62e-06	0.678	2.4357e-05	1.983	1.89092e-05
102	A2WLK9	60S acidic ribosomal protein P2A [Oryza sativa Japonica Group]	OsI_00724	11.607	1.614	1.551	1.612	0.945	0.884	0.889	0.681	0.731	0.697	0.805	0.812	0.828	0.569	2.1498e-05	0.441	2.4451e-06	0.9	0.0100394	1.159	0.0027357
103	A2XNS5	harpin-induced protein [Zea mays]	OsI_14222	22.799	1.278	1.251	1.272	1.426	1.389	1.366	0.523	0.559	0.527	0.897	0.918	0.92	1.1	0.0025022	0.423	1.2811e-06	0.654	4.5302e-06	1.7	1.96328e-05
104	B8BEF2	7,8-dihydroneopterin aldolase OS=Oryza sativa subsp. indica GN=OsI_32385 PE=3 SV=1	OsI_21728	66.047	0.623	0.515		0.73	0.418		1.403	1.445		1.196	1.482		1.009	0.93988	2.503	0.0107425	2.333	0.09854	0.94	0.59808
105	B8AU60	myosin-10 isoform X2 [Oryza sativa Japonica Group]	OsI_17386	252.52	1.356	1.472	1.362	1.165	1.217	1.19	0.572	0.546	0.688	0.798	0.722	0.777	0.853	0.0057197	0.431	0.00036025	0.643	0.000164136	1.272	0.03318
106	A2Y926	Proteasome subunit beta type OS=Oryza sativa subsp. indica GN=OsI_21564 PE=3 SV=1	OsI_21564	26.259	1.461	1.492	1.235	1.391	1.513	0.911	0.625	0.601	0.861	0.654	0.566	1.02	0.911	0.53756	0.498	0.0053587	0.587	0.084057	1.073	0.81852
107	A2XL95	14-3-3-like protein GF14-F isoform X2 [Oryza sativa Japonica Group]	OsI_13240	29.177	1.44	1.5	1.536	1.194	1.236	1.227	0.534	0.469	0.459	0.9	0.877	0.886	0.817	0.00072411	0.327	2.2573e-05	0.728	1.82134e-05	1.821	0.0062625
108	A2X3G4	Xyloglucan endotransglucosylase/hydrolase OS=Oryza sativa subsp. indica GN=OsI_06752 PE=3 SV=1	OsI_06752	32.219		2.168	1.847		1.219	1.205		0.385	0.503		0.351	0.56	0.604	0.024718	0.221	0.0104217	0.376	0.145335	1.026	0.98044
109	B8B6K1	Dirigent protein OS=Oryza sativa subsp. indica GN=OsI_24602 PE=3 SV=1	OsI_24602	23.148	1.363	1.453	1.406	1.305	1.334	1.317	0.609	0.525	0.616	0.832	0.812	0.785	0.937	0.029476	0.414	8.3061e-05	0.614	1.55337e-05	1.388	0.0036627
110	A2WS18	aldehyde dehydrogenase family 2 member C4 [Oryza sativa Japonica Group]	OsI_02656	55.181	0.774	0.58	0.522	1.035	0.661	0.635	1.277	1.646	1.619	0.916	1.036	1.14	1.243	0.35286	2.421	0.0034043	1.326	0.146136	0.681	0.021063
111	B8B2X7	coiled-coil domain-containing protein 12 [Oryza sativa Japonica Group]	OsI_24550	20.186	1.482	1.529		0.996	1.017		0.685	0.682		0.876	0.821		0.669	0.0021641	0.454	0.00039921	0.843	0.037359	1.241	0.021944
112	B8BMI2	B8BMI2	Glycosyltransferase OS=Oryza sativa subsp. indica GN=OsI_38729 PE=3 SV=1	OsI_38729	43.377	0.521	0.538	0.684	0.734	0.624	0.73	1.149	1.149	1.073	1.546	1.601	1.455	1.198	0.140476	1.934	0.00168463	2.204	0.000195736	1.365	0.00099698
113	A2WT11	A2WT11	Glycosyltransferase OS=Oryza sativa subsp. indica GN=OsI_03002 PE=3 SV=1	OsI_03002	53.702		0.99	1.026		1.741	1.804		0.669	0.573		0.81	0.83	1.758	0.0019834	0.616	0.025597	0.463	0.0007806	1.32	0.069842
114	B8A7Y4	B8A7Y4	putative disease resistance protein At1g58400 [Oryza sativa Japonica Group]	OsI_01827	102.37		1.323	1.381		1.669	1.641		0.729	0.785		0.484	0.402	1.224	0.0127363	0.56	0.0053834	0.268	0.0049358	0.585	0.032642
115	B8B9V2	B8B9V2	GrpE protein homolog OS=Oryza sativa subsp. indica GN=OsI_28865 PE=3 SV=1	OsI_30714	33.718	1.174	1.133	1.189	1.837	1.853	1.651	0.566	0.599	0.623	0.654	0.689	0.738	1.528	0.00044311	0.511	2.4118e-05	0.39	5.525e-05	1.164	0.027704
116	A2WX99	A2WX99	DL119 protein OS=Oryza sativa subsp. indica GN=dl119 PE=4 SV=1	dl119	25.975	0.959	0.953	0.995	1.804	1.89	1.87	0.535	0.523	0.512	0.832	0.881	0.87	1.914	2.4178e-06	0.54	2.4211e-06	0.464	2.1498e-06	1.645	2.0326e-05
117	A2YIN6	A2YIN6	non-specific lipid transfer protein GPI-anchored 2 [Oryza sativa Japonica Group]	OsI_25086	19.438	1.347	1.288	1.352	1.326	1.235	1.294	0.922	0.922	0.883	0.559	0.65	0.582	0.967	0.26328	0.684	5.865e-05	0.465	0.00010101	0.657	0.00087623
118	B8B9N5	B8B9N5	probable uridine nucleosidase 1 isoform X1 [Oryza sativa Japonica Group]	OsI_30252	35.672	0.98	1.089	1.068	1.498	1.642	1.416	0.854	0.778	0.838	0.739	0.684	0.781	1.452	0.0023167	0.787	0.005197	0.484	0.00023578	0.892	0.074679
119	A2X3I3	A2X3I3	salt stress root protein RS1-like [Oryza sativa Japonica Group]	OsI_06772	23.999	1.32	1.232	1.329	1.536	1.513	1.502	0.7	0.764	0.754	0.595	0.667	0.56	1.173	0.0031186	0.572	0.000102427	0.4	0.0031572	0.821	0.026756
120	A2YHB9	A2YHB9	Peroxidase OS=Oryza sativa subsp. indica GN=OsI_24585 PE=3 SV=1	OsI_24585	37.568	1.069	1.096	1.122	1.856	1.739	1.896	0.723	0.726	0.732	0.553	0.588	0.503	1.671	6.2238e-05	0.664	4.5729e-06	0.299	2.0456e-05	0.754	0.024664
121	B8AS16	B8AS16	probable low-specificity L-threonine aldolase 1 [Oryza sativa Japonica Group]	OsI_16646	39.901	0.915		0.909	1.551		1.633	0.951		0.984	0.738		0.661	1.746	0.0021641	1.061	0.076976	0.439	0.0054047	0.723	0.029956
122	B8AR23	B8AR23	4-hydroxy-3-methylbut-2-enyl diphosphate reductase, chloroplastic [Oryza sativa Japonica Group]	OsI_13396	51.061	0.778	0.753	0.79	0.734	0.796	0.679	0.847	0.842	0.862	1.565	1.6	1.643	0.952	0.34508	1.099	0.0039157	2.177	8.2038e-05	1.885	1.134e-06
123	A2XEA5	A2XEA5	Peroxidase OS=Oryza sativa subsp. indica GN=OsI_10661 PE=3 SV=1	OsI_10661	35.208	1.124	0.994	1.03	1.324	1.841	1.685	0.758	0.713	0.739	0.901	0.688	0.75	1.541	0.0156409	0.702	0.00096311	0.482	0.0045773	1.058	0.568
124	A2YKM4	A2YKM4	hevamine-A-like [Oryza sativa Japonica Group]	OsI_25770	31.804	1.323	1.295	1.381	1.725	1.662	1.713	0.771	0.812	0.768	0.439	0.458	0.401	1.275	0.00038256	0.588	3.7139e-05	0.255	2.3534e-06	0.552	0.00015978
125	B8BLM6	B8BLM6	putative cinnamyl alcohol dehydrogenase 4 isoform X2 [Oryza sativa Japonica Group]	OsI_36879	38.635	0.658	0.568	0.631	0.749	0.564	0.653	1.074	1.145	1.153	1.396	1.62	1.484	1.059	0.60372	1.816	0.00026192	2.289	0.00084283	1.335	0.0041435
126	B8B5L3	B8B5L3	momilactone A synthase-like [Oryza sativa Japonica Group]	OsI_27229	28.285	1.283	1.149	1.405	1.602	1.24	1.53	0.708	0.935	0.634	0.584	0.767	0.611	1.139	0.26196	0.593	0.0147003	0.449	0.0022556	0.862	0.3756
127	A2YM47	A2YM47	aspartic proteinase nepenthesin-1 [Oryza sativa Japonica Group]	OsI_26300	45.107	1.022	1.124	1.141	1.411	1.919	1.797	0.884	0.61	0.62	0.808	0.607	0.685	1.56	0.0118034	0.643	0.022397	0.41	0.0020427	0.993	0.9917
128	A2YIM9	A2YIM9	non-specific lipid transfer protein GPI-anchored 2 [Oryza sativa Japonica Group]	OsI_25080	16.226	1.364	1.264	1.412	1.382	1.26	1.354	1.019	0.923	0.979	0.361	0.653	0.394	0.989	0.81658	0.723	0.00173976	0.352	0.028743	0.482	0.054898
129	A2YEZ0	A2YEZ0	Glycine cleavage system P protein OS=Oryza sativa subsp. indica GN=OsI_23687 PE=3 SV=1	OsI_23687	111.47	0.807	0.807	0.76	0.568	0.588	0.59	1.36	1.363	1.38	1.156	1.156	1.184	0.735	0.000197423	1.728	1.5854e-05	2.002	5.7307e-07	0.852	6.1708e-05
130	A2X854	A2X854	dehydrin COR410 [Oryza sativa Japonica Group]	OsI_08410	31.061	0.924	0.953	0.984	1.608	1.757	1.733	0.793	0.689	0.774	0.886	0.794	0.718	1.782	6.1299e-05	0.789	0.0070617	0.47	0.00034133	1.063	0.4719
131	B8BL44	B8BL44	THUMP domain-containing protein 1 homolog [Oryza sativa Japonica Group]	OsI_36525	41.343	1.518	1.375		0.876	0.954		1.39	1.383		0.226	0.315		0.633	0.019763	0.959	0.49356	0.296	0.0188245	0.195	0.063923
132	B8AYF2	B8AYF2	acyl-coenzyme A oxidase 4, peroxisomal isoform X1 [Oryza sativa Japonica Group]	OsI_18581	46.552	0.931	0.852	0.879	1.55	1.533	1.669	0.89	0.933	0.928	0.797	0.794	0.75	1.785	9.978e-05	1.033	0.32794	0.493	2.4232e-05	0.851	0.0028174
133	B8BHC3	B8BHC3	plant/T7N9-9 protein [Medicago truncatula]	OsI_33929	39.964	0.983	1.004	1.011	1.736	1.795	1.751	0.712	0.655	0.707	0.784	0.732	0.769	1.762	8.5686e-07	0.692	0.000195923	0.433	1.6215e-06	1.102	0.044598
134	B8AYT4	B8AYT4	suppressor protein SRP40-like [Ananas comosus]	OsI_20183	15.284	0.964	1.023	0.998	1.506	1.669	1.499	0.889	0.815	0.876	0.787	0.687	0.782	1.566	0.00033571	0.864	0.0101589	0.483	0.00020379	0.874	0.059102
135	A2X6J9	A2X6J9	glycine-rich cell wall structural protein [Oryza sativa Japonica Group]	OsI_07842	10.344	1.068	1.118	1.137	1.556	1.48	1.489	0.895	0.956	0.926	0.641	0.596	0.609	1.362	0.00022344	0.836	0.0025422	0.408	2.3562e-06	0.665	0.000141564
136	B8B6Z9	B8B6Z9	glucan endo-1,3-beta-glucosidase GII isoform X2 [Oryza sativa Japonica Group]	OsI_26347	59.391	0.59	0.799	0.422	0.652	1.031	0.566	1.002	0.827	0.947	1.653	1.218	1.914	1.242	0.44986	1.533	0.076756	2.128	0.026417	1.724	0.021518
137	A2WXA2	A2WXA2	Uricase OS=Oryza sativa subsp. indica GN=OsI_04547 PE=3 SV=1	OsI_04547	34.503	1.01	0.951	0.955	1.565	1.616	1.569	0.994	1	0.983	0.631	0.672	0.706	1.629	2.2122e-05	1.021	0.3527	0.423	1.7281e-05	0.675	0.006882
138	A2XNM3	A2XNM3	GATA transcription factor 16 [Oryza sativa Japonica Group]	OsI_14166	15.096		1.132	1.139		0.705	0.627		0.74	0.778		1.377	1.389	0.587	0.0118185	0.668	0.0038965	2.077	0.0063802	1.822	0.00178352
139	A2YDX8	A2YDX8	tetrahydrocannabinolic acid synthase [Oryza sativa Japonica Group]	OsI_23318	56.467	1.156	1.16	1.172	1.62	1.458	1.643	0.707	0.776	0.676	0.72	0.709	0.694	1.353	0.0154643	0.619	0.0071211	0.45	3.7147e-05	0.983	0.73468
140	A2WMH2	A2WMH2	Protein GOS9 OS=Oryza sativa subsp. indica GN=GOS9 PE=2 SV=1	GOS9	14.12	1.085	1.073	1.203	1.66	1.625	1.65	0.848	0.83	0.606	0.593	0.656	0.625	1.468	0.00047878	0.68	0.025819	0.38	2.6786e-06	0.82	0.171
141	A2WZK9	A2WZK9	zinc transporter 1 [Oryza sativa Japonica Group]	OsI_05394	37.53	1.32	1.305	1.299	1.481	1.486	1.551	0.732	0.796	0.729	0.617	0.571	0.603	1.151	0.00083882	0.575	4.2267e-05	0.396	2.2791e-06	0.794	0.0032628
142	A2YCU6	A2YCU6	HGA4 isoform X1 [Zea mays]	OsI_22937	58.394	1.144	1.213		1.521	1.589		0.693	0.679		0.796	0.699		1.319	0.016918	0.582	0.0032763	0.481	0.0086013	1.09	0.33066
143	B8BJ49	B8BJ49	Purple acid phosphatase OS=Oryza sativa subsp. indica GN=OsI_35135 PE=3 SV=1	OsI_35135	58.794	1.062	1.041	1	1.622	1.537	1.692	0.894	0.933	0.902	0.598	0.65	0.612	1.563	0.000175967	0.879	0.0042784	0.383	1.68054e-05	0.682	0.000162606
144	B8BP68	B8BP68	O-methyltransferase ZRP4 [Oryza sativa Japonica Group]	OsI_38209	39.073	0.925	1.006		0.648	0.796		0.758	0.848		1.609	1.323		0.748	0.117344	0.832	0.118484	2.03	0.037859	1.826	0.033703
145	B8B7R1	B8B7R1	vacuolar protein sorting-associated protein 62-like [Setaria italica]	OsI_26592	57.345	1.24	1.204	1.211	1.346	1.357	1.384	0.958	0.97	1.007	0.57	0.622	0.526	1.118	0.00079801	0.803	0.00023592	0.42	5.9963e-05	0.585	0.00044333
146	A2WKJ2	A2WKJ2	protein NRT1/ PTR FAMILY 8.2 isoform X2 [Oryza sativa Japonica Group]	OsI_00345	63.097	1.091	0.775	1.036	1.113	2.438	1.656	0.94	0.454	0.746	0.887	0.71	0.759	1.794	0.094859	0.737	0.23192	0.452	0.033921	1.101	0.57894
147	A2XBZ0	A2XBZ0	anthranilate phosphoribosyltransferase, chloroplastic isoform X1 [Oryza sativa Japonica Group]	OsI_09808	43.296	0.814	0.638	0.583	0.846	0.684	0.788	0.935	0.901	0.968	1.39	1.707	1.611	1.139	0.3105	1.378	0.031562	2.031	0.00125947	1.679	0.00133976
148	A2XT12	A2XT12	calnexin homolog [Oryza sativa Japonica Group]	OsI_15749	60.774	0.976	0.909	0.934	1.612	1.683	1.621	0.794	0.774	0.773	0.781	0.826	0.848	1.744	2.1596e-05	0.83	0.00117926	0.499	1.75977e-05	1.049	0.142258
149	A2ZI40	A2ZI40	Purple acid phosphatase OS=Oryza sativa subsp. indica GN=OsI_37483 PE=3 SV=1	OsI_37483	48.174	1.028	1.04	1.051	1.305	1.497	1.361	0.955	1.119	1.156	0.743	0.496	0.557	1.335	0.019884	1.036	0.6477	0.431	0.0025379	0.556	0.0110777
150	B8AX15	B8AX15	ran-binding protein 1 homolog c [Oryza sativa Japonica Group]	OsI_11117	20.826	1.034	1.023	1.024	1.742	1.801	1.78	0.626	0.633	0.656	0.802	0.77	0.767	1.728	3.8218e-07	0.622	2.5922e-06	0.439	5.8344e-07	1.221	0.00057501
151	A2YH44	A2YH44	GDSL esterase/lipase At5g55050 [Oryza sativa Japonica Group]	OsI_24508	39.639	1.225	1.15	1.198	1.475	1.487	1.398	0.725	0.739	0.772	0.702	0.739	0.715	1.22	0.00175502	0.626	5.8798e-05	0.494	4.3713e-06	0.964	0.20334
152	A2XUV1	A2XUV1	Malate synthase OS=Oryza sativa subsp. indica GN=OsI_16388 PE=3 SV=1	OsI_16388	62.638	0.905	0.86	0.862	1.526	1.691	1.623	0.912	0.898	0.878	0.805	0.744	0.795	1.842	5.8798e-05	1.023	0.3112	0.484	4.3628e-05	0.872	0.0068769
153	B8BAI4	B8BAI4	ABC transporter A family member 7 [Oryza sativa Japonica Group]	OsI_29140	105.95	1.356	1.514	1.423	1.335	1.387	1.286	0.841	0.692	0.82	0.723	0.548	0.591	0.934	0.152643	0.548	0.00094044	0.465	0.00083521	0.791	0.082377
154	A2YM54	A2YM54	aspartic proteinase nepenthesin-2-like [Oryza sativa Japonica Group]	OsI_26307	47.559	1.177	1.206	1.178	1.899	1.756	1.901	0.583	0.721	0.675	0.586	0.569	0.599	1.56	8.2697e-05	0.556	0.0112618	0.316	1.4074e-06	0.886	0.143935
155	A2XJL0	A2XJL0	naringenin,2-oxoglutarate 3-dioxygenase [Oryza sativa Japonica Group]	OsI_12626	39.294	0.829	0.84	0.845	0.713	0.69	0.728	0.83	0.828	0.833	1.575	1.486	1.492	0.848	0.000564	0.991	0.19624	2.137	3.1788e-06	1.828	0.00097752
156	B8BI17	B8BI17	aspartic proteinase nepenthesin-1-like [Oryza sativa Japonica Group]	OsI_34481	38.422	1.285	1.234	1.303	1.564	1.485	1.661	0.676	0.858	0.696	0.643	0.579	0.548	1.232	0.0045587	0.583	0.0020984	0.376	6.3531e-05	0.794	0.062001
157	A2Z4F3	A2Z4F3	Peroxidase OS=Oryza sativa subsp. indica GN=OsI_32530 PE=3 SV=1	OsI_32530	35.612	1.301	1.115	1.313	1.726	1.742	1.741	0.664	0.649	0.603	0.517	0.71	0.573	1.397	0.023943	0.514	0.00039544	0.346	0.0075238	0.939	0.51124
158	A2YPP1	momilactone A synthase-like [Oryza sativa Japonica Group]	OsI_27242	32.962	0.849	0.608	0.657	1.1	0.829	0.918	0.658	0.618	0.662	1.491	1.913	1.673	1.347	0.082142	0.917	0.49734	1.783	0.006123	2.62	0.00021976
159	A2XLX6	protein ECERIFERUM 26-like [Oryza sativa Japonica Group]	OsI_13481	48.383	1.091	1.092	1.077	0.567	0.681	0.669	1.774	1.479	1.61	0.493	0.696	0.597	0.588	0.011779	1.492	0.0171762	0.932	0.5401	0.367	0.00086144
160	B8BHL9	putative receptor-like protein kinase At4g00960 [Setaria italica]	OsI_34133	23.395	0.74	0.722	0.71	1.086	1.112	1.074	0.4	0.431	0.38	1.861	1.77	1.914	1.506	1.65607e-05	0.558	0.000104471	1.695	3.5122e-05	4.579	1.9228e-06
161	A2ZF20	Xyloglucan endotransglucosylase/hydrolase OS=Oryza sativa subsp. indica GN=OsI_36383 PE=3 SV=1	OsI_36383	33.828	1.307	1.392	1.404	0.791	0.784	0.846	1.312	1.215	1.223	0.575	0.595	0.537	0.59	8.4545e-05	0.914	0.054159	0.705	0.00081912	0.455	3.7594e-05
162	A2WZD9	Peroxidase OS=Oryza sativa subsp. indica GN=OsI_05317 PE=3 SV=1	OsI_05317	38.047	0.676	0.642	0.681	1.065	1.034	1.051	0.533	0.508	0.565	1.756	1.837	1.718	1.576	2.2017e-05	0.803	0.0036232	1.686	1.8514e-05	3.307	2.5884e-06
163	A2X8B7	2-C-methyl-D-erythritol 2,4-cyclodiphosphate synthase OS=Oryza sativa subsp. indica GN=OsI_08475 PE=3 SV=1	OsI_08475	23.552	0.811	0.851	0.804	0.969	0.935	0.89	0.751	0.684	0.757	1.483	1.531	1.534	1.133	0.0147629	0.889	0.032919	1.628	5.7535e-05	2.075	2.4432e-05
164	B8BDH2	---	OsI_30602	25.906	0.717	0.803	0.819	0.82	0.889	0.847	0.62	0.722	0.701	1.819	1.574	1.607	1.093	0.132242	0.873	0.095164	1.956	0.000196488	2.447	0.000160176
165	A2Z9J9	probable glutathione S-transferase GSTU6 [Oryza sativa Japonica Group]	OsI_34399	25.287	0.941	0.928	0.923	0.997	0.997	1.049	0.687	0.643	0.668	1.409	1.417	1.424	1.09	0.0086775	0.716	7.7434e-05	1.397	4.0745e-05	2.127	0.00066049
166	B8AIX1	chaperone protein ClpB3, mitochondrial [Oryza sativa Japonica Group]	OsI_06111	135.54	1.008	1.042	1.071	0.751	0.741	0.794	1.508	1.524	1.486	0.711	0.631	0.645	0.732	0.00034238	1.448	4.0439e-05	0.869	0.029056	0.44	2.2643e-05
167	B8BEU7	basic blue protein [Oryza sativa Japonica Group]	OsI_32489	17.555	0.935	0.813	0.842	1.132	1.282	1.208	0.59	0.417	0.432	1.399	1.575	1.601	1.398	0.0037034	0.556	0.0071196	1.263	0.013821	3.179	0.0005845
168	A2YI62	Ferredoxin--NADP reductase OS=Oryza sativa subsp. indica GN=OsI_24896 PE=3 SV=1	OsI_24896	41.97	0.73	0.693	0.705	1.003	0.957	0.96	0.703	0.725	0.709	1.651	1.626	1.602	1.372	0.000122447	1.004	0.8186	1.671	3.9906e-06	2.283	1.6525e-07
169	A2XLP6	4-hydroxy-3-methylbut-2-enyl diphosphate reductase, chloroplastic-like [Oryza sativa Japonica Group]	OsI_13397	53.539	1.114	1.056	1.076	0.929	0.951	0.938	0.574	0.57	0.522	1.389	1.423	1.446	0.868	0.00116306	0.513	4.0616e-05	1.511	3.4299e-06	2.556	4.3815e-06
170	A2Z3D3	cytochrome P450 71A1 [Oryza sativa Japonica Group]	OsI_32135	54.628	0.778		0.85	1.214		1.177	0.673		0.682	1.407		1.353	1.469	0.0144954	0.832	0.055142	1.154	0.02894	2.037	0.00084151
171	B8AGA6	glutathionyl-hydroquinone reductase YqjG isoform X2 [Oryza sativa Japonica Group]	OsI_06963	41.07	0.757	0.736	0.755	1.178	1.224	1.236	0.666	0.694	0.675	1.466	1.421	1.417	1.618	4.845e-06	0.905	0.002722	1.183	0.00077662	2.115	6.7048e-07
172	B8AKD7	anthranilate synthase alpha subunit 2, chloroplastic [Oryza sativa Japonica Group]	OsI_10855	66.987	0.82	0.841	0.838	0.953	1.017	0.992	0.699	0.684	0.7	1.507	1.485	1.514	1.185	0.0011632	0.834	7.7365e-05	1.521	2.4651e-05	2.163	6.8399e-08
173	A2X697	cytochrome P450 76M5 [Oryza sativa Japonica Group]	OsI_07735	55.314	0.713	0.777	0.615	1.115	1.152	1.179	0.615	0.534	0.567	1.604	1.59	1.662	1.637	0.0020971	0.815	0.064678	1.409	8.1898e-05	2.83	1.86952e-05
174	B8AZD9	bark storage protein A [Oryza sativa Japonica Group]	OsI_18961	27.931	1.014	1.07	1.008	1.003	0.987	0.989	1.355	1.271	1.392	0.642	0.648	0.6	0.963	0.133619	1.299	0.00136375	0.634	5.5726e-05	0.47	3.5811e-05
175	B8BGM4	alanine aminotransferase 2 [Oryza sativa Japonica Group]	OsI_33417	52.593	1.213	1.193	1.172	0.877	0.869	0.869	1.363	1.348	1.376	0.536	0.529	0.571	0.731	3.5914e-06	1.142	0.00032311	0.626	0.0025575	0.4	1.4832e-06
176	A2Z7D7	probable CCR4-associated factor 1 homolog 9 [Aegilops tauschii subsp. tauschii]	OsI_33618	72.519		1.21	1.212		0.708	0.767		1.562	1.528		0.48	0.476	0.609	0.051196	1.276	0.0020435	0.648	0.0085357	0.309	0.000100344
177	A2Y4F5	chitinase 2 [Oryza sativa Japonica Group]	OsI_19883	15.52	0.849	0.721	0.804	1.341	1.398	1.279	0.541	0.518	0.546	1.279	1.476	1.454	1.693	0.00063766	0.676	0.00154309	1.048	0.4368	2.622	3.8674e-05
178	B8BM28	Purple acid phosphatase OS=Oryza sativa subsp. indica GN=OsI_37481 PE=3 SV=1	OsI_37481	47.581	0.878	0.814	0.851	0.972	0.981	1.122	0.635	0.712	0.71	1.426	1.506	1.365	1.209	0.021417	0.809	0.0081406	1.397	0.0034956	2.089	9.9107e-05
179	B8BDM3	UDP-glucose 4-epimerase 3 [Oryza sativa Japonica Group]	OsI_32109	40.385	1.158	1.162	1.162	0.879	0.836	0.837	1.386	1.427	1.455	0.591	0.551	0.552	0.733	0.0028221	1.226	0.0048188	0.664	0.000136621	0.397	2.1847e-06
180	A2Z8T9	putative receptor-like protein kinase At4g00960 [Setaria italica]	OsI_34132	24.506	0.987	0.879	0.93	1.126	1.196	1.2	0.704	0.423	0.572	1.239	1.571	1.345	1.26	0.0041619	0.608	0.026799	1.18	0.091177	2.446	0.0050813
181	A2WPG7	pyrophosphate-energized vacuolar membrane proton pump [Oryza sativa Japonica Group]	OsI_01741	73.186	1.015	0.916	1.116	1.263	1.248	1.333	0.554	0.651	0.579	1.259	1.268	1.086	1.262	0.0177443	0.585	0.0020166	0.94	0.30432	2.025	0.00053915
182	B8AJ73	protein NRDE2 homolog [Oryza sativa Japonica Group]	OsI_09115	128.1	0.842	0.821		1.065	1.003		0.621	0.768		1.509	1.427		1.244	0.021641	0.835	0.2249	1.42	0.0133988	2.114	0.020583
183	B8ABK9	cytochrome P450 72A15 [Oryza sativa Japonica Group]	OsI_02739	30.557	0.465	0.841	0.386	0.759	1.367	0.678	0.735	0.547	0.627	1.996	1.356	2.217	1.657	0.184124	1.128	0.53142	1.986	0.053623	2.917	0.0035754
184	B8B930	Purple acid phosphatase OS=Oryza sativa subsp. indica GN=OsI_30014 PE=3 SV=1	OsI_30014	69.879	0.823	0.816	0.856	0.965	0.883	0.984	0.719	0.633	0.693	1.456	1.654	1.466	1.135	0.025998	0.82	0.0078966	1.616	0.00083918	2.238	0.000138487
185	A2WNB5	Peroxidase OS=Oryza sativa subsp. indica GN=OsI_01340 PE=3 SV=1	OsI_01340	33.928	0.87	0.834	0.809	0.784	0.767	0.745	1.529	1.614	1.65	0.785	0.74	0.709	0.914	0.024905	1.907	3.5548e-05	0.973	0.44366	0.466	3.661e-05
186	B8BLE1	ABC transporter G family member 48 [Oryza sativa Japonica Group]	OsI_36727	161.59	0.837	0.782	0.833	1.236	1.257	1.23	0.598	0.626	0.624	1.392	1.429	1.381	1.518	5.6333e-05	0.754	0.0004361	1.129	0.00058427	2.274	6.8953e-07
187	A2WX14	acidic endochitinase [Oryza sativa Japonica Group]	OsI_04451	31.039	0.882	0.804	0.645	1.008	1.099	1.135	0.749	0.719	0.588	1.385	1.419	1.672	1.391	0.027457	0.882	0.36192	1.381	0.0097002	2.177	0.00121858
188	B8AJN3	Glutamine synthetase OS=Oryza sativa subsp. indica GN=OsI_10575 PE=3 SV=1	OsI_10575	39.258	1.192	1.203	1.254	0.717	0.753	0.738	1.615	1.598	1.567	0.406	0.414	0.42	0.605	1.92392e-05	1.31	0.000116515	0.562	2.4015e-06	0.259	2.7577e-08
189	A2Y0P6	Peroxidase OS=Oryza sativa subsp. indica GN=OsI_18569 PE=3 SV=1	OsI_18569	37.335	0.882	0.875	0.843	1.2	1.183	1.207	0.537	0.564	0.505	1.473	1.461	1.497	1.381	2.4388e-05	0.618	0.000159011	1.234	2.1358e-05	2.759	3.2202e-06
190	B8BIH4	putative disease resistance protein RGA4 [Oryza sativa Japonica Group]	OsI_23294	136.89		0.748	0.746		1.222	1.207		0.657	0.698		1.443	1.413	1.626	0.000164501	0.907	0.083578	1.176	0.0056183	2.108	0.00183963
191	B8A7T3	fructose-bisphosphate aldolase cytoplasmic isozyme-like [Oryza sativa Japonica Group]	OsI_04839	21.973	1.279	1.301	1.272	0.884	0.853	0.871	1.218	1.24	1.258	0.59	0.573	0.565	0.677	3.0242e-06	0.965	0.03568	0.663	1.75248e-05	0.465	5.436e-07
192	A2YVX9	germin-like protein 8-14 [Oryza sativa Japonica Group]	OsI_29484	21.861	1.03	0.873	0.973	0.802	0.801	0.857	1.616	1.855	1.579	0.532	0.441	0.587	0.855	0.044482	1.756	0.00129501	0.634	0.0060003	0.309	0.00027573
193	A2XUQ3	uncharacterized LOC100193538 precursor [Zea mays]	OsI_16341	60.401	0.959	0.919	0.944	0.97	0.966	0.991	1.285	1.438	1.436	0.758	0.686	0.628	1.037	0.067919	1.474	0.00059907	0.708	0.023962	0.498	0.00044436
194	B8AC06	probable mediator of RNA polymerase II transcription subunit 37c [Oryza brachyantha]	OsI_04375	46.149	1.185	1.22	1.216	0.686	0.732	0.735	1.41	1.361	1.315	0.675	0.672	0.648	0.595	2.3768e-05	1.128	0.0055373	0.927	0.042417	0.488	3.7014e-06
195	A2ZLJ0	major pollen allergen Bet v 1-D/H [Oryza sativa Japonica Group]	OsI_38687	16.951	0.627	0.623	0.638	1.163	1.121	1.131	0.443	0.444	0.445	1.861	1.879	1.815	1.809	7.2839e-07	0.706	5.5115e-07	1.627	2.8006e-06	4.17	5.657e-05
196	B8B2K2	serine/threonine-protein kinase STY46 [Oryza sativa Japonica Group]	OsI_24506	63.634	1.299	1.283	1.217	0.937	0.9	0.994	1.284	1.191	1.301	0.513	0.587	0.588	0.745	0.0011016	0.994	0.85936	0.596	0.0006406	0.447	0.000104083
197	A2Y361	receptor-like protein kinase FERONIA [Oryza sativa Japonica Group]	OsI_19449	93.775	0.989		0.973	1.29		1.262	0.573		0.615	1.244		1.239	1.301	0.0026967	0.606	0.0051806	0.973	0.133763	2.09	0.0022987
198	B8AVH8	uncharacterized LOC100193538 precursor [Zea mays]	OsI_16340	60.518	0.857	0.89	0.856	0.959	0.922	0.926	1.534	1.51	1.59	0.65	0.678	0.597	1.078	0.0134164	1.78	4.2407e-06	0.686	0.00065959	0.415	2.3181e-05
199	B8AGH7	Catalase OS=Oryza sativa subsp. indica GN=OsI_05576 PE=3 SV=1	OsI_05576	56.697	0.938	0.92	0.914	1.069	1.066	1.081	0.685	0.666	0.659	1.357	1.365	1.377	1.16	7.7269e-05	0.725	2.0426e-05	1.275	1.135e-06	2.039	2.6601e-07
200	A2YR07	cysteine-rich repeat secretory protein 55 [Oryza sativa Japonica Group]	OsI_27735	29.835	1.19	1.165	1.164	0.632	0.622	0.649	1.681	1.636	1.595	0.441	0.514	0.543	0.541	8.8573e-07	1.396	3.9017e-05	0.787	0.0186593	0.305	4.4646e-05
201	A2Z9L3	probable glutathione S-transferase GSTU6 [Oryza sativa Japonica Group]	OsI_34423	25.779	0.716	0.678	0.706	0.95	0.986	0.943	0.778	0.668	0.705	1.564	1.676	1.639	1.371	0.000121426	1.024	0.66396	1.695	2.4034e-05	2.268	7.7437e-05
202	A2YP92	transmembrane protein, putative [Medicago truncatula]	OsI_27085	23.16	0.943	0.82	0.896	1.007	1.03	1.011	1.55	1.453	1.501	0.688	0.617	0.641	1.146	0.028959	1.694	0.00029908	0.638	0.000160609	0.432	2.111e-05
203	A2YAP9	blue copper protein-like [Oryza brachyantha]	OsI_22165	16.547	0.942	0.994	0.967	0.94	0.973	0.968	0.627	0.643	0.652	1.503	1.407	1.425	0.992	0.712	0.662	2.4132e-05	1.505	5.906e-05	2.255	1.9887e-06
204	B8B8B0	B12D protein isoform X1 [Zea mays]	OsI_26790	10.98	1.2	1.246	1.294	1.032	0.974	1.031	1.244	1.204	1.177	0.563	0.584	0.55	0.812	0.00199539	0.969	0.3156	0.559	2.16e-05	0.468	2.8453e-06
205	A2Y7F9	dnaJ homolog subfamily B member 4 [Oryza sativa Japonica Group]	OsI_20977	38.709	0.929	0.935	0.986	0.726	0.665	0.814	1.677	1.745	1.504	0.627	0.594	0.68	0.774	0.0134553	1.728	0.0003445	0.862	0.10632	0.386	8.409e-05
206	B8BFK8	cell number regulator 10 [Oryza sativa Japonica Group]	OsI_32544	21.043	0.831		0.968	1.014		0.96	0.646		0.71	1.535		1.374	1.097	0.36046	0.754	0.088695	1.474	0.024604	2.145	0.0089827
207	B8B1F5	LOW QUALITY PROTEIN: probable alpha-glucosidase Os06g0675700 [Oryza brachyantha]	OsI_24145	14.023	0.762		0.827	0.975		1.108	0.672		0.528	1.606		1.578	1.311	0.071001	0.755	0.152779	1.529	0.022159	2.653	0.0147957
208	A2Z9S0	aspartic proteinase nepenthesin-1-like [Oryza sativa Japonica Group]	OsI_34483	39.647	1.174	1.201	1.18	1.101	1.138	1.136	1.185	1.219	1.223	0.568	0.508	0.635	0.949	0.0151188	1.02	0.175384	0.507	0.00047569	0.472	0.007363
209	A2ZII1	citrate-binding protein [Oryza sativa Japonica Group]	OsI_37628	22.712	0.523	0.532	0.479	0.969	0.979	0.98	0.744	0.751	0.753	1.757	1.719	1.774	1.909	0.0025414	1.465	0.0072153	1.793	2.5671e-07	2.335	5.8061e-08
210	Q1AHB2	Stemod-13(17)-ene synthase OS=Oryza sativa subsp. indica GN=KSL11 PE=2 SV=1	KSL11	90.384	0.83	0.601	0.549	0.903	0.921	0.93	0.656	0.514	0.51	1.59	1.878	1.975	1.391	0.110543	0.848	0.36016	1.976	0.0093959	3.24	0.00036266
211	B8A774	persulfide dioxygenase ETHE1 homolog, mitochondrial [Oryza sativa Japonica Group]	OsI_03191	36.69	1.084	1.064	1.063	0.807	0.858	0.864	1.501	1.424	1.393	0.581	0.573	0.619	0.788	0.00045546	1.345	0.00021635	0.701	0.00038121	0.411	1.52773e-05
212	B8AE27	Cytochrome c oxidase subunit OS=Oryza sativa subsp. indica GN=OsI_09238 PE=3 SV=1	OsI_09238	9.2194	1.16	1.143	1.141	0.885	0.85	0.834	1.362	1.483	1.342	0.573	0.517	0.584	0.746	8.3933e-05	1.216	0.0035244	0.652	0.00050082	0.4	4.3994e-05
213	Q6E7D7	Syn-copalyl diphosphate synthase OS=Oryza sativa subsp. indica GN=CPS4 PE=2 SV=1	CPS4	87.464	0.577	0.624	0.577	0.982	1.022	0.975	0.778	0.761	0.734	1.647	1.612	1.645	1.675	6.3071e-05	1.278	0.00138371	1.646	3.3349e-06	2.158	9.6639e-07
214	A2XN31	germin-like protein 3-7 [Oryza sativa Japonica Group]	OsI_13961	22.763	0.799	0.792	0.863	1.153	1.186	1.11	0.565	0.676	0.728	1.537	1.408	1.328	1.405	0.00051835	0.802	0.048255	1.239	0.0102966	2.17	0.00084004
215	A2WZ34	probable glutathione S-transferase [Oryza sativa Japonica Group]	OsI_05202	27.067	0.85	0.926		1.241	1.06		0.478	0.688		1.511	1.362		1.296	0.103439	0.657	0.144875	1.249	0.141179	2.464	0.040098
216	A2Z5S5	phosphoenolpyruvate carboxykinase [ATP] [Oryza sativa Japonica Group]	OsI_33003	70.696	1.26	1.212	1.286	0.726	0.781	0.761	1.411	1.382	1.405	0.49	0.572	0.515	0.604	5.6019e-05	1.117	0.003882	0.695	0.00192206	0.376	0.0021975
217	A2XE43	allene oxide synthase 2 [Oryza sativa Japonica Group]	OsI_10591	52.27	0.87	0.862	0.845	1.425	1.446	1.448	0.499	0.538	0.573	1.329	1.285	1.261	1.676	4.2277e-07	0.625	0.00032089	0.897	0.0025624	2.407	3.6581e-05
218	A2WU38	aspartic proteinase nepenthesin-1 [Oryza sativa Japonica Group]	OsI_03384	47.017	0.734	0.579	0.875	0.881	0.845	0.965	0.702	0.718	0.776	1.674	1.827	1.393	1.23	0.156217	1.004	0.89808	1.819	0.002636	2.229	0.00074021
219	B8ARU3	Peroxidase OS=Oryza sativa subsp. indica GN=OsI_18017 PE=3 SV=1	OsI_18017	36.988	0.643	0.651	0.655	1.191	1.195	1.177	0.685	0.672	0.695	1.584	1.552	1.551	1.828	5.8302e-08	1.053	0.0099635	1.315	2.511e-06	2.284	1.3117e-07
220	A2ZDA5	putative disease resistance RPP13-like protein 2 [Oryza sativa Japonica Group]	OsI_35769	10.716	1.083	1.093	1.103	1.359	1.344	1.387	0.567	0.54	0.539	1.105	1.136	1.098	1.247	3.5816e-05	0.502	1.2125e-06	0.816	0.000124666	2.029	1.7567e-06
221	B8B1F4	probable alpha-glucosidase Os06g0675700 isoform X2 [Oryza sativa Japonica Group]	OsI_24144	97.836	0.731	0.802	0.832	0.903	0.999	1.11	0.584	0.602	0.605	1.779	1.56	1.495	1.274	0.027801	0.757	0.0023028	1.605	0.0039418	2.699	5.5062e-05
222	A2X2H3	allene oxide synthase 4 [Oryza sativa Japonica Group]	OsI_06390	55.603	0.805	0.695	0.763	1.392	1.407	1.385	0.61	0.597	0.622	1.308	1.416	1.341	1.849	0.0048759	0.808	0.0090183	0.972	0.28596	2.223	3.4834e-06
223	A2X9T6	24.1 kDa heat shock protein, mitochondrial [Oryza sativa Japonica Group]	OsI_09007	24.097	1.025	1.075	1.054	0.572	0.497	0.606	1.676	1.767	1.752	0.611	0.605	0.597	0.531	0.0004611	1.647	2.0096e-05	1.082	0.2983	0.349	2.4016e-07
224	A2YR19	mavicyanin [Oryza sativa Japonica Group]	OsI_27747	19.031	0.848	0.852	0.798	1.321	1.335	1.354	0.604	0.642	0.553	1.326	1.273	1.398	1.605	2.4427e-05	0.72	0.002383	0.997	0.89524	2.222	9.8755e-05
225	A2WV80	calcyclin-binding protein [Oryza sativa Japonica Group]	OsI_03795	24.885	0.933	0.917	0.962	0.65	0.641	0.795	1.624	1.628	1.43	0.734	0.778	0.804	0.742	0.0128964	1.665	0.00035597	1.11	0.2178	0.495	0.000156872
226	A2WLJ5	Malic enzyme OS=Oryza sativa subsp. indica GN=OsI_00711 PE=3 SV=1	OsI_00711	70.008	1.401	1.368	1.382	0.737	0.717	0.735	1.221	1.238	1.278	0.659	0.607	0.592	0.527	2.7583e-07	0.9	0.0022752	0.849	0.0079552	0.497	3.8664e-05
227	A2XPL8	heat shock protein 82 [Oryza sativa Japonica Group]	OsI_14582	80.215	1.141	1.12	1.181	0.501	0.781	0.443	1.929	1.359	1.932	0.365	0.726	0.318	0.501	0.052924	1.517	0.075936	0.817	0.4786	0.27	0.008275
228	B8BIC2	haloacid dehalogenase-like hydrolase domain-containing protein Sgpp isoform X2 [Oryza sativa Japonica Group]	OsI_34713	28.18	0.911	0.976	0.972	0.852	0.837	0.937	1.52	1.517	1.366	0.689	0.684	0.739	0.919	0.107922	1.54	0.00049823	0.804	0.0071359	0.48	6.4676e-05
229	A2WZW9	chalcone synthase [Oryza sativa Japonica Group]	OsI_05513	43.152		1.117	1.281		0.654	0.762		1.519	1.463		0.652	0.48	0.59	0.035842	1.244	0.090239	0.799	0.30706	0.38	0.023896
230	A2Z9M2	probable glutathione S-transferase GSTU6 [Oryza sativa Japonica Group]	OsI_34432	25.656	0.683	0.686	0.652	0.909	0.987	0.913	0.612	0.594	0.59	1.793	1.742	1.827	1.39	0.00046213	0.889	0.0039768	1.909	2.3879e-05	2.986	2.1226e-07
231	A2X137	thiosulfate sulfurtransferase 16, chloroplastic isoform X3 [Oryza sativa Japonica Group]	OsI_05918	18.785	1.025	1.071	1.092	0.956	1.105	0.937	1.209	1.322	1.43	0.622	0.579	0.565	0.94	0.31202	1.242	0.0144019	0.589	0.00089524	0.446	0.000139658
232	A2WS67	calcineurin B-like protein 5 isoform X1 [Oryza sativa Japonica Group]	OsI_02705	33.397	1.196		1.183	0.996		1.122	1.285		1.122	0.554		0.642	0.89	0.187321	1.012	0.9026	0.565	0.026335	0.497	0.0198792
233	B8ACQ3	potassium channel KAT2 isoform X1 [Oryza sativa Japonica Group]	OsI_00861	69.807	1.269		1.144	0.907		0.982	1.179		1.34	0.656		0.568	0.783	0.064643	1.044	0.65876	0.648	0.033837	0.486	0.0173364
234	A2YB91	Pyrophosphate--fructose 6-phosphate 1-phosphotransferase subunit beta OS=Oryza sativa subsp. indica GN=PFP-BETA PE=3 SV=1	PFP-BETA	61.261	1.223	1.244	1.253	0.826	0.805	0.8	1.302	1.323	1.321	0.609	0.589	0.615	0.653	1.9796e-06	1.061	0.0025832	0.746	5.8229e-05	0.459	3.1718e-07
235	B8B6Z6	glucan endo-1,3-beta-glucosidase 12 [Oryza sativa Japonica Group]	OsI_26343	57.204	0.676	0.628	0.664	1.031	1.023	1.047	0.685	0.673	0.694	1.608	1.698	1.598	1.576	3.9905e-05	1.043	0.152119	1.581	2.1758e-05	2.39	1.0558e-06
236	A2ZDN8	probable O-methyltransferase 2 [Oryza sativa Japonica Group]	OsI_35904	40.474	0.691	0.556	0.658	1.053	0.989	0.974	0.586	0.45	0.61	1.678	2.008	1.744	1.583	0.0027048	0.864	0.26348	1.8	0.00059997	3.299	0.00040028
237	B8A9Z8	PHD finger protein EHD3-like isoform X3 [Elaeis guineensis]	OsI_02356	139.13	1.298		1.296	0.766		0.753	1.364		1.434	0.54		0.474	0.586	0.00025885	1.079	0.2041	0.668	0.025201	0.362	0.0046809
238	A2Z7A3	chitinase 1 [Oryza sativa Japonica Group]	OsI_33579	31.09	0.616	0.652	0.613	1.052	0.958	1.076	0.385	0.475	0.379	1.976	1.914	1.951	1.641	0.00026196	0.659	0.0049833	1.893	6.2065e-05	4.714	0.0022181
239	A2YBK1	aldehyde dehydrogenase family 2 member B7, mitochondrial [Oryza sativa Japonica Group]	OsI_22484	59.322	0.797	0.799	0.798	1.003	1.035	1.046	0.733	0.706	0.703	1.479	1.495	1.484	1.288	0.0024797	0.895	0.0139443	1.446	4.6022e-06	2.081	3.5988e-07
240	A2Y7T1	probable 2-oxoglutarate-dependent dioxygenase AOP1 [Oryza sativa Japonica Group]	OsI_21100	35.581	0.678	0.664	0.723	1.145	1	1.037	0.678	0.697	0.703	1.539	1.534	1.556	1.541	0.00084048	1.006	0.81866	1.455	0.0114811	2.228	1.384e-07
241	B8B9Z2	Pyrophosphate--fructose 6-phosphate 1-phosphotransferase subunit alpha OS=Oryza sativa subsp. indica GN=PFP-ALPHA PE=3 SV=1	PFP-ALPHA	67.154	1.355	1.322	1.363	0.815	0.833	0.832	1.265	1.222	1.275	0.564	0.582	0.559	0.614	1.0009e-06	0.931	0.0112642	0.688	1.6014e-05	0.453	7.7863e-07
242	B8BLY4	probable carboxylesterase 17 [Oryza sativa Japonica Group]	OsI_37397	38.529	0.683	0.671	0.675	1.004	0.95	0.893	0.744	0.699	0.753	1.576	1.621	1.647	1.403	0.0101243	1.082	0.029265	1.701	0.000122226	2.206	3.6962e-06
243	A2X418	Ubiquinol oxidase OS=Oryza sativa subsp. indica GN=OsI_06950 PE=3 SV=1	OsI_06950	37.463	1.412	1.393	1.287	0.788	0.736	0.879	1.319	1.403	1.295	0.468	0.441	0.553	0.587	0.00083884	0.982	0.65358	0.608	0.0042445	0.364	0.00014331
244	A2WWU4	osmotin-like protein [Oryza sativa Japonica Group]	OsI_04374	26.189	0.756	0.779	0.814	0.995	0.996	0.949	1.551	1.501	1.469	0.698	0.732	0.789	1.252	0.00109959	1.925	1.81315e-05	0.755	0.00194234	0.491	5.6396e-05
245	B8A848	putative lipid-transfer protein DIR1 [Oryza sativa Japonica Group]	OsI_04899	10.44	1.098	1.108	1.126	0.892	0.81	0.798	1.315	1.462	1.438	0.698	0.6	0.633	0.75	0.00127509	1.265	0.002262	0.772	0.0100815	0.458	0.000142149
246	B8A9D2	probable glutamate carboxypeptidase 2 isoform X1 [Oryza sativa Japonica Group]	OsI_03680	59.61	0.894	0.898	0.875	1.014	0.982	0.959	0.688	0.689	0.721	1.44	1.392	1.423	1.108	0.0047586	0.787	0.000158806	1.44	4.1543e-05	2.028	1.3412e-06
247	B8A8V3	basic 7S globulin 2 [Oryza sativa Japonica Group]	OsI_05112	56.61	1.065	1.038	1.057	1.062	1.159	1.131	1.309	1.261	1.278	0.601	0.587	0.692	1.061	0.097785	1.218	0.000120973	0.561	0.00054299	0.489	0.000162569
248	A2YL00	stem 28 kDa glycoprotein [Oryza sativa Japonica Group]	OsI_18762	12.245	0.669	0.586	0.582	1.104	1.083	0.971	0.722	0.634	0.477	1.547	1.726	1.963	1.719	0.00085701	0.998	0.91598	1.658	0.00322	2.857	0.00165672
249	A2WUT6	Glycosyltransferase OS=Oryza sativa subsp. indica GN=OsI_03644 PE=3 SV=1	OsI_03644	52.584	0.714	0.732	0.718	0.892	0.899	0.871	0.768	0.721	0.743	1.582	1.628	1.651	1.23	6.4661e-05	1.031	0.195202	1.826	1.4018e-06	2.178	1.9536e-06
250	A2Z9V8	protein STRICTOSIDINE SYNTHASE-LIKE 5 [Oryza sativa Japonica Group]	OsI_34518	30.351	0.844	0.741	0.734	1.023	1.012	1	0.761	0.563	0.712	1.282	1.701	1.565	1.309	0.027061	0.878	0.25224	1.499	0.041997	2.234	0.0029151
251	B8APP5	alanine aminotransferase 2 isoform X1 [Oryza sativa Japonica Group]	OsI_10280	54.856	1.283	1.228	1.133	0.884	0.874	0.97	1.368	1.419	1.261	0.471	0.481	0.665	0.749	0.0041614	1.111	0.10516	0.593	0.0100796	0.399	0.00135942
252	A2XQW8	9-beta-pimara-7,15-diene oxidase [Oryza sativa Japonica Group]	OsI_15037	55.762	0.765	0.745	0.684	0.931	0.977	0.95	0.743	0.714	0.706	1.622	1.573	1.685	1.303	0.00191594	0.986	0.73768	1.707	2.2645e-05	2.256	2.7518e-06
253	A2WZ68	probable NADPH:quinone oxidoreductase 1 [Oryza sativa Japonica Group]	OsI_05238	21.324	0.792	0.759	0.743	0.982	0.968	0.954	0.696	0.659	0.701	1.57	1.644	1.596	1.266	0.00032379	0.896	0.0155217	1.656	2.9066e-06	2.339	1.8067e-06
254	A2X1G4	myb family transcription factor APL isoform X1 [Oryza sativa Japonica Group]	OsI_06046	32.186	1.365		1.363	0.936		0.92	1.228		1.229	0.491		0.515	0.68	0.00050208	0.901	6.2113e-05	0.542	0.00171516	0.409	0.0170023
255	A2YQM4	probable L-gulonolactone oxidase 4 [Oryza sativa Japonica Group]	OsI_27592	61.461	0.659	0.652	0.649	1.023	1.024	1.039	0.622	0.618	0.603	1.718	1.728	1.755	1.574	1.4728e-07	0.94	0.0041806	1.685	1.7382e-07	2.822	4.3568e-08
256	A2YWV7	Lipoxygenase OS=Oryza sativa subsp. indica GN=OsI_29820 PE=3 SV=1	OsI_29815	95.162	0.589	0.789	0.604	1.218	1.074	1.203	0.613	0.622	0.618	1.712	1.507	1.626	1.763	0.0048403	0.935	0.5969	1.386	0.0039007	2.615	0.00150273
257	B8B007	chaperone protein ClpB1 [Oryza sativa Japonica Group]	OsI_20656	101.04	1.062	1.069	1.064	0.618	0.589	0.63	1.8	1.834	1.783	0.418	0.421	0.447	0.575	0.00131767	1.695	2.0247e-07	0.7	0.00025901	0.237	1.8988e-07
258	B8BET6	Aminopeptidase OS=Oryza sativa subsp. indica GN=OsI_31059 PE=3 SV=1	OsI_31059	98.668	0.636	0.7	0.714	1.333	1.298	1.288	0.654	0.65	0.659	1.473	1.439	1.422	1.912	6.1672e-05	0.958	0.36196	1.106	0.0023622	2.208	1.1514e-07
259	A2XB44	AT-hook motif nuclear-localized protein 20 [Oryza sativa Japonica Group]	OsI_09483	26.626	1.164	1.178	1.176	0.951	0.921	0.967	1.356	1.295	1.267	0.547	0.624	0.615	0.807	0.000135387	1.114	0.0062017	0.629	0.00045833	0.456	6.4966e-05
260	A2ZA63	S-norcoclaurine synthase 1 [Oryza sativa Japonica Group]	OsI_34625	61.313		0.986	0.876		1.067	1.122		0.63	0.65		1.357	1.4	1.176	0.126299	0.687	0.025839	1.259	0.0160186	2.154	0.0008235
261	A2Y5F9	LOW QUALITY PROTEIN: heat shock 70 kDa protein [Theobroma cacao]	OsI_20227	44.8	1.027		1.03	0.607		0.579	1.705		1.611	0.594		0.634	0.577	0.00183944	1.612	0.0035213	1.035	0.48106	0.37	0.00188246
262	A2X6B1	oryzalexin E synthase [Oryza sativa Japonica Group]	OsI_07749	56.066	0.758	0.711		1.119	1.14		0.715	0.646		1.456	1.551		1.538	0.0059358	0.926	0.32728	1.331	0.0130439	2.209	0.0056237
263	B8BMF9	Pathogenesis-related protein OS=Oryza sativa subsp. indica GN=PR10a PE=2 SV=1	PR10a	16.9	0.522	0.547	0.559	1.049	1.017	1.025	0.508	0.53	0.528	1.885	1.942	1.867	1.899	4.3031e-06	0.962	0.187722	1.842	1.1066e-06	3.636	1.1331e-07
264	B8BBQ9	dipeptide transport ATP-binding protein [Arabidopsis thaliana]	OsI_28206	10.418	1.174	1.373	1.196	0.96	0.915	0.92	1.274	1.205	1.343	0.613	0.524	0.562	0.747	0.0049618	1.021	0.72136	0.608	0.00047754	0.445	0.000121858
265	A2WXW5	cytochrome b561 and DOMON domain-containing protein At3g07570 [Oryza sativa Japonica Group]	OsI_04770	39.797	1.475	1.402	1.417	0.943	0.939	0.819	1.085	1.103	1.136	0.529	0.58	0.531	0.629	0.00067769	0.774	0.00023779	0.607	0.00083918	0.493	2.3911e-05
266	A2Y9Y3	protein SRG1 [Oryza sativa Japonica Group]	OsI_21888	39.899	0.774	0.743	0.779	1.124	1.03	1.034	0.654	0.651	0.693	1.514	1.528	1.543	1.389	0.00051993	0.87	0.0050819	1.438	0.00023584	2.295	1.1838e-06
267	A2XH59	Peroxidase OS=Oryza sativa subsp. indica GN=OsI_11734 PE=3 SV=1	OsI_11734	35.918	0.845	0.916	0.925	0.982	0.885	0.948	1.595	1.599	1.674	0.596	0.558	0.475	1.048	0.32644	1.812	5.6748e-05	0.579	0.00174143	0.335	9.5968e-05
268	B8B1D5	probable alkaline/neutral invertase F [Oryza sativa Japonica Group]	OsI_22763	58.823		0.796	0.707		1.217	1.261		0.676	0.669		1.382	1.44	1.649	0.014882	0.895	0.2076	1.139	0.041036	2.098	0.00081909
269	A2YHR2	transcription factor Maf [Oryza sativa Japonica Group]	OsI_24735	13.252	1.179		1	0.779		0.957	1.547		1.518	0.474		0.548	0.797	0.22414	1.407	0.053281	0.589	0.052576	0.333	0.004383
270	A2XF52	cysteine-rich repeat secretory protein 55 [Oryza sativa Japonica Group]	OsI_10995	28.505	0.864	0.855	0.867	1.343	1.311	1.384	0.568	0.609	0.588	1.254	1.303	1.265	1.561	1.5235e-05	0.683	4.4566e-05	0.947	0.048137	2.165	2.4309e-06
271	A2Y9F1	zinc finger, C3HC4 type (RING finger) protein [Medicago truncatula]	OsI_21692	54.897	0.861	0.831	0.838	1.205	1.148	1.209	0.618	0.672	0.609	1.413	1.387	1.424	1.408	6.3396e-05	0.751	0.00089816	1.186	0.00076083	2.224	1.72532e-05
272	B8BCX5	kynurenine formamidase [Oryza sativa Japonica Group]	OsI_30377	29.575	0.894	0.9	0.706	1.011	0.978	0.904	0.797	0.563	0.55	1.325	1.573	1.821	1.157	0.155402	0.764	0.126003	1.631	0.0078552	2.471	0.0038168
273	B8AQ75	Peroxidase OS=Oryza sativa subsp. indica GN=OsI_11725 PE=3 SV=1	OsI_11727	34.42	1.223	1.173		0.848	0.96		1.525	1.347		0.4	0.541		0.755	0.049442	1.199	0.111276	0.52	0.055682	0.328	0.020401
274	B8BPH1	sulfite oxidase [Oryza sativa Japonica Group]	OsI_38220	44.377	1.15	1.166	1.137	0.83	0.848	0.827	1.418	1.53	1.5	0.55	0.469	0.485	0.725	3.6635e-06	1.288	0.00045639	0.6	0.00047837	0.338	3.7466e-05
275	A2Y9H2	inter-alpha-trypsin inhibitor heavy chain H4-like [Zea mays]	OsI_21717	42.709	0.782	0.84	0.82	1.296	1.22	1.273	0.661	0.712	0.636	1.395	1.342	1.404	1.552	9.5629e-05	0.823	0.0075364	1.093	0.017537	2.061	3.8029e-05
276	B8BJH1	aspartic proteinase Asp1-like [Oryza sativa Japonica Group]	OsI_35373	44.741	0.799	0.793	0.829	0.991	1.007	1.006	0.684	0.769	0.66	1.529	1.504	1.582	1.241	0.00012187	0.873	0.045638	1.536	1.5411e-05	2.184	8.3041e-05
277	B8ASE0	salutaridine reductase isoform X2 [Oryza sativa Japonica Group]	OsI_16759	34.21	0.734	0.716	0.715	1.217	1.203	1.205	0.719	0.686	0.703	1.401	1.464	1.439	1.674	3.1074e-07	0.974	0.169758	1.187	0.0002041	2.042	1.3915e-06
278	B8AKE7	lysine-specific demethylase JMJ25 isoform X5 [Oryza sativa Japonica Group]	OsI_12150	108.39		0.881	0.842		0.669	0.733		1.632	1.593		0.756	0.789	0.814	0.055664	1.872	0.00167563	1.102	0.191617	0.479	0.0011152
279	A2ZLE7	subtilisin-chymotrypsin inhibitor-2A [Oryza sativa Japonica Group]	OsI_38643	8.1623	0.744		0.844	1.34		1.17	0.593		0.404	1.424		1.638	1.581	0.038621	0.628	0.13982	1.22	0.178459	3.071	0.030741
280	A2WPG5	beta-sesquiphellandrene synthase [Oryza sativa Japonica Group]	OsI_01739	63.682	1.153	1.074		1.062	1.075		1.279	1.267		0.551	0.631		0.96	0.3762	1.143	0.064121	0.553	0.0128573	0.464	0.0077027
281	A2Z1W4	momilactone A synthase-like isoform X2 [Oryza sativa Japonica Group]	OsI_31597	28.141	0.647	0.628	0.61	1.163	1.086	1.231	0.741	0.763	0.637	1.532	1.554	1.603	1.846	0.000103301	1.136	0.100103	1.347	0.00149666	2.19	0.000162619
282	A2ZFJ5	F-box protein At5g06550 [Oryza sativa Japonica Group]	OsI_36550	58.1	0.846	0.799	0.843	0.9	0.975	0.999	0.67	0.735	0.736	1.583	1.501	1.438	1.155	0.0171214	0.861	0.0140399	1.573	0.00041913	2.112	5.8406e-05
283	B8AAU1	subtilisin-like protease SBT3.5 isoform X1 [Oryza sativa Japonica Group]	OsI_04057	151.99	0.928	0.959	0.911	1.429	1.454	1.389	0.484	0.477	0.482	1.292	1.28	1.322	1.527	2.4972e-05	0.516	9.285e-07	0.912	0.0048787	2.699	3.7908e-08
284	B8AWG6	glutamate synthase 2 [NADH], chloroplastic [Oryza sativa Japonica Group]	OsI_20922	239.94	1.324	1.369	1.349	0.822	0.803	0.822	1.389	1.41	1.396	0.452	0.409	0.429	0.605	1.1215e-06	1.038	0.024841	0.527	2.4003e-05	0.308	0.00061591
285	B8AVN6	Glutamine synthetase OS=Oryza sativa subsp. indica GN=OsI_17756 PE=3 SV=1	OsI_17756	46.642	0.986	0.942	0.931	0.745	0.675	0.817	1.487	1.671	1.407	0.743	0.652	0.824	0.782	0.012759	1.597	0.0009639	0.992	0.9177	0.486	0.00102364
286	A2XIA2	Pyruvate, phosphate dikinase OS=Oryza sativa subsp. indica GN=OsI_12162 PE=3 SV=1	OsI_12162	96.583	1.341	1.331	1.35	0.848	0.836	0.857	1.305	1.312	1.305	0.477	0.474	0.479	0.632	3.1511e-07	0.975	0.0048798	0.563	1.0201e-07	0.365	4.5096e-10
287	A2X5N7	germin-like protein 2-4 [Oryza sativa Japonica Group]	OsI_07520	24.29	0.786	0.779	0.7	0.942	0.969	0.948	0.714	0.702	0.773	1.565	1.557	1.575	1.262	0.0035829	0.966	0.51876	1.643	3.5023e-07	2.146	0.00152242
288	B8ASJ6	Peptidylprolyl isomerase OS=Oryza sativa subsp. indica GN=OsI_15470 PE=4 SV=1	OsI_15470	65.569	1.31	1.287		0.701	0.686		1.431	1.556		0.521	0.427		0.534	0.00049816	1.15	0.083076	0.683	0.061279	0.317	0.0086643
289	B8AF09	Glyceraldehyde-3-phosphate dehydrogenase OS=Oryza sativa subsp. indica GN=OsI_07948 PE=3 SV=1	OsI_07948	38.554	1.392	1.357	1.356	0.88	0.886	0.873	1.272	1.218	1.263	0.469	0.546	0.495	0.643	6.7115e-07	0.914	0.0049172	0.572	0.0063026	0.402	3.9869e-05
290	A2YN50	GDSL esterase/lipase At3g26430 [Oryza sativa Japonica Group]	OsI_26662	42.509	0.83		0.914	1.221		1.147	0.565		0.605	1.459		1.39	1.358	0.033379	0.671	0.021283	1.203	0.042737	2.435	0.0022045
291	B8B1H6	protein HEAT-STRESS-ASSOCIATED 32 [Oryza sativa Japonica Group]	OsI_24207	33.885	1.037	0.969	0.981	0.645	0.605	0.644	1.764	1.911	1.823	0.496	0.439	0.484	0.634	0.000102418	1.841	4.0229e-05	0.749	0.0024972	0.258	3.2887e-06
292	A2YM35	Probable pyruvate, phosphate dikinase regulatory protein, chloroplastic OS=Oryza sativa subsp. indica GN=PDRP1 PE=3 SV=1	PDRP1	51.075	1.213	1.257	1.228	0.751	0.722	0.83	1.331	1.369	1.312	0.638	0.606	0.664	0.623	0.00037695	1.085	0.0074805	0.828	0.0190602	0.476	1.71072e-05
293	B8AFG9	glutaredoxin-C4, chloroplastic [Oryza sativa Japonica Group]	OsI_08091	11.311	1.216		1.295	0.74		0.75	1.522		1.599	0.491		0.34	0.593	0.0037835	1.243	0.03214	0.558	0.189116	0.266	0.0186182
294	A2YPU9	Hypoxia-induced gene domain 2 OS=Oryza sativa subsp. indica GN=HIGD2 PE=2 SV=1	HIGD2	11.27	1.278	1.281	1.402	0.911	0.969	0.879	1.198	1.201	1.211	0.625	0.577	0.525	0.697	0.00097766	0.911	0.095676	0.626	0.00124426	0.478	0.004623
295	B8AGV2	thiosulfate sulfurtransferase 18 isoform X1 [Oryza sativa Japonica Group]	OsI_05463	14.826	0.963	0.831	0.899	0.639	0.47	0.557	1.612	1.804	1.643	0.725	0.78	0.815	0.619	0.0078406	1.879	0.00032442	1.393	0.023803	0.459	8.4616e-05
296	B8B6Q3	ABC transporter G family member 43 [Oryza sativa Japonica Group]	OsI_26239	150.36	0.688	0.664	0.588	1.222	1.302	1.162	0.722	0.708	0.639	1.457	1.413	1.582	1.9	0.00037616	1.066	0.34392	1.208	0.0160601	2.152	0.000115821
297	A2XLT7	Lipoxygenase OS=Oryza sativa subsp. indica GN=OsI_13441 PE=3 SV=1	OsI_13441	97.226	0.749	0.733	0.722	1.45	1.498	1.493	0.525	0.479	0.507	1.389	1.401	1.401	2.015	6.0346e-07	0.686	0.000196761	0.944	0.0057375	2.774	0.00069616
298	B8B705	kelch-like protein 12 isoform X1 [Brachypodium distachyon]	OsI_26354	80.699	1.59		1.405	0.5		0.655	1.424		1.364	0.409		0.538	0.386	0.023102	0.931	0.39736	0.82	0.40998	0.34	0.0158556
299	A2YWB7	anthocyanidin reductase [Oryza sativa Japonica Group]	OsI_29630	37.594	0.396	0.412	0.425	2.137	2.298	2.138	0.383	0.312	0.42	1.365	1.306	1.305	5.331	3.8228e-07	0.904	0.29824	0.605	5.9764e-05	3.566	0.000138454
300	A2WSL5	uncharacterized LOC100286271 [Zea mays]	OsI_02858	7.6107	0.541	0.557	0.524	1.826	1.819	1.853	0.556	0.527	0.483	1.306	1.311	1.32	3.39	1.5845e-07	0.965	0.45956	0.716	4.1582e-07	2.514	0.00197892
301	A2X223	---	OsI_06248	43.964	1.505	1.547		0.544	0.534		1.457	1.439		0.425	0.408		0.353	0.00025713	0.949	0.073978	0.773	0.0074637	0.288	0.00029649
302	A2XF49	cysteine-rich repeat secretory protein 55 [Oryza sativa Japonica Group]	OsI_10992	28.191	0.746	0.702	0.827	1.605	1.76	1.447	0.397	0.371	0.528	1.358	1.381	1.343	2.115	0.00054021	0.57	0.0083956	0.848	0.105805	3.15	0.0086377
303	A2Z839	short-chain type dehydrogenase/reductase [Oryza sativa Japonica Group]	OsI_33875	26.629	0.519	0.554	0.596	1.83	1.589	1.579	0.445	0.527	0.552	1.418	1.471	1.376	2.995	6.1189e-05	0.913	0.28988	0.853	0.039218	2.799	0.000115609
304	A2ZC94	1-aminocyclopropane-1-carboxylate oxidase [Oryza sativa Japonica Group]	OsI_35404	34.733	0.427		0.446	1.645		1.707	0.532		0.508	1.561		1.516	3.84	0.00045524	1.191	0.031323	0.918	0.068304	2.959	0.00063688
305	A2XEW1	17.9 kDa class I heat shock protein [Oryza sativa Japonica Group]	OsI_10878	17.91	1.227	1.18	1.258	0.595	0.636	0.513	1.635	1.487	1.728	0.433	0.467	0.423	0.476	0.00035632	1.323	0.0042643	0.759	0.0176573	0.273	1.8283e-05
306	A2Y2C8	xylanase inhibitor protein 2-like [Oryza sativa Japonica Group]	OsI_19156	32.549	0.745	0.729	0.773	1.587	1.648	1.546	0.565	0.539	0.57	1.248	1.269	1.229	2.128	3.7127e-06	0.745	0.0002647	0.784	0.00029955	2.238	1.0614e-06
307	A2WK53	Bowman-Birk type bran trypsin inhibitor [Oryza sativa Japonica Group]	OsI_00202	19.671	0.671	0.612	0.638	1.975	2.004	2.071	0.422	0.444	0.42	1.137	1.172	1.151	3.149	1.4099e-06	0.669	0.00023683	0.572	2.3085e-06	2.691	4.8317e-07
308	B8BFL3	probable NAD(P)H-dependent oxidoreductase 2 [Oryza sativa Japonica Group]	OsI_32552	42.618		0.648	0.586		1.336	1.384		0.649	0.66		1.462	1.473	2.204	0.0045016	1.061	0.3589	1.079	0.05172	2.242	0.000124914
309	B8B311	long chain acyl-CoA synthetase 4 [Oryza sativa Japonica Group]	OsI_21752	72.414	0.675	0.634	0.739	1.614	1.553	1.476	0.448	0.439	0.506	1.427	1.524	1.412	2.267	9.5394e-05	0.68	0.0035784	0.94	0.152575	3.132	2.1166e-05
310	A2XNS9	IAA-amino acid hydrolase ILR1-like 3 [Oryza sativa Japonica Group]	OsI_14227	43.989	0.431		0.512	1.202		1.135	0.282		0.375	2.175		2.04	2.478	0.0097814	0.697	0.157816	1.804	0.0052776	6.416	0.0060584
311	A2XKB2	alpha-amylase/trypsin inhibitor [Oryza sativa Japonica Group]	OsI_12888	24.09	0.74	0.758	0.731	1.518	1.458	1.568	0.428	0.494	0.387	1.468	1.36	1.46	2.039	3.5853e-06	0.587	0.0173174	0.944	0.146945	3.276	9.591e-05
312	A2XF02	---	OsI_10917	11.29	0.49	0.484	0.442	1.697	1.606	1.651	0.576	0.606	0.624	1.397	1.461	1.448	3.499	2.0755e-06	1.275	0.0036803	0.869	0.0026182	2.384	2.8133e-06
313	A2WYX6	glucan endo-1,3-beta-glucosidase GII [Oryza sativa Japonica Group]	OsI_05142	34.846	0.708	0.715	0.727	1.396	1.446	1.476	0.577	0.603	0.621	1.383	1.361	1.309	2.008	1.3314e-06	0.838	0.00144284	0.939	0.051498	2.25	3.5895e-06
314	A2XRS8	phytase [Zea mays]	OsI_15329	38.773	0.653		0.805	1.648		1.37	0.271		0.427	1.6		1.504	2.07	0.034781	0.479	0.094163	1.028	0.77456	4.447	0.022103
315	A2Z122	probable cinnamyl alcohol dehydrogenase 8D [Oryza sativa Japonica Group]	OsI_31295	37.169	0.679	0.655	0.66	1.226	1.265	1.644	0.682	0.653	0.537	1.492	1.497	1.332	2.074	0.0164783	0.939	0.45514	1.045	0.63616	2.308	0.00053701
316	A2YR04	cysteine-rich repeat secretory protein 55 [Oryza sativa Japonica Group]	OsI_27733	29.694	1.155	1.164	1.181	0.521	0.577	0.57	1.775	1.735	1.71	0.432	0.48	0.482	0.477	2.1361e-05	1.491	3.0069e-06	0.836	0.020284	0.267	1.9231e-06
317	B8AY41	1-aminocyclopropane-1-carboxylate oxidase [Oryza sativa Japonica Group]	OsI_18467	34.579	0.468	0.462	0.529	1.314	1.305	1.286	0.73	0.736	0.756	1.58	1.577	1.514	2.676	0.00194485	1.523	0.00068145	1.196	0.00030268	2.102	9.1528e-07
318	A2ZG19	barwin [Oryza sativa Japonica Group]	OsI_36719	16.054	0.683	0.698	0.589	1.396	1.433	1.516	0.445	0.497	0.406	1.588	1.471	1.665	2.206	0.0001764	0.684	0.0086384	1.087	0.129445	3.504	5.6323e-05
319	A2WYZ7	glucan endo-1,3-beta-glucosidase GV [Oryza sativa Japonica Group]	OsI_05162	34.258	0.558	0.574	0.536	1.443	1.488	1.311	0.589	0.571	0.764	1.531	1.497	1.471	2.543	2.3391e-05	1.153	0.22772	1.061	0.2059	2.338	0.0115574
320	A2YDH5	Thionin OS=Oryza sativa subsp. indica GN=OsI_23165 PE=2 SV=1	OsI_23164	14.623	0.766	0.755	0.799	1.811	1.83	1.751	0.456	0.472	0.498	1.178	1.154	1.161	2.324	1.2816e-06	0.615	9.6442e-05	0.648	3.8647e-06	2.45	2.2264e-06
321	A2ZG17	barwin [Oryza sativa Japonica Group]	OsI_36717	16.069	0.574		0.606	1.415		1.428	0.489		0.457	1.635		1.622	2.409	0.00097818	0.802	0.036344	1.146	0.00198369	3.443	0.00075902
322	B8ANP3	aspartokinase 1, chloroplastic isoform X1 [Oryza brachyantha]	OsI_14341	36.209	1.319	1.572	1.574	0.646	0.443	0.513	1.398	1.376	1.322	0.587	0.535	0.523	0.359	0.00114429	0.917	0.2446	1.027	0.76192	0.402	1.98906e-05
323	A2XLQ8	---	OsI_13412	8.5929	0.634	0.514	0.549	1.593	1.586	1.542	0.544	0.348	0.37	1.509	1.7	1.639	2.782	8.0894e-05	0.744	0.11046	1.027	0.52666	3.842	0.00069745
324	A2WQ51	glutathione S-transferase 1 [Oryza sativa Japonica Group]	OsI_01983	24.23		1.47	1.418		0.542	0.545		1.426	1.508		0.489	0.464	0.376	0.00034376	1.016	0.68562	0.877	0.037759	0.325	0.00116028
325	A2WLZ1	plant/F25P12-18 protein [Medicago truncatula]	OsI_00860	18.225	1.186	1.228	1.205	0.519	0.558	0.509	1.611	1.499	1.632	0.603	0.55	0.553	0.438	4.9916e-06	1.31	0.00067823	1.076	0.149322	0.36	1.68456e-05
326	B8ATI8	trichohyalin-like [Ananas comosus]	OsI_15786	19.392	1.131	1.166	1.174	0.559	0.507	0.531	1.048	1	0.981	1.243	1.233	1.248	0.46	1.69976e-05	0.873	0.0038764	2.332	0.00112146	1.229	0.00048345
327	A2YML7	sugar carrier protein C [Oryza sativa Japonica Group]	OsI_26468	57.731	0.647		0.799	2.197		2.032	0.554		0.577	0.904		0.874	2.925	0.0107183	0.782	0.15476	0.42	0.0024018	1.572	0.0033972
328	A2WU85	Group 3 late embryogenesis abundant protein OS=Oryza sativa subsp. indica GN=Wsi18 PE=2 SV=1	Wsi18	22.132	0.35	0.425		3.489	3.114		0.446	0.563		0.317	0.434		8.52	0.0027391	1.302	0.2264	0.114	0.0057982	0.744	0.2638
329	A2XE78	Branched-chain-amino-acid aminotransferase OS=Oryza sativa subsp. indica GN=OsI_10629 PE=3 SV=1	OsI_10629	44.741	0.68	0.711	0.725	2.146	2.005	2.071	0.665	0.646	0.627	0.8	0.837	0.865	2.94	1.2247e-06	0.916	0.026083	0.402	3.4846e-06	1.291	0.00083907
330	A2WL58	galactinol--sucrose galactosyltransferase [Oryza sativa Japonica Group]	OsI_00571	85.595	0.569	0.474	0.585	2.432	2.265	2.387	0.606	0.596	0.563	0.814	0.742	0.816	4.351	2.4474e-05	1.084	0.29152	0.335	4.2531e-06	1.344	0.00154186
331	A2Y861	UDP-glucose 4-epimerase 1 [Oryza sativa Japonica Group]	OsI_21235	38.988	0.834	0.866	0.823	1.759	1.743	1.765	1.002	0.967	0.944	0.608	0.687	0.624	2.088	6.1941e-07	1.155	0.0033952	0.364	0.00136073	0.659	0.00051943
332	B8AZ26	UPF0098 protein CPn_0877/CP_0992/CPj0877/CpB0906 [Oryza sativa Japonica Group]	OsI_20287	18.245	0.542	0.764	0.441	2.876	2.296	3.158	0.51	0.606	0.484	0.533	0.676	0.473	4.768	0.00105863	0.916	0.72186	0.202	0.00034237	1.051	0.74552
333	A2ZMI7	homocysteine S-methyltransferase 2 [Oryza sativa Japonica Group]	OsI_39039	36.845	0.515	0.452	0.578	2.114	2.294	2.095	0.655	0.514	0.61	1.004	1.069	1.025	4.209	4.3564e-05	1.151	0.23566	0.476	2.351e-05	1.741	0.00166155
334	B8AGI4	UTP--glucose-1-phosphate uridylyltransferase [Oryza sativa Japonica Group]	OsI_05593	49.652	1.018	1.008	0.985	2.159	3.399	2.908	0.532	0.2	0.208	0.594	0.129	0.423	2.812	0.0168031	0.312	0.057677	0.135	0.0108989	1.219	0.83224
335	A2Z5W7	thiosulfate sulfurtransferase 18 [Oryza sativa Japonica Group]	OsI_38147	15.013	0.525		0.541	2.127		2.048	0.765		0.667	0.866		1.017	3.917	0.00031647	1.343	0.052875	0.451	0.0105009	1.315	0.122799
336	A2Z9Y9	tetratricopeptide repeat protein SKI3 [Oryza sativa Japonica Group]	OsI_34555	29.128	0.487	0.543	0.468	2.869	3.199	3.121	0.453	0.276	0.478	0.648	0.544	0.481	6.134	2.5734e-06	0.806	0.24972	0.182	5.5238e-05	1.386	0.149275
337	B8BHR8	low-temperature-induced 65 kDa protein [Oryza sativa Japonica Group]	OsI_34243	45.717	0.482	0.433	0.445	2.883	3.188	3.402	0.466	0.376	0.272	0.6	0.529	0.485	6.965	2.3685e-06	0.819	0.2363	0.17	2.132e-05	1.449	0.080857
338	A2Y720	Late embryogenesis abundant protein 19 OS=Oryza sativa subsp. indica GN=LEA19 PE=1 SV=1	LEA19	20.467	0.204	0.221	0.28	4.056	4.033	3.878	0.226	0.234	0.288	0.231	0.258	0.288	16.974	0.00114132	1.061	0.6337	0.065	9.6115e-07	1.039	0.70766
339	B8AF56	remorin isoform X3 [Oryza sativa Japonica Group]	OsI_09516	19.477	0.622	0.609	0.713	2.411	2.626	2.164	0.419	0.5	0.54	0.901	0.784	0.894	3.704	6.1109e-05	0.751	0.03208	0.358	0.000140147	1.768	0.0028206
340	A2XL71	phospholipase A2 homolog 3 [Oryza sativa Japonica Group]	OsI_13216	17.114	0.792	0.966	0.945	2.415	1.974	2.029	0.657	0.749	0.754	0.494	0.58	0.562	2.374	0.00063559	0.799	0.045017	0.255	6.454e-05	0.757	0.0138607
341	A2XEP1	phosphoenolpyruvate carboxykinase [ATP] [Oryza sativa Japonica Group]	OsI_10803	73.189	0.854	0.742	0.74	1.644	1.873	1.879	0.731	0.724	0.733	0.866	0.924	0.88	2.31	0.00020221	0.937	0.31454	0.495	0.000124275	1.22	0.00055982
342	B8BPE9	subtilisin-chymotrypsin inhibitor-2A-like [Brachypodium distachyon]	OsI_38185	16.638	0.838	0.858	0.671	1.665	1.952	2.023	0.722	0.593	0.62	0.956	0.855	0.959	2.383	0.00090326	0.817	0.113016	0.491	0.00055912	1.432	0.0069014
343	A2XNF7	actin-depolymerizing factor 3 [Oryza sativa Japonica Group]	OsI_14096	16.177	0.627		0.37	2.744		3.653	0.521		0.279	0.54		0.378	6.416	0.02446	0.802	0.62512	0.144	0.0135151	1.147	0.68338
344	B8ALL8	asparagine synthetase [glutamine-hydrolyzing] 1 [Oryza sativa Japonica Group]	OsI_11112	65.741	0.675	0.666	0.62	2.303	2.197	2.522	0.671	0.712	0.66	0.666	0.646	0.64	3.581	1.6138e-05	1.042	0.30538	0.278	3.5447e-06	0.955	0.15698
345	B8AIH6	4-hydroxyphenylpyruvate dioxygenase [Oryza sativa Japonica Group]	OsI_06005	64.614	0.643	0.688	0.624	1.984	2	2.072	0.708	0.766	0.686	0.89	0.858	0.903	3.098	1.864e-06	1.105	0.085124	0.438	1.0732e-06	1.227	0.0047172
346	A2ZKG0	GEM-like protein 5 [Oryza sativa Japonica Group]	OsI_38312	30.795	0.822	0.843	0.807	1.675	1.79	1.781	0.846	0.787	0.789	0.835	0.764	0.797	2.122	3.5263e-06	0.98	0.48104	0.457	1.9745e-05	0.989	0.77082
347	B8AQE3	Glutamine synthetase OS=Oryza sativa subsp. indica GN=OsI_13264 PE=3 SV=1	OsI_13264	40.735	0.824	0.716	0.689	2.264	2.275	2.629	0.535	0.592	0.438	0.7	0.753	0.674	3.216	9.5055e-05	0.702	0.026063	0.297	3.6327e-05	1.359	0.029276
348	B8B4R0	guanine deaminase [Oryza sativa Japonica Group]	OsI_25504	20.294	0.702	0.63	0.612	1.881	1.999	1.967	0.802	0.807	0.766	0.832	0.798	0.906	3.008	1.86339e-05	1.222	0.0108576	0.434	3.797e-05	1.068	0.189398
349	A2XTA2	non-specific lipid-transfer protein [Oryza sativa Japonica Group]	OsI_15838	11.682	0.632	0.601		2.479	2.492		0.523	0.481		0.735	0.811		4.032	0.00032428	0.814	0.051844	0.311	0.00177553	1.54	0.021699
350	A2YTZ6	11 kDa late embryogenesis abundant protein [Oryza sativa Japonica Group]	OsI_28805	15.179	0.258		0.196	3.624		3.984	0.281		0.183	0.469		0.393	16.758	0.0026364	1.022	0.97674	0.113	0.0021042	1.858	0.110576
351	A2WK50	Bowman-Birk type bran trypsin inhibitor OS=Oryza sativa subsp. indica GN=RBBI3.3 PE=2 SV=2	RBBI3.3	27.756	0.485	0.453	0.481	2.221	2.348	2.149	0.593	0.585	0.667	0.983	0.943	0.915	4.734	6.5413e-07	1.3	0.0050797	0.423	1.6555e-05	1.54	0.00074144
352	A2YGL2	Xyloglucan endotransglucosylase/hydrolase OS=Oryza sativa subsp. indica GN=OsI_24318 PE=3 SV=1	OsI_24318	32.406	0.699	0.7	0.848	1.842	1.865	1.781	0.793	0.809	0.773	0.885	0.857	0.819	2.442	0.000163012	1.057	0.41562	0.467	4.2529e-06	1.078	0.044963
353	P0C357	Photosystem I P700 chlorophyll a apoprotein A2 OS=Oryza sativa subsp. indica GN=psaB PE=3 SV=1	psaB	82.559	0.695	0.731	0.852	1.444	1.87	1.657	1.287	1.052	0.993	0.697	0.581	0.689	2.182	0.00128286	1.463	0.019245	0.396	0.00062262	0.59	0.0059373
354	A2Z9C9	methionine gamma-lyase [Oryza sativa Japonica Group]	OsI_34329	50.354	0.65	0.655	0.626	1.942	2.019	1.92	0.656	0.644	0.71	0.96	0.922	0.989	3.046	3.5558e-07	1.041	0.29902	0.488	4.6747e-06	1.428	0.0005957
355	A2ZDX4	Dehydrin Rab16D OS=Oryza sativa subsp. indica GN=RAB16D PE=2 SV=1	RAB16D	15.552	0.133	0.137	0.049	4.206	4.367	4.553	0.236	0.199	0.175	0.192	0.138	0.121	41.147	0.0077826	1.912	0.101199	0.034	1.84447e-05	0.739	0.125439
356	A2YST7	ACT domain-containing protein DS12, chloroplastic isoform X2 [Oryza sativa Japonica Group]	OsI_28382	13.385	0.688	0.734		2.402	2.275		0.428	0.539		0.834	0.787		3.289	0.00125824	0.68	0.082103	0.347	0.00140155	1.676	0.048019
357	A2X6I9	---	OsI_07831	7.1094		0.424	0.439		1.449	1.449		1.116	1.103		1.127	1.127	3.358	0.0002029	2.571	0.00037848	0.778	0.000101007	1.016	0.116001
358	A2YHT8	pathogenesis-related protein 1 [Oryza sativa Japonica Group]	OsI_24760	15.574	0.476	0.478	0.512	1.189	1.126	1.212	1.276	1.319	1.243	1.117	1.114	1.095	2.406	1.54593e-05	2.618	2.5285e-06	0.943	0.063855	0.867	0.00144016
359	A2WYS7	Esterase PIR7B OS=Oryza sativa subsp. indica GN=PIR7B PE=3 SV=2	PIR7B	28.835	0.476	0.433	0.415	1.138	1.175	1.138	0.923	0.92	0.91	1.508	1.518	1.571	2.606	2.0784e-05	2.079	0.0030762	1.332	6.2769e-05	1.67	1.3913e-06
360	B8ALA8	putative nuclease HARBI1 isoform X1 [Oryza sativa Japonica Group]	OsI_13895	42.397	0.509		0.541	0.486		0.372	1.189		1.353	1.707		1.578	0.817	0.26464	2.421	0.0064842	3.829	0.010476	1.292	0.076345
361	A2XG17	aspartic proteinase nepenthesin-1-like [Oryza sativa Japonica Group]	OsI_11320	41.381	1.428	1.533	1.447	1.325	1.373	1.35	0.713	0.698	0.703	0.618	0.58	0.637	0.918	0.024417	0.48	2.7031e-06	0.453	1.57032e-05	0.868	0.0073633
362	A2Z1P3	copper transporter 5.1 [Oryza sativa Japonica Group]	OsI_31527	15.779	2.144	1.988	2.001	1.581	1.584	1.575	0.215	0.312	0.32	0.256	0.325	0.321	0.773	0.0087626	0.138	0.000103892	0.19	0.0021621	1.065	0.653
363	A2XMV8	leucine-rich repeat extensin-like protein 6 [Oryza sativa Japonica Group]	OsI_13883	42.052	1.427	1.412	1.411	1.443	1.478	1.495	0.704	0.659	0.675	0.611	0.612	0.591	1.039	0.025842	0.48	1.5216e-06	0.411	2.7113e-07	0.89	0.0065811
364	B8BML3	metallothionein-like protein 4C [Oryza sativa Japonica Group]	OsI_38777	7.5144	2.082		2.053	1.187		1.244	0.492		0.466	0.338		0.373	0.588	0.0021174	0.232	0.00036361	0.292	0.00196051	0.742	0.033617
365	B8AKN7	---	OsI_10892	40.351	1.341		1.392	2.629		2.128	0.241		0.424	0.213		0.389	1.741	0.036197	0.243	0.035942	0.127	0.0222	0.905	0.8233
366	A2ZN05	thaumatin-like protein [Oryza sativa Japonica Group]	OsI_39215	18.095	1.468	1.632	1.633	2.337	2.524	2.547	0.209	0.137	0.122	0.343	0.103	0.139	1.565	0.00055751	0.099	0.000155849	0.079	0.0178783	1.25	0.789
367	B8BMD8	ARM repeat superfamily protein [Arabidopsis thaliana]	OsI_38650	77.253	1.093	1.476	1.112	1.559	2.073	1.495	0.494	0.226	0.599	0.989	0.537	0.949	1.393	0.079943	0.358	0.024961	0.483	0.027504	1.876	0.132602
368	B8B5H8	alpha-glucosidase 2 isoform X2 [Oryza sativa Japonica Group]	OsI_25776	7.8378	1.74	1.777	1.717	1.302	1.505	1.436	0.587	0.498	0.528	0.494	0.405	0.489	0.811	0.0084795	0.308	1.89451e-05	0.327	0.00013643	0.861	0.132217
369	A2Y7Q3	Isocitrate dehydrogenase [NADP] OS=Oryza sativa subsp. indica GN=OsI_21072 PE=3 SV=1	OsI_21072	47.93	1.958	1.894		1.746	1.687		0.298	0.376		0.228	0.274		0.891	0.040495	0.175	0.004477	0.146	0.002343	0.745	0.187465
370	A2YJ28	HIPL1 protein [Oryza sativa Japonica Group]	OsI_25233	71.564	1.245	1.293	1.256	1.738	1.762	1.783	0.629	0.598	0.607	0.581	0.57	0.599	1.392	1.84595e-05	0.483	1.35e-06	0.331	1.3937e-07	0.954	0.087561
371	A2YM90	glucan endo-1,3-beta-glucosidase 7 [Oryza sativa Japonica Group]	OsI_26344	60.136	0.333	0.203	0.514	0.362	0.208	0.459	1.178	1.268	1.069	1.983	2.115	1.821	0.98	0.99626	3.348	0.0094798	5.752	0.00165648	1.684	0.00136288
372	B8AUL1	subtilisin-like protease SBT3.8 isoform X2 [Oryza sativa Japonica Group]	OsI_14683	79.649	1.555	1.514	1.523	2.375	2.283	2.396	0.176	0.276	0.25	0.292	0.321	0.276	1.536	1.71777e-05	0.153	0.0051608	0.126	7.5723e-07	1.266	0.153681
373	A2YZY5	Glycosyltransferase OS=Oryza sativa subsp. indica GN=OsI_30917 PE=3 SV=1	OsI_30917	54.477	1.966	2.002	1.836	1.531	1.616	1.46	0.328	0.255	0.419	0.333	0.32	0.42	0.794	0.0042232	0.173	0.00026015	0.233	8.1318e-05	1.071	0.65014
374	A2XC77	Patatin OS=Oryza sativa subsp. indica GN=OsI_09902 PE=3 SV=1	OsI_09905	45.27		0.374	0.434		0.418	0.422		1.271	1.203		1.791	1.791	1.04	0.633	3.062	0.0049624	4.264	1.53904e-05	1.448	0.0054612
375	B8B5H9	alpha-glucosidase 2 isoform X1 [Oryza sativa Japonica Group]	OsI_25777	120.74	1.636	1.746	1.932	1.345	1.538	1.521	0.635	0.434	0.366	0.51	0.424	0.353	0.829	0.044359	0.27	0.00142073	0.292	0.00041701	0.897	0.65776
376	A2ZCU2	disease resistance protein RPM1 [Oryza sativa Japonica Group]	OsI_35607	103.17	0.321	0.607	0.387	0.354	0.695	0.397	1.537	1.274	1.434	1.642	1.357	1.627	1.1	0.7745	3.228	0.0035992	3.199	0.0051955	1.09	0.36182
377	A2X753	temperature-induced lipocalin-1 [Oryza sativa Japonica Group]	OsI_08047	22.221	0.402	0.426	0.435	0.52	0.505	0.519	1.94	1.919	1.848	1.033	1.029	1.083	1.222	0.00137751	4.519	3.4585e-07	2.037	1.5091e-06	0.551	1.55895e-05
378	B8AU89	glyoxylate/hydroxypyruvate reductase HPR3 isoform X1 [Oryza sativa Japonica Group]	OsI_14578	33.256	0.327	0.434		0.485	0.524		1.376	1.262		1.698	1.663		1.326	0.185502	3.466	0.0136817	3.331	0.00110233	1.274	0.031882
379	A2X6L9	glycerophosphodiester phosphodiesterase GDPDL3 [Oryza sativa Japonica Group]	OsI_07859	76.648	1.277	1.341	1.326	1.545	1.442	1.541	0.626	0.641	0.668	0.697	0.734	0.682	1.148	0.0069576	0.491	3.8741e-06	0.467	1.8524e-05	1.092	0.038341
380	B8B9H8	putative disease resistance RPP13-like protein 3 [Oryza brachyantha]	OsI_28705	70.453	1.829	1.687	1.577	1.909	1.764	1.702	0.311	0.366	0.446	0.216	0.398	0.472	1.055	0.37446	0.22	0.000177233	0.202	0.020459	0.967	0.78756
381	A2ZLY8	---	OsI_38849	11.154	1.537	1.689		1.714	1.922		0.455	0.33		0.505	0.341		1.127	0.24956	0.243	0.0135185	0.233	0.0186765	1.078	0.81236
382	B8B9H9	putative disease resistance RPP13-like protein 3 [Oryza brachyantha]	OsI_28706	32.057	1.676	1.704	1.619	1.857	2.124	1.946	0.311	0.198	0.371	0.405	0.308	0.443	1.186	0.0160241	0.176	0.0110426	0.195	0.000142326	1.314	0.24562
383	B8ANS9	putative disease resistance protein RGA3 [Oryza sativa Japonica Group]	OsI_14325	143.67	0.281	0.386	0.297	0.309	0.497	0.395	1.7	1.531	1.669	1.564	1.488	1.571	1.246	0.27894	5.083	9.6225e-05	3.849	0.0100969	0.943	0.192141
384	A2XFD1	L-ascorbate peroxidase 1, cytosolic [Oryza sativa Japonica Group]	OsI_11075	11.35	0.386	0.114	0.067	0.272	0.293	0.088	1.323	1.452	1.429	1.435	1.675	1.555	1.152	0.6789	7.414	0.048181	7.144	0.033295	1.11	0.124719
385	B8A935	---	OsI_05144	63.201	0.225	0.302	0.393	0.265	0.443	0.336	1.742	1.539	1.623	1.509	1.574	1.48	1.135	0.58476	5.33	0.00050174	4.371	0.009841	0.93	0.151843
386	A2XNV4	protein TolB [Oryza sativa Japonica Group]	OsI_14253	73.278	1.407	1.401	1.322	1.96	1.888	1.769	0.329	0.343	0.415	0.599	0.594	0.647	1.36	0.00104258	0.263	5.7742e-05	0.328	1.51407e-05	1.693	0.0022618
387	B8B6Z4	glucan endo-1,3-beta-glucosidase 3 [Oryza sativa Japonica Group]	OsI_26341	48.185	0.3	0.313	0.389	0.387	0.39	0.351	1.191	1.232	1.276	1.972	1.91	1.777	1.126	0.22882	3.692	9.6512e-05	5.017	1.9404e-06	1.53	0.0003188
388	B8B3P4	serine carboxypeptidase-like 2 [Oryza sativa Japonica Group]	OsI_22022	17.691	1.602	1.754	1.477	1.581	1.842	1.607	0.552	0.313	0.54	0.445	0.355	0.579	1.041	0.59472	0.291	0.0027563	0.274	0.0009243	0.981	0.97876
389	A2XXK2	probable LRR receptor-like serine/threonine-protein kinase At1g56140 [Oryza sativa Japonica Group]	OsI_17410	100.8	1.564	1.434	1.485	2.131	2.092	1.868	0.259	0.305	0.349	0.357	0.485	0.567	1.359	0.0031965	0.204	5.9342e-05	0.231	0.00047907	1.543	0.058142
390	B8A860	retrotransposon protein precursor [Zea mays]	OsI_04925	119.94	1.413	1.85	1.59	1.535	1.679	1.59	0.586	0.337	0.484	0.605	0.304	0.549	0.99	0.95694	0.29	0.0022042	0.303	0.02944	1.036	0.94912
391	A2Z9S7	aspartic proteinase nepenthesin-1-like [Oryza sativa Japonica Group]	OsI_34489	41.286	1.286	1.249	1.373	1.752	1.578	1.694	0.525	0.665	0.538	0.631	0.671	0.601	1.286	0.0038166	0.442	0.00051536	0.379	2.2877e-05	1.101	0.28234
392	B8AUL5	---	OsI_14690	54.175	0.634	0.545		0.635	0.656		1.294	1.283		1.367	1.436		1.095	0.35042	2.186	0.0091842	2.171	0.0014432	1.088	0.078636
393	B8BMN5	Purple acid phosphatase OS=Oryza sativa subsp. indica GN=OsI_38852 PE=3 SV=1	OsI_38852	68.06	1.536	1.462	1.491	1.48	1.472	1.539	0.549	0.537	0.502	0.629	0.659	0.634	1	0.98302	0.354	2.2104e-06	0.428	9.3912e-07	1.21	0.0033004
394	B8B5L2	momilactone A synthase-like [Oryza sativa Japonica Group]	OsI_27228	31.383	0.323	0.324	0.298	0.484	0.386	0.407	0.35	0.308	0.359	2.732	2.831	2.769	1.351	0.0156562	1.076	0.25908	6.525	0.00134402	8.193	8.4431e-07
395	A2YN12	geranylgeranyl pyrophosphate synthase 7, chloroplastic [Oryza sativa Japonica Group]	OsI_26621	38.694	0.646	0.651	0.597	0.788	0.819	0.761	0.655	0.623	0.638	1.871	1.829	1.945	1.25	0.0030371	1.012	0.71814	2.384	3.1183e-06	2.946	6.2018e-07
396	A2ZK04	inter-alpha-trypsin inhibitor heavy chain H3-like [Zea mays]	OsI_38156	56.231	0.567	0.549	0.553	0.762	0.733	0.741	0.7	0.686	0.696	1.942	1.975	1.933	1.34	4.1144e-05	1.247	4.1335e-05	2.616	1.087e-07	2.81	1.6335e-08
397	A2XN35	germin-like protein 3-8 [Oryza sativa Japonica Group]	OsI_13966	23.127	0.242	0.204	0.95	0.298	0.274	1.009	0.171	0.199	0.73	3.13	3.132	1.335	1.133	0.785	0.788	0.76774	4.805	0.029244	6.906	0.0181444
398	A2WJR2	1-deoxy-D-xylulose 5-phosphate reductoisomerase, chloroplastic [Oryza sativa Japonica Group]	OsI_00059	51.487	0.756	0.731	0.743	0.806	0.76	0.836	0.79	0.799	0.792	1.671	1.625	1.624	1.077	0.066522	1.068	0.0031172	2.048	1.82567e-05	2.066	1.0871e-07
399	A2Z8U1	putative receptor-like protein kinase At4g00960 [Setaria italica]	OsI_34134	24.699	0.652	0.687	0.644	0.896	0.882	0.788	0.507	0.533	0.491	1.946	1.847	2.029	1.294	0.0046973	0.772	0.00112415	2.269	7.6529e-05	3.803	1.6087e-06
400	A2WM36	ervatamin-B [Oryza sativa Japonica Group]	OsI_01708	39.292	0.993		0.997	1.247		1.278	1.271		1.218	0.573		0.609	1.269	0.0027204	1.251	0.0090375	0.468	0.00186279	0.475	0.0024804
401	A2ZK03	protein TolB [Oryza sativa Japonica Group]	OsI_38155	86.248	0.633	0.671	0.672	0.81	0.827	0.814	0.724	0.71	0.741	1.787	1.767	1.741	1.24	0.00047743	1.101	0.0143952	2.16	7.8939e-08	2.434	2.0985e-07
402	A2ZBS9	horcolin-like [Oryza brachyantha]	OsI_35229	17.54		0.355	0.268		0.421	0.448		0.53	0.477		2.546	2.647	1.395	0.140621	1.616	0.082819	5.976	0.00042012	5.157	0.00116413
403	A2ZLJ4	major pollen allergen Bet v 1-D/H [Oryza sativa Japonica Group]	OsI_38691	16.688	0.553	0.48	0.47	0.985	0.854	0.903	0.613	0.652	0.519	1.792	1.992	2.081	1.824	0.00079608	1.187	0.117384	2.139	0.00023759	3.288	0.000122847
404	A2YRY8	germin-like protein 8-4 [Oryza sativa Japonica Group]	OsI_28084	24.556	0.421	0.5	0.466	0.89	0.817	0.911	0.461	0.514	0.565	2.235	2.18	1.994	1.888	0.00044176	1.11	0.24996	2.448	4.4155e-05	4.162	3.5383e-05
405	A2XKX4	Oxalate oxidase 4 OS=Oryza sativa subsp. indica GN=oxo4 PE=2 SV=1	OsI_13113	24.193	0.461		0.497	0.657		0.562	0.601		0.683	2.189		2.141	1.272	0.110501	1.34	0.059061	3.552	0.0038359	3.372	0.0028247
406	A2XP44	chemocyanin [Oryza sativa Japonica Group]	OsI_14346	12.83	0.597	0.538	0.558	0.838	0.72	0.779	0.804	0.769	0.776	1.795	1.908	1.838	1.38	0.0038371	1.387	0.00059954	2.371	5.6281e-05	2.359	1.3786e-06
407	B8BMG2	major pollen allergen Bet v 1-D/H [Oryza sativa Japonica Group]	OsI_38689	38.935	0.518	0.564	0.533	0.686	0.713	0.958	0.502	0.448	0.432	2.224	2.088	2.062	1.459	0.027596	0.856	0.038302	2.704	0.00074058	4.612	3.6537e-06
408	B8AZE9	Glutathione synthetase OS=Oryza sativa subsp. indica GN=OsI_18978 PE=3 SV=1	OsI_18978	59.71	0.577	0.482	0.414	0.889	0.834	0.831	0.824	0.814	0.795	1.699	1.806	1.91	1.734	0.0047394	1.652	0.033881	2.12	4.4389e-05	2.226	2.1411e-05
409	A2ZCK1	Alcohol dehydrogenase family-3 OS=Oryza sativa subsp. indica GN=OSI9Ba083O10_092B13-3 PE=3 SV=1	OSI9Ba083O10_092B13-3	40.772	0.71	0.751	0.631	0.86	0.879	0.828	0.582	0.465	0.378	1.785	1.927	2.119	1.227	0.0188042	0.681	0.042184	2.272	9.9815e-05	4.092	0.00044399
410	Q00G37	Ent-cassa-12,15-diene synthase OS=Oryza sativa subsp. indica GN=KSL7 PE=2 SV=2	KSL7	92.179	0.739	0.531	0.629	0.91	0.862	0.915	0.61	0.458	0.543	1.66	2.12	1.897	1.415	0.021643	0.848	0.26928	2.113	0.00053507	3.524	0.00032038
411	B8B890	---	OsI_25214	20.574	0.843		0.856	1.245		1.217	1.362		1.433	0.631		0.576	1.449	0.00136156	1.645	0.0028364	0.49	0.0043033	0.432	0.0038379
412	A2ZG21	barwin [Oryza sativa Japonica Group]	OsI_36720	17.084	0.394	0.432		0.79	0.781		0.258	0.371		2.519	2.362		1.902	0.0051554	0.762	0.26432	3.107	0.00083543	7.76	0.0078826
413	A2X6A3	ent-cassadiene C2-hydroxylase [Oryza sativa Japonica Group]	OsI_07742	57.455	0.649	0.791	0.534	0.736	0.891	0.58	0.821	0.794	0.846	1.694	1.512	1.932	1.118	0.5517	1.247	0.112475	2.328	0.0039221	2.088	0.0005612
414	A2ZGP0	retrotransposon protein precursor [Zea mays]	OsI_36948	67.454	0.567	0.476	0.529	0.825	0.824	0.787	0.494	0.452	0.513	2.149	2.239	2.09	1.55	0.00116042	0.928	0.30996	2.659	1.3416e-06	4.44	1.9703e-06
415	A2X6L3	---	OsI_07854	15.51	1.13	1.131	1.132	0.97	0.961	0.99	1.453	1.483	1.476	0.469	0.446	0.439	0.861	0.0034228	1.3	0.00055832	0.464	1.917e-06	0.307	2.9096e-07
416	P0C5D0	1-Cys peroxiredoxin B OS=Oryza sativa subsp. indica GN=OsI_026085 PE=3 SV=1	OsI_026085	24.204	1.445	1.421	1.47	0.853	0.858	0.849	1.299	1.29	1.299	0.405	0.398	0.399	0.59	4.2886e-07	0.897	0.00041588	0.47	1.39e-08	0.309	1.933e-09
417	A2ZN01	thaumatin-like protein [Oryza sativa Japonica Group]	OsI_39211	17.796	0.646	0.39	0.529	0.746	0.639	0.696	0.773	0.59	0.634	1.696	2.05	2.024	1.33	0.118562	1.276	0.19808	2.773	0.000178884	2.889	0.00046252
418	B8AZ97	alanine--glyoxylate aminotransferase 2 homolog 2, mitochondrial [Oryza sativa Japonica Group]	OsI_20323	51.847	1.098	1.11	1.052	1.205	1.226	1.147	1.211	1.345	1.314	0.52	0.418	0.477	1.098	0.022758	1.187	0.0088216	0.395	0.000155654	0.366	0.000141216
419	B8ALI5	protein IN2-1 homolog B [Oryza sativa Japonica Group]	OsI_11052	29.042	0.81	0.792	0.82	0.811	0.732	0.785	0.763	0.743	0.748	1.582	1.684	1.607	0.961	0.27416	0.931	0.0051243	2.093	3.586e-05	2.162	1.4634e-06
420	A2Z4G9	probable NAD(P)H-dependent oxidoreductase 1 [Oryza sativa Japonica Group]	OsI_32550	35.681	0.501	0.417	0.376	0.75	0.55	0.495	0.762	0.775	0.755	1.859	2.146	2.235	1.387	0.101537	1.771	0.020555	3.476	0.00077578	2.723	0.0031773
421	A2YGK1	Peroxidase OS=Oryza sativa subsp. indica GN=OsI_24306 PE=3 SV=1	OsI_24307	32.316	1.323	1.287	1.265	0.865	0.865	0.858	1.415	1.467	1.411	0.422	0.346	0.423	0.668	3.5514e-06	1.108	0.0047982	0.46	0.0072166	0.277	4.267e-05
422	A2XK19	probable glutathione S-transferase GSTU1 [Oryza sativa Japonica Group]	OsI_12788	24.319	1.577	1.556	1.482	0.856	0.912	0.89	1.198	1.164	1.152	0.397	0.421	0.508	0.576	3.5486e-05	0.761	0.00025714	0.499	0.00079658	0.377	0.0058435
423	A2XH51	Peroxidase OS=Oryza sativa subsp. indica GN=OsI_11726 PE=3 SV=1	OsI_11726	33.637	1.25	1.259	1.234	0.938	0.941	1.07	1.398	1.415	1.251	0.432	0.404	0.505	0.788	0.031601	1.086	0.178395	0.455	0.00056106	0.33	0.000136412
424	A2WPN4	ervatamin-B [Oryza sativa Japonica Group]	OsI_01814	35.303	1.133	1.075	1.063	1.164	1.211	1.204	1.24	1.287	1.281	0.531	0.523	0.538	1.094	0.0177353	1.164	0.0026429	0.445	3.3377e-07	0.418	2.1475e-07
425	B8B5G1	Fatty acyl-CoA reductase OS=Oryza sativa subsp. indica GN=OsI_25750 PE=3 SV=1	OsI_25750	58.433	0.541	0.611	0.468	0.698	0.669	0.671	0.725	0.717	0.689	2.087	1.861	2.085	1.258	0.039718	1.315	0.023582	2.96	1.57503e-05	2.831	1.72343e-05
426	A2Y8B2	L-lactate dehydrogenase OS=Oryza sativa subsp. indica GN=OsI_21291 PE=3 SV=1	OsI_21291	38.722	1.646	1.624	1.606	0.924	0.926	0.926	1.106	1.054	1.085	0.383	0.394	0.428	0.569	0.000160518	0.666	1.65563e-05	0.434	0.00158379	0.371	1.52524e-05
427	A2X6A0	ent-cassadiene C11-alpha-hydroxylase 1-like [Oryza sativa Japonica Group]	OsI_07739	55.417	0.512	0.47	0.484	0.75	0.684	0.678	0.746	0.703	0.725	2.009	2.063	2.027	1.441	0.00087701	1.483	0.00020192	2.888	2.8528e-06	2.805	3.3207e-07
428	B8ADR5	cytokinin dehydrogenase 2 [Oryza sativa Japonica Group]	OsI_00771	59.925	0.834	0.636	0.733	0.863	0.855	0.936	0.591	0.508	0.6	1.727	1.974	1.753	1.205	0.083222	0.771	0.053499	2.055	0.000144097	3.21	6.3618e-05
429	B8B7Y6	probable 1-deoxy-D-xylulose-5-phosphate synthase 2, chloroplastic [Oryza sativa Japonica Group]	OsI_25196	75.826	0.73		0.68	0.692		0.732	0.817		0.834	1.707		1.693	1.01	0.8439	1.171	0.050338	2.388	0.00106101	2.059	0.00023778
430	A2Z7U4	Glycosyltransferase OS=Oryza sativa subsp. indica GN=OsI_33780 PE=3 SV=1	OsI_33780	54.248	0.995	0.994	1.022	0.644	0.682	0.759	0.525	0.591	0.647	1.778	1.676	1.435	0.692	0.001656	0.586	0.0126437	2.345	0.00044177	2.773	0.00031855
431	A2YLZ3	TOND1 OS=Oryza sativa subsp. indica GN=OsI_26248 PE=4 SV=1	OsI_26248	18.626	0.349	0.313	0.28	0.552	0.608	0.565	0.647	0.59	0.568	2.385	2.483	2.499	1.831	0.00096149	1.916	0.00093558	4.271	7.5663e-07	4.081	2.2167e-06
432	B8A9K9	Peroxidase OS=Oryza sativa subsp. indica GN=OsI_05316 PE=3 SV=1	OsI_05316	36.104	1.479	1.433	1.399	1.233	1.191	1.153	1.031	1.077	1.005	0.351	0.388	0.529	0.83	0.00176276	0.722	0.00022387	0.354	0.0138161	0.407	0.00187583
433	A2YGE7	putative EG45-like domain containing protein 1 [Oryza sativa Japonica Group]	OsI_24247	14.888	0.492	0.591	0.528	0.781	0.842	0.78	0.329	0.444	0.382	2.373	2.018	2.253	1.492	0.0024372	0.717	0.029438	2.765	4.3647e-05	5.752	5.9575e-05
434	A2YVV8	putative copper transporter 5.2 [Oryza sativa Japonica Group]	OsI_29464	17.662	1.377	1.321	1.389	1.178	1.178	1.29	1.009	1.05	1.027	0.514	0.532	0.416	0.892	0.027842	0.755	0.000124933	0.401	0.00037628	0.474	0.0105013
435	A2YT51	disease resistance protein RPM1-like [Oryza brachyantha]	OsI_28501	104.6	0.545	0.355		0.699	0.472		0.697	0.592		2.002	2.446		1.301	0.45548	1.432	0.2405	3.798	0.02568	3.451	0.0107386
436	Q5MQ85	Ent-copalyl diphosphate synthase 2 OS=Oryza sativa subsp. indica GN=CPS2 PE=2 SV=1	CPS2	90.005	0.401	0.472	0.486	0.546	0.554	0.544	0.615	0.643	0.614	2.406	2.215	2.165	1.21	0.084077	1.377	0.0063203	4.128	8.3201e-07	3.625	1.7175e-06
437	A2WYX5	glucan endo-1,3-beta-glucosidase, acidic isoform [Oryza sativa Japonica Group]	OsI_05141	34.155	0.574		0.671	0.825		0.806	0.809		0.823	1.765		1.657	1.31	0.074377	1.311	0.073402	2.098	0.0020591	2.097	0.00194454
438	A2X699	oryzalexin D synthase [Oryza sativa Japonica Group]	OsI_07737	51.087	0.552		0.502	0.928		0.842	0.638		0.671	1.88		1.942	1.679	0.0167593	1.242	0.056015	2.159	0.0043965	2.92	0.00078092
439	A2XA00	uncharacterized LOC8262907 [Ricinus communis]	OsI_09071	53.211	1.126	1.286	1.201	1.312	1.173	1.188	1.128	1.026	1.231	0.511	0.594	0.497	1.017	0.76538	0.937	0.36494	0.436	0.00022238	0.473	0.00060397
440	A2Z5N7	pathogenesis-related protein PRB1-2 [Oryza sativa Japonica Group]	OsI_32961	18.743	0.565	0.6	0.578	0.947	0.981	0.966	0.367	0.392	0.334	2.153	2.015	2.083	1.66	1.7582e-05	0.627	0.00070179	2.16	1.8761e-06	5.719	2.0479e-06
441	B8ABD1	isoflavone reductase homolog IRL [Oryza sativa Japonica Group]	OsI_01074	37.394	0.449	0.586	0.481	0.642	0.758	0.636	0.454	0.44	0.506	2.383	2.162	2.296	1.343	0.038419	0.923	0.45348	3.36	4.2238e-05	4.886	3.1641e-06
442	A2Z9S4	aspartic proteinase nepenthesin-2-like [Oryza sativa Japonica Group]	OsI_34487	42.859	1.421	1.411	1.479	1.492	1.569	1.551	0.991	0.903	0.873	0.267	0.301	0.288	1.07	0.033099	0.642	0.00039818	0.186	7.8658e-07	0.309	2.1082e-05
443	B8B5L4	momilactone A synthase-like [Oryza sativa Japonica Group]	OsI_27231	30.885	0.653	0.596	0.594	0.794	0.741	0.743	0.387	0.34	0.407	2.095	2.277	2.231	1.236	0.0052159	0.615	0.00140271	2.899	3.0143e-06	5.823	3.7635e-06
444	A2WJQ7	isoflavone reductase homolog IRL [Oryza sativa Japonica Group]	OsI_00054	33.501	0.771	0.744	0.8	0.679	0.657	0.724	0.716	0.674	0.704	1.812	1.801	1.711	0.89	0.029679	0.905	0.022202	2.584	4.7774e-06	2.543	1.6893e-06
445	A2Z6F5	probable glutathione S-transferase GSTU6 [Oryza sativa Japonica Group]	OsI_33235	11.014		0.686	0.656		0.805	0.753		0.81	0.801		1.661	1.733	1.161	0.065701	1.2	0.0155018	2.178	0.0025647	2.107	0.00086315
446	A2XAP0	pyrophosphate-energized vacuolar membrane proton pump [Oryza sativa Japonica Group]	OsI_09320	79.85	1.505	1.522	1.512	1.034	1.036	1.039	1.062	1.047	1.069	0.406	0.414	0.419	0.685	2.316e-08	0.7	4.3197e-07	0.399	0.000100971	0.39	5.6665e-08
447	A2XWH7	pathogenesis-related protein PRB1-3 [Oryza sativa Japonica Group]	OsI_17005	13.393	1.468	1.434	1.449	0.889	0.941	0.953	1.288	1.181	1.268	0.459	0.43	0.388	0.64	3.8641e-05	0.859	0.0051603	0.459	0.000123492	0.342	4.1234e-05
448	A2WKD7	A2WKD7	16.9 kDa class I heat shock protein 2 [Oryza sativa Japonica Group]	OsI_00285	16.957	0.573	0.589	0.608	0.522	0.528	0.475	2.325	2.28	2.423	0.48	0.495	0.383	0.862	0.0164028	3.971	3.1312e-07	0.89	0.23832	0.193	3.8741e-05
449	A2XPT4	A2XPT4	amidase 1 [Oryza sativa Japonica Group]	OsI_14645	45.661	0.845	0.855	0.865	1.052	1.149	1.165	0.428	0.395	0.399	1.71	1.656	1.668	1.312	0.0011576	0.476	4.5692e-06	1.496	0.00026476	4.119	3.9775e-07
450	A6N0B6	A6N0B6	Ribulose bisphosphate carboxylase small chain OS=Oryza sativa subsp. indica GN=OsI_38042 PE=2 SV=1	OsI_38046	19.63	0.476	0.587	0.505	0.417	0.428	0.41	2.576	2.354	2.458	0.416	0.498	0.481	0.8	0.0263	4.712	2.0628e-05	1.112	0.142599	0.189	1.52812e-05
451	A2XL11	A2XL11	Lipoxygenase OS=Oryza sativa subsp. indica GN=OsI_13155 PE=3 SV=1	OsI_13155	97.512	0.716	0.794	0.737	0.74	0.797	0.762	1.707	1.566	1.665	0.794	0.809	0.779	1.023	0.56804	2.198	3.9733e-05	1.036	0.21268	0.482	1.63388e-05
452	A2ZEP1	A2ZEP1	somatic embryogenesis receptor kinase 1 [Oryza sativa Japonica Group]	OsI_36261	26.215	0.995	0.866	0.92	1.775	1.615	1.649	0.269	0.424	0.264	1.113	1.269	1.349	1.812	0.00027566	0.344	0.0024231	0.74	0.0088637	3.899	0.00110437
453	B8B4J4	B8B4J4	Fructose-bisphosphate aldolase OS=Oryza sativa subsp. indica GN=OsI_23662 PE=3 SV=1	OsI_23662	37.754		0.71	0.687		0.627	0.551		1.893	2.079		0.691	0.591	0.843	0.122576	2.843	0.002258	1.088	0.49622	0.323	0.006405
454	A2X2N6	A2X2N6	40S ribosomal protein S24 OS=Oryza sativa subsp. indica GN=OsI_06448 PE=3 SV=1	OsI_06448	15.748	0.725	0.71		0.823	0.858		1.675	1.595		0.754	0.815		1.171	0.021044	2.279	0.00104137	0.933	0.25594	0.48	0.0038842
455	P0C388	P0C388	Cytochrome f OS=Oryza sativa subsp. indica GN=petA PE=3 SV=1	petA	35.467	0.566	0.69	0.594	1.148	0.59	0.59	1.947	2.137	2.259	0.388	0.493	0.473	1.258	0.47424	3.429	7.736e-05	0.582	0.101664	0.213	5.7615e-05
456	A2ZDP0	A2ZDP0	probable O-methyltransferase 2 [Oryza sativa Japonica Group]	OsI_35906	40.668	1.471	1.333	1.372	0.996	1.01	0.988	0.489	0.569	0.535	1.107	1.058	1.066	0.717	0.00037826	0.381	5.6428e-05	1.079	0.0078584	2.028	0.000102478
457	A2WLX6	A2WLX6	peptide-N4-(N-acetyl-beta-glucosaminyl)asparagine amidase A [Oryza sativa Japonica Group]	OsI_00844	66.638	1.55	1.582	1.567	1.29	1.232	1.261	0.364	0.341	0.373	0.899	0.928	0.915	0.805	0.000118624	0.229	3.5928e-07	0.725	3.8714e-05	2.544	2.5125e-06
458	A2WLL0	A2WLL0	stem 28 kDa glycoprotein [Oryza sativa Japonica Group]	OsI_00725	32.971	0.876	0.914	0.916	0.516	0.638	0.729	1.901	1.799	1.789	0.613	0.58	0.528	0.696	0.067121	2.028	4.0992e-06	0.914	0.49672	0.314	1.84307e-05
459	A2ZLU1	A2ZLU1	---	OsI_38785	16.645	0.75	0.664	0.762	0.949	0.892	0.834	1.546	1.606	1.583	0.7	0.71	0.71	1.229	0.022518	2.176	6.229e-05	0.793	0.025444	0.448	1.5224e-07
460	B8BAF5	B8BAF5	Ribosomal protein L37 OS=Oryza sativa subsp. indica GN=OsI_27679 PE=3 SV=1	OsI_05548	10.794	0.445	0.608	0.715	0.772	0.815	0.869	1.991	1.686	1.607	0.749	0.751	0.796	1.389	0.073017	2.989	0.00194351	0.935	0.167556	0.435	0.00025872
461	A2YDY1	A2YDY1	inactive tetrahydrocannabinolic acid synthase [Oryza sativa Japonica Group]	OsI_23321	56.221	1.009	1.032	1.041	1.614	1.567	1.56	0.415	0.429	0.431	1.099	1.098	1.105	1.538	3.4827e-06	0.414	2.5737e-07	0.696	2.4245e-06	2.59	7.7647e-08
462	A2WWV9	A2WWV9	60S ribosomal protein L36 OS=Oryza sativa subsp. indica GN=OsI_04390 PE=3 SV=1	OsI_04390	12.456	0.668	0.478	0.619	0.845	0.701	0.785	1.588	2.05	1.774	0.863	0.702	0.784	1.321	0.06812	3.066	0.00085713	1.008	0.93434	0.434	0.00093697
463	A2XU83	A2XU83	Glyceraldehyde-3-phosphate dehydrogenase OS=Oryza sativa subsp. indica GN=OsI_16160 PE=3 SV=1	OsI_16160	42.715	0.505	0.535	0.483	0.442	0.72	0.51	2.21	1.901	2.162	0.722	0.81	0.734	1.098	0.64854	4.119	1.70531e-05	1.355	0.095498	0.361	6.3464e-05
464	A2XGG9	A2XGG9	Ribosomal protein L19 OS=Oryza sativa subsp. indica GN=OsI_11477 PE=3 SV=1	OsI_12360	24.141	0.714	0.628	0.682	0.925	0.895	0.839	1.639	1.722	1.671	0.723	0.74	0.772	1.314	0.0044224	2.486	2.1189e-05	0.841	0.0073649	0.444	2.2715e-06
465	B8AHZ6	B8AHZ6	40S ribosomal protein S8 OS=Oryza sativa subsp. indica GN=OsI_07259 PE=3 SV=1	OsI_15456	24.829	0.495	0.554	0.574	0.718	0.776	0.739	2.036	1.859	1.891	0.749	0.714	0.74	1.376	0.0030585	3.565	1.86925e-05	0.987	0.64826	0.381	3.335e-06
466	B8A8L8	B8A8L8	oxygen-evolving enhancer protein 1, chloroplastic [Oryza sativa Japonica Group]	OsI_02088	34.891	0.644	0.695	0.575	0.911	1.285	0.602	1.769	1.509	1.937	0.671	0.596	0.824	1.462	0.21156	2.725	0.00039826	0.747	0.3484	0.401	0.00154294
467	A2YPN5	A2YPN5	momilactone A synthase-like isoform X1 [Oryza sativa Japonica Group]	OsI_27236	35.443	1.02	1.017	1	1.752	1.707	1.719	0.287	0.374	0.328	1.146	1.111	1.118	1.705	3.5828e-07	0.326	0.004596	0.652	2.0013e-06	3.413	0.0038789
468	P0C2Z8	P0C2Z8	ATP synthase subunit beta, chloroplastic OS=Oryza sativa subsp. indica GN=atpB PE=3 SV=1	atpB	53.954	0.626	0.571	0.619	0.783	0.574	0.609	1.94	2.025	1.924	0.663	0.686	0.723	1.083	0.51538	3.243	1.848e-06	1.054	0.56814	0.352	1.9658e-06
469	A2XTX1	A2XTX1	HM700 protein OS=Oryza sativa subsp. indica GN=hm700 PE=3 SV=1	hm700	23.228	0.393	0.433	0.088	0.351	0.175		2.674	2.979	1.791	0.437	0.211		0.863	0.99436	8.144	0.0131988	1.232	0.72576	0.131	0.0085826
470	A2XNS0	A2XNS0	Ferredoxin OS=Oryza sativa subsp. indica GN=OsI_14217 PE=3 SV=1	OsI_15810	16.209	1.583	1.561	1.66	1.011	0.991	0.984	0.42	0.442	0.336	1.031	1.02	1.033	0.622	1.9861e-05	0.249	8.2647e-05	1.033	0.022977	2.574	0.0077398
471	A2YY54	A2YY54	photosystem I reaction center subunit II, chloroplastic [Oryza sativa Japonica Group]	OsI_30281	22.034		0.754	0.759		0.827	0.554		1.538	1.805		0.853	0.791	0.913	0.6774	2.21	0.0101385	1.19	0.4426	0.492	0.0152976
472	A2WRM1	A2WRM1	GR2a protein isoform X1 [Zea mays]	OsI_02501	16.474	1.681	1.839	1.867	0.983	0.888	0.96	0.373	0.312	0.299	0.979	0.961	0.929	0.526	0.00013894	0.183	2.1267e-05	1.013	0.7036	2.916	0.00010095
473	A2ZLU3	A2ZLU3	osmotin-like protein [Oryza sativa Japonica Group]	OsI_38787	23.842	0.845	0.843	0.846	0.842	0.845	0.833	1.878	1.804	1.843	0.419	0.489	0.464	0.994	0.27742	2.18	0.00022188	0.544	0.0055358	0.248	3.7788e-06
474	B8B5L1	B8B5L1	momilactone A synthase-like [Oryza sativa Japonica Group]	OsI_27226	30.676	1.377	1.351	1.31	1.333	1.299	1.406	0.458	0.466	0.448	0.948	1.008	0.95	1	0.99086	0.34	2.5666e-07	0.72	0.00043756	2.118	2.6887e-06
475	P0C511	P0C511	Ribulose bisphosphate carboxylase large chain OS=Oryza sativa subsp. indica GN=rbcL PE=1 SV=1	rbcL	52.881	0.408	0.388	0.448	0.48	0.575	0.553	2.508	2.581	2.466	0.434	0.411	0.459	1.293	0.020957	6.073	1.0713e-06	0.811	0.030739	0.173	4.4686e-07
476	A2YP27	A2YP27	Dirigent protein OS=Oryza sativa subsp. indica GN=OsI_27016 PE=3 SV=1	OsI_27073	21.283	1.506	0.987	1.278	1.263	1.63	1.543	0.214	0.476	0.409	1.12	1.089	0.944	1.176	0.3038	0.291	0.0097176	0.711	0.022681	2.869	0.0115833
477	A2WTW7	A2WTW7	F-box protein At2g16365 isoform X2 [Jatropha curcas]	OsI_03316	84.428	0.391	0.435		0.317	0.344		2.865	2.863		0.273	0.199		0.8	0.080495	6.935	0.0175157	0.714	0.166476	0.082	0.040062
478	A2ZAT0	A2ZAT0	Non-specific lipid-transfer protein 2 OS=Oryza sativa subsp. indica GN=LTP2-A PE=3 SV=1	LTP2-A	11.501	1.382	1.38	1.383	0.778	0.742	0.747	0.447	0.439	0.513	1.354	1.411	1.328	0.547	0.00060085	0.338	0.0020381	1.805	1.7074e-05	2.926	3.6555e-05
479	A2YBC0	A2YBC0	16.0 kDa heat shock protein, peroxisomal [Oryza sativa Japonica Group]	OsI_22398	16.037	0.886	0.862	0.821	0.416	0.454	0.54	1.951	2.002	2.011	0.631	0.563	0.571	0.549	0.00162106	2.322	2.0284e-06	1.252	0.053661	0.296	2.5624e-06
480	P0C366	P0C366	Photosystem II CP43 reaction center protein OS=Oryza sativa subsp. indica GN=psbC PE=3 SV=1	psbC	52.075	0.694	0.581	0.666	0.6	0.571	0.612	1.87	2.048	1.934	0.758	0.702	0.71	0.919	0.22494	3.015	5.5355e-05	1.217	0.0034158	0.371	1.50068e-05
481	A2WY68	A2WY68	glycine-rich cell wall structural protein 1.8 [Oryza sativa Japonica Group]	OsI_04875	45.674	1.04	1.113	1.047	1.701	1.753	1.813	0.486	0.416	0.484	0.968	0.936	0.89	1.646	6.0825e-05	0.433	0.000115981	0.53	3.5965e-05	2.016	0.00024155
482	B8AJJ8	B8AJJ8	18.6 kDa class III heat shock protein [Oryza sativa Japonica Group]	OsI_09186	18.633	0.68	0.681	0.657	0.435	0.436	0.44	2.378	2.398	2.536	0.389	0.357	0.251	0.65	1.9317e-06	3.623	3.241e-07	0.76	0.162197	0.136	0.0045203
483	A2ZBX1	A2ZBX1	Fructose-bisphosphate aldolase OS=Oryza sativa subsp. indica GN=OsI_35277 PE=3 SV=1	OsI_35277	42.005	0.49	0.541	0.46	0.527	0.55	0.435	2.25	2.162	2.292	0.445	0.434	0.406	1.014	0.90344	4.496	3.6979e-06	0.85	0.109419	0.192	4.3927e-07
484	B8BE22	B8BE22	H/ACA ribonucleoprotein complex subunit 1 [Oryza sativa Japonica Group]	OsI_32230	29.472	0.671	0.618	0.717	0.577	0.673	0.71	1.875	1.91	1.9	0.793	0.727	0.677	0.977	0.75592	2.834	0.00171976	1.121	0.20772	0.386	0.0023243
485	A2Y4F6	A2Y4F6	chitinase 9 [Oryza sativa Japonica Group]	OsI_19884	34.378	1.095	0.971	1.222	0.896	0.981	0.712	0.399	0.256	0.296	1.615	1.471	1.724	0.787	0.104219	0.289	0.00102268	1.858	0.0040991	5.058	0.00029699
486	P83646	P83646	Oxygen-evolving enhancer protein 3, chloroplastic OS=Oryza sativa subsp. indica GN=OsI_025465 PE=1 SV=2	OsI_025465	22.981	0.735	0.752	0.579	0.836	0.799	0.683	1.664	1.642	1.852	0.745	0.766	0.84	1.122	0.31772	2.497	0.00055911	1.014	0.82812	0.456	0.000118539
487	B8ADG3	B8ADG3	import inner membrane translocase subunit [Arabidopsis thaliana]	OsI_00558	26.855	1.93	1.953	1.944	1.195	1.249	1.164	0.268	0.246	0.374	0.557	0.674	0.626	0.619	2.057e-05	0.152	0.0045023	0.515	0.00035684	2.091	0.0057166
488	A2Y5F8	A2Y5F8	60S ribosomal protein L36 OS=Oryza sativa subsp. indica GN=OsI_20226 PE=3 SV=1	OsI_20226	12.735	0.467	0.47	0.529	0.761	0.725	0.752	1.891	1.896	1.874	0.798	0.825	0.829	1.527	0.00059726	3.862	0.00090161	1.096	0.0083813	0.433	1.4864e-07
489	A2ZIK4	A2ZIK4	Dirigent protein OS=Oryza sativa subsp. indica GN=OsI_37651 PE=3 SV=1	OsI_37651	19.312	1.023	1.078	1.02	1.193	1.262	1.258	0.416	0.441	0.585	1.442	1.312	1.31	1.19	0.002462	0.462	0.00184011	1.095	0.070581	2.818	0.00068019
490	B8BIM0	B8BIM0	ribulose bisphosphate carboxylase/oxygenase activase, chloroplastic [Oryza sativa Japonica Group]	OsI_37096	51.454		0.282	0.395		0.202	0.373		3.1	2.79		0.215	0.3	0.849	0.6326	8.7	0.0065184	0.896	0.84446	0.087	0.0050447
491	A2YVK0	A2YVK0	60S ribosomal protein L34 [Oryza sativa Japonica Group]	OsI_31355	13.634	0.656	0.671	0.624	0.898	0.918	0.86	1.626	1.633	1.671	0.841	0.774	0.83	1.372	0.00039506	2.527	1.1438e-06	0.914	0.0478	0.496	1.66201e-05
492	A2WPN6	A2WPN6	60S ribosomal protein L23A [Oryza sativa Japonica Group]	OsI_16517	17.05	0.611	0.564	0.612	0.717	0.706	0.742	1.87	1.907	1.766	0.776	0.761	0.802	1.212	0.0033049	3.102	2.8694e-06	1.08	0.021938	0.422	3.1549e-06
493	A2XE02	A2XE02	heat shock 70 kDa protein 8 [Oryza sativa Japonica Group]	OsI_10547	62.199	0.82	0.731	0.798	0.575	0.676	0.661	2.004	1.898	1.864	0.558	0.567	0.575	0.814	0.027863	2.455	2.273e-05	0.889	0.088541	0.295	4.0554e-07
494	A2Y886	A2Y886	Plastocyanin, chloroplastic OS=Oryza sativa subsp. indica GN=PETE PE=2 SV=1	PETE	15.577	0.592	0.56	0.51	0.804	0.757	0.827	1.846	1.833	1.768	0.725	0.797	0.863	1.437	0.0020021	3.277	1.63825e-05	0.999	0.95892	0.438	9.5789e-05
495	A2XF47	LOW QUALITY PROTEIN: heat shock 70 kDa protein [Theobroma cacao]	OsI_10990	45.244	0.885	0.865	0.917	0.388	0.346	0.425	2.204	2.329	1.994	0.352	0.353	0.465	0.435	0.000176553	2.447	5.5616e-05	1.009	0.97132	0.179	7.7065e-05
496	A2XG50	---	OsI_11356	12.014	0.829	0.829	0.777	1.976	1.997	1.94	0.356	0.371	0.386	1.094	1.071	1.15	2.428	1.3919e-06	0.457	1.80834e-05	0.561	1.70452e-05	2.978	2.0622e-06
497	A2XEH6	26.7 kDa heat shock protein, chloroplastic [Oryza sativa Japonica Group]	OsI_10733	26.597	0.693	0.675	0.665	0.35	0.318	0.266	2.438	2.478	2.598	0.347	0.319	0.289	0.459	0.0105828	3.696	2.6556e-07	1.022	0.80172	0.127	1.6355e-06
498	A2WLG6	18.0 kDa class II heat shock protein [Oryza sativa Japonica Group]	OsI_00679	18.031	0.674	0.644	0.724	0.35	0.273	0.336	2.567	2.63	2.505	0.279	0.27	0.264	0.47	0.00083517	3.772	1.7695e-06	0.848	0.112004	0.106	2.4287e-08
499	P0C360	Photosystem I iron-sulfur center OS=Oryza sativa subsp. indica GN=psaC PE=3 SV=1	psaC	8.8993	0.663	0.711	0.666	1.406	1.47	1.442	1.334	1.358	1.376	0.651	0.588	0.647	2.117	4.2964e-06	1.994	4.5639e-06	0.437	1.98213e-05	0.464	2.1476e-05
500	A2XPL5	Arginine decarboxylase OS=Oryza sativa subsp. indica GN=OsI_14579 PE=3 SV=1	OsI_14579	67.334	0.782	0.729	0.747	2.07	2.314	2.215	0.484	0.341	0.419	0.94	0.961	0.943	2.922	4.8959e-06	0.551	0.0042774	0.431	1.71686e-05	2.286	0.0144828
501	A2YRZ0	germin-like protein 8-6 isoform X2 [Oryza sativa Japonica Group]	OsI_28086	24.305	0.434	0.486	0.439	0.99	0.948	0.939	0.326	0.391	0.351	2.26	2.165	2.247	2.117	4.2481e-05	0.786	0.0191775	2.319	1.1862e-06	6.247	2.3182e-06
502	P0C436	Photosystem II D2 protein OS=Oryza sativa subsp. indica GN=psbD PE=3 SV=1	psbD	39.573	0.633	0.639	0.685	1.849	1.933	1.71	1.272	1.224	1.259	0.488	0.455	0.586	2.806	1.94974e-05	1.919	1.92662e-05	0.278	0.000102323	0.407	0.0070435
503	A2YLZ5	alpha-amylase/trypsin inhibitor [Oryza sativa Japonica Group]	OsI_26250	26.52	1.056	1.062	1.022	2.743	2.669	2.374	0.348	0.39	0.52	0.269	0.319	0.492	2.48	3.9398e-05	0.401	0.0162997	0.139	0.00041535	0.859	0.47186
504	A2WPA2	Peroxidase OS=Oryza sativa subsp. indica GN=OsI_01677 PE=3 SV=1	OsI_01676	37.212	0.708	0.733	0.768	3.353	3.212	3.309	0.182	0.199	0.197	0.337	0.428	0.334	4.47	3.0565e-07	0.262	1.6888e-06	0.111	0.00139522	1.901	0.00177746
505	B8ACJ8	calmodulin-like [Gossypium raimondii]	OsI_01318	16.817	0.546	0.606	0.619	3.486	3.493	3.437	0.251	0.243	0.205	0.323	0.315	0.373	5.881	0.00048305	0.395	0.00022312	0.097	0.0005164	1.446	0.010683
506	B8BIG1	retrotransposon protein precursor [Zea mays]	OsI_36947	63.968	0.606	0.574	0.614	1.031	0.997	1.002	0.278	0.238	0.26	2.085	2.16	2.11	1.689	2.1176e-05	0.433	7.5381e-05	2.097	4.6742e-07	8.189	6.9243e-07
507	A2YJU7	pathogenesis-related protein 1-like [Oryza sativa Japonica Group]	OsI_25496	18.744	1.703	1.774	1.685	1.33	1.249	1.342	0.858	0.845	0.809	0.222	0.227	0.288	0.76	0.00056026	0.487	3.4269e-06	0.188	4.0625e-05	0.293	0.000136078
508	B8BAL8	mavicyanin [Oryza sativa Japonica Group]	OsI_27745	18.023	0.383	0.314	0.319	0.52	0.422	0.364	0.942	0.996	0.972	2.051	2.12	2.171	1.285	0.114595	2.864	8.3929e-05	4.856	0.0043049	2.179	2.2929e-06
509	A2WPA9	Peroxidase OS=Oryza sativa subsp. indica GN=OsI_01682 PE=3 SV=1	OsI_01682	29.427	0.898	0.806	0.827	2.752	2.806	2.844	0.246	0.213	0.231	0.588	0.726	0.627	3.32	1.9104e-06	0.273	1.81412e-05	0.231	0.00184029	2.813	0.000160956
510	A2ZCW8	probable O-methyltransferase 2 [Oryza sativa Japonica Group]	OsI_35633	40.423	1.312	1.349	1.36	0.551	0.534	0.512	0.609	0.497	0.474	1.456	1.539	1.564	0.397	1.3358e-06	0.393	0.0067558	2.855	2.0943e-06	2.885	0.00018133
511	A2YRZ1	germin-like protein 8-7 isoform X1 [Oryza sativa Japonica Group]	RGLP2	24.379	0.768	0.761	0.826	2.372	2.326	2.28	0.319	0.353	0.367	0.889	0.909	0.872	2.963	1.3796e-06	0.441	7.7997e-05	0.383	2.6495e-07	2.57	2.3222e-05
